# Supplementary material for: Interpretable and context-free deconvolution of multi-scale whole transcriptomic data with UniCell deconvolve
Source: Nat Commun. 2023 Mar 11;14:1350. doi: 10.1038/s41467-023-36961-8 (PMC10008582; doi:10.1038/s41467-023-36961-8)
Supplement: Supplementary file 5 — Supplementary Software [file 41467_2023_36961_MOESM5_ESM.zip]

Archive with 66 entries (58 files):
- ucdeconvolve_paper/
- __MACOSX/._ucdeconvolve_paper
- ucdeconvolve_paper/figure5/
- __MACOSX/ucdeconvolve_paper/._figure5
- ucdeconvolve_paper/.DS_Store
- __MACOSX/ucdeconvolve_paper/._.DS_Store
- ucdeconvolve_paper/figure2/
- __MACOSX/ucdeconvolve_paper/._figure2
- ucdeconvolve_paper/LICENSE
- __MACOSX/ucdeconvolve_paper/._LICENSE
- ucdeconvolve_paper/figure3/
- __MACOSX/ucdeconvolve_paper/._figure3
- ucdeconvolve_paper/figure4/
- __MACOSX/ucdeconvolve_paper/._figure4
- ucdeconvolve_paper/README.md
- __MACOSX/ucdeconvolve_paper/._README.md
- ucdeconvolve_paper/.gitignore
- __MACOSX/ucdeconvolve_paper/._.gitignore
- ucdeconvolve_paper/scripts/
- __MACOSX/ucdeconvolve_paper/._scripts
- ucdeconvolve_paper/figure1/
- __MACOSX/ucdeconvolve_paper/._figure1
- ucdeconvolve_paper/figure6/
- __MACOSX/ucdeconvolve_paper/._figure6
- ucdeconvolve_paper/software_version_list.txt
- __MACOSX/ucdeconvolve_paper/._software_version_list.txt
- ucdeconvolve_paper/figure5/.DS_Store
- __MACOSX/ucdeconvolve_paper/figure5/._.DS_Store
- ucdeconvolve_paper/figure5/figure5_primary.ipynb
- __MACOSX/ucdeconvolve_paper/figure5/._figure5_primary.ipynb
- ucdeconvolve_paper/figure2/figure2_primary_hippocampus.ipynb
- __MACOSX/ucdeconvolve_paper/figure2/._figure2_primary_hippocampus.ipynb
- ucdeconvolve_paper/figure2/figure2_primary_pbmc.ipynb
- __MACOSX/ucdeconvolve_paper/figure2/._figure2_primary_pbmc.ipynb
- ucdeconvolve_paper/figure2/.DS_Store
- __MACOSX/ucdeconvolve_paper/figure2/._.DS_Store
- ucdeconvolve_paper/figure2/figure2_primary_lung.ipynb
- __MACOSX/ucdeconvolve_paper/figure2/._figure2_primary_lung.ipynb
- ucdeconvolve_paper/figure2/figure2_supplementary.ipynb
- __MACOSX/ucdeconvolve_paper/figure2/._figure2_supplementary.ipynb
- ucdeconvolve_paper/figure2/figure2_primary_retina.ipynb
- __MACOSX/ucdeconvolve_paper/figure2/._figure2_primary_retina.ipynb
- ucdeconvolve_paper/figure2/figure2_benchmarking_comparators.ipynb
- __MACOSX/ucdeconvolve_paper/figure2/._figure2_benchmarking_comparators.ipynb
- ucdeconvolve_paper/figure3/.DS_Store
- __MACOSX/ucdeconvolve_paper/figure3/._.DS_Store
- ucdeconvolve_paper/figure3/figure3_primary.ipynb
- __MACOSX/ucdeconvolve_paper/figure3/._figure3_primary.ipynb
- ucdeconvolve_paper/figure4/.DS_Store
- __MACOSX/ucdeconvolve_paper/figure4/._.DS_Store
- ucdeconvolve_paper/figure4/figure4_supplement.ipynb
- __MACOSX/ucdeconvolve_paper/figure4/._figure4_supplement.ipynb
- ucdeconvolve_paper/figure4/figure4_primary.ipynb
- __MACOSX/ucdeconvolve_paper/figure4/._figure4_primary.ipynb
- ucdeconvolve_paper/scripts/train_deconvolve.py
- __MACOSX/ucdeconvolve_paper/scripts/._train_deconvolve.py
- ucdeconvolve_paper/scripts/psuedobulkgen.py
- __MACOSX/ucdeconvolve_paper/scripts/._psuedobulkgen.py
- ucdeconvolve_paper/figure1/.DS_Store
- __MACOSX/ucdeconvolve_paper/figure1/._.DS_Store
- ucdeconvolve_paper/figure1/figure1_primary.ipynb
- __MACOSX/ucdeconvolve_paper/figure1/._figure1_primary.ipynb
- ucdeconvolve_paper/figure6/.DS_Store
- __MACOSX/ucdeconvolve_paper/figure6/._.DS_Store
- ucdeconvolve_paper/figure6/figure6_primary.ipynb
- __MACOSX/ucdeconvolve_paper/figure6/._figure6_primary.ipynb
