# Supplementary material for: Interpretable and context-free deconvolution of multi-scale whole transcriptomic data with UniCell deconvolve
Source: Nat Commun. 2023 Mar 11;14:1350. doi: 10.1038/s41467-023-36961-8 (PMC10008582; doi:10.1038/s41467-023-36961-8)
Supplement: Supplementary file 5 — Supplementary Software [file 41467_2023_36961_MOESM5_ESM.zip › ucdeconvolve_paper/figure5/figure5_primary.ipynb]

# %% [markdown]
# Figure 5 - Deconvolution of Bulk RNA-Seq

# %% [markdown]
Pip installation of required packages

# %% [code]
#%%capture
#!pip install scanpy adjustText progressbar2 more_itertools leidenalg

# %% [code]
%reload_ext autoreload
%autoreload 2
%timeit

# Add repo path to system path if it is not already there
# This allows us to import the package
import sys
GIT_REPO_PATH = "/home/jupyter/github_repos/"
if GIT_REPO_PATH not in sys.path: sys.path.append(GIT_REPO_PATH)

# Set global configuration|
!git config --global user.email daniel.charytonowicz@icahn.mssm.edu
!git config --global user.name dchary

# Remove the repo if it exists
#!rm -r /content/external_data/github_"repos/unicell2/
!mkdir /home/jupyter/github_repos/

# Import base packages required
import sys, os, scipy, random, gc, warnings, re, anndata
import numpy as np
import pandas as pd
import scanpy as sc
from importlib import reload
from tqdm.auto import tqdm
import tensorflow as tf
import textwrap
import matplotlib as mpl
import matplotlib.pyplot as plt
import seaborn as sns
import textwrap
from statannotations.Annotator import Annotator

from ucdeconvolve_old import ucdeconvolve as ucd

# %% [code]
# Load the unicell basemodel
modelpath = "/home/jupyter/data/unicell_deconvolve_v2.2_10M.h5"
basemodel = tf.keras.models.load_model(modelpath, custom_objects={'tf': tf}, compile = False)

# %% [markdown]
# Idiopathic Pulmonary Fibrosis

# %% [markdown]
## Download & Process Data

# %% [code]
%%bash
cd /home/jupyter/manuscript/figure5/data/IPF/

# Download
aria2c https://ftp.ncbi.nlm.nih.gov/geo/series/GSE134nnn/GSE134692/suppl/GSE134692_tmm_normalized_and_filtered_log2CPM.txt.gz
aria2c https://ftp.ncbi.nlm.nih.gov/geo/series/GSE134nnn/GSE134692/suppl/GSE134692_gene_annotation.txt.gz
aria2c https://ftp.ncbi.nlm.nih.gov/geo/series/GSE134nnn/GSE134692/suppl/GSE134692_design.txt.gz

# %% [code]
data = pd.read_table("data/IPF/GSE134692_tmm_normalized_and_filtered_log2CPM.txt.gz").set_index('ensembl').T
gene_annotation = pd.read_table("data/IPF/GSE134692_gene_annotation.txt.gz").set_index('ensembl')
design = pd.read_table("data/IPF/GSE134692_design.txt.gz")

data.index.name = 'sample_id'
design = design.set_index('sample_id')

gene_annotation = gene_annotation.reindex(data.columns).reset_index().rename(columns = {'GeneName' : 'gene_symbol'}).set_index('gene_symbol')
data.columns = gene_annotation.index

adata = anndata.AnnData(data, obs = design, var = gene_annotation)
adata.write_h5ad("data/IPF/adata_ipf.h5ad")
adata = sc.read_h5ad("data/IPF/adata_ipf.h5ad")

# Perform deconvolution
ucd.tl.deconvolve(adata, basemodel, split = True, propagate = True, return_results=False)

# Save results
adata.write_h5ad("data/IPF/adata_ipf_preds.h5ad")

# %% [markdown]
## Explanations

# %% [code]
#Reload
adata = sc.read_h5ad("data/IPF/adata_ipf_preds.h5ad")

# Define celltypes
celltypes = ['type ii pneumocyte', 'type i pneumocyte', 'fibroblast', 'smooth muscle cell','monocyte']

# Run explanations
expl_ipf = ucd.tl.explain(adata, celltypes, basemodel, batchsize = 4)

# Save explanation to anndata
ucd.tl.write_explanations_to_anndata(adata, expl_ipf)

# Save results
adata.write_h5ad("data/IPF/adata_ipf_preds_expl.h5ad")

# %% [markdown]
## Panel B

# %% [code]
adata = sc.read_h5ad("data/IPF/adata_ipf_preds_expl.h5ad")

# %% [code]
celltypes = ['type ii pneumocyte', 'type i pneumocyte', 'fibroblast', 'smooth muscle cell','monocyte']
group_key = 'DiseaseStatus'
pairs = [('Normal','ALI'), ('Normal','IPF'), ('ALI', 'IPF')]
order = ['Normal', 'ALI', 'IPF']
ucd_key = 'ucdeconvolve_results'
ucd_category = 'primary'
ylims = [0.8, 0.3, 0.4, 0.4, 0.25]
stepsizes = [0.2, 0.05, 0.1, 0.1, 0.05]

with ucd.pl.FigContext(rows = 1, columns = len(celltypes), figsize = (3,5), 
                       dpi = 150, despine = True, gridspec_kw={'wspace':2}) as axes:
    
    for ax, celltype, ylim, stepsize in zip(axes, celltypes, ylims, stepsizes):
        ucd.pubscripts.fig5.plot_grouped_predictions(adata, celltype, group_key,
                                 ucd_key, ucd_category, order, pairs, ax,
                                ylims = (-0.025, ylim), stepsize = stepsize)
        
    
    axes[0].get_figure().savefig("results/figure5_B.png", dpi = 300)

# %% [markdown]
## Supplement Panel A

# %% [code]
# Reload results data
adata = sc.read_h5ad("data/IPF/adata_ipf_preds_expl.h5ad")

# Collect explanations
expl_ipf = ucd.tl.read_explanations_from_anndata(adata)

# %% [code]
import textwrap

celltypes = expl_ipf.index.get_level_values(0).unique().tolist()


with ucd.pl.FigContext(rows = 1, columns = len(celltypes), figsize = (2,3), 
                       dpi = 300, despine=True) as axes:
    
    for celltype, ax in zip(celltypes, axes):
        simple_name = textwrap.fill(celltype.title().replace("Ii","II"), 16)
        
        ucd.pl.explain(expl_ipf, celltype, ax = ax, point_size = 2)
        ax.set_title(simple_name.lower())
        ax.set_ylabel('')
        ax.set_xlabel('')
        ax.xaxis.set_major_locator(mpl.ticker.MultipleLocator(base=0.1))
        
    # Save figure
    ax.get_figure().savefig("results/supplement5_A.png", dpi = 300)

# %% [markdown]
# Type II Diabetes

# %% [markdown]
## Download & Process Data

# %% [code]
%%bash
cd /home/jupyter/manuscript/figure5/data/T2D/

# Download
aria2c https://ftp.ncbi.nlm.nih.gov/geo/series/GSE50nnn/GSE50244/suppl/GSE50244_Genes_counts_TMM_NormLength_atLeastMAF5_expressed.txt.gz

# %% [code]
data = pd.read_table("data/T2D/GSE50244_Genes_counts_TMM_NormLength_atLeastMAF5_expressed.txt.gz")
data = data.rename(columns = {'id' : 'gene_symbol'}).set_index('gene_symbol')

metadata = ucd.pubscripts.fig5.extract_metadata("GSE50244", "characteristics_ch1")
data.columns = metadata.index
data = data.T

metadata.index.name = 'sample_id'
data.index.name = 'sample_id'

# %% [code]
adata = anndata.AnnData(data, obs = metadata)
adata.obs.hba1c = adata.obs.hba1c.astype(np.float32)
adata = adata[~adata.obs.hba1c.isna()]

adata.obs['DiseaseStatus'] = 'Unknown'
adata.obs.loc[adata.obs.hba1c.lt(5.7), 'DiseaseStatus'] = 'Normal'
adata.obs.loc[adata.obs.hba1c.between(5.7, 6.4), 'DiseaseStatus'] = 'Pre-Diabetes'
adata.obs.loc[adata.obs.hba1c.gt(6.4), 'DiseaseStatus'] = 'Diabetes'

# %% [code]
# Perform deconvolution
ucd.tl.deconvolve(adata, basemodel, split = True, propagate = True, return_results=False)

# Save results
adata.write_h5ad("data/T2D/adata_t2d_preds.h5ad")

# %% [markdown]
## Explanations

# %% [code]
#Reload
adata = sc.read_h5ad("data/T2D/adata_t2d_preds.h5ad")

# Define celltypes
celltypes = ['type b pancreatic cell', 'pancreatic a cell', 'pancreatic acinar cell',
             'pancreatic ductal cell','pancreatic d cell', 'pp cell']

# Run explanations
expl_t2d = ucd.tl.explain(adata, celltypes, basemodel, batchsize = 4)

# Save explanation to anndata
ucd.tl.write_explanations_to_anndata(adata, expl_t2d)

# Save results
adata.write_h5ad("data/T2D/adata_t2d_preds_expl.h5ad")

# %% [markdown]
## Panel D

# %% [code]
adata = sc.read_h5ad("data/T2D/adata_t2d_preds_expl.h5ad")

# %% [code]
celltypes = ['type b pancreatic cell', 'pancreatic a cell', 'pancreatic acinar cell',
             'pancreatic ductal cell','pp cell']

group_key = 'DiseaseStatus'
pairs = [('Normal','Pre-Diabetes'), ('Normal','Diabetes'), ('Pre-Diabetes', 'Diabetes')]
order = ['Normal', 'Pre-Diabetes', 'Diabetes']
ucd_key = 'ucdeconvolve_results'
ucd_category = 'primary'
ylims = [0.5, 0.2, 0.8, 0.4, 0.5]
stepsizes = [0.1, 0.05, 0.2, 0.1, 0.1]

with ucd.pl.FigContext(rows = 1, columns = len(celltypes), figsize = (3,5), 
                       dpi = 150, despine = True, gridspec_kw={'wspace':2}) as axes:
    
    for ax, celltype, ylim, stepsize in zip(axes, celltypes, ylims, stepsizes):
        ucd.pubscripts.fig5.plot_grouped_predictions(adata, celltype, group_key,
                                 ucd_key, ucd_category, order, pairs, ax,
                                ylims = (-0.025, ylim), stepsize = stepsize)
        
    
    axes[0].get_figure().savefig("results/figure5_D.png", dpi = 300)

# %% [markdown]
## Supplement Panel B

# %% [code]
# Reload results data
adata = sc.read_h5ad("data/T2D/adata_t2d_preds_expl.h5ad")

# Collect explanations
expl_t2d = ucd.tl.read_explanations_from_anndata(adata)

# %% [code]
import textwrap

celltypes = expl_t2d.index.get_level_values(0).unique().tolist()


with ucd.pl.FigContext(rows = 1, columns = len(celltypes), figsize = (2,3), 
                       dpi = 300, despine=True) as axes:
    
    for celltype, ax in zip(celltypes, axes):
        simple_name = textwrap.fill(celltype.title().replace("Pp","PP"), 16)
        
        ucd.pl.explain(expl_t2d, celltype, ax = ax, point_size = 2)
        ax.set_title(simple_name.lower())
        ax.set_ylabel('')
        ax.set_xlabel('')
        ax.xaxis.set_major_locator(mpl.ticker.MultipleLocator(base=0.1))
        
    # Save figure
    ax.get_figure().savefig("results/supplement5_B.png", dpi = 300)

# %% [markdown]
## Extended Analysis Supplement 5-II: Beta Cell vs. Age Correlations

# %% [code]
adata = sc.read_h5ad("data/T2D/adata_t2d_preds_expl.h5ad")
preds = ucd.utils.get_deconv_as_df(adata)

# %% [code]
beta_cells = preds['type b pancreatic cell'].to_frame()
beta_cells[['age','bmi','gender']] = adata.obs[['age','bmi','gender']].values
beta_cells['DiseaseStatus'] = adata.obs['DiseaseStatus'].values

beta_cells['age'] = beta_cells['age'].astype(np.float32)
beta_cells['bmi'] = beta_cells['bmi'].astype(np.float32)

beta_cells['age_groups'] = pd.cut(beta_cells['age'],3, labels=['Young','Middle','Older'])

# %% [code]
from statannot

# %% [code]
df = beta_cells
x = 'DiseaseStatus'
y = 'age'
order = ['Normal', 'Pre-Diabetes', 'Diabetes']
pairs = [('Normal', 'Pre-Diabetes'), ('Normal', 'Diabetes'), ('Pre-Diabetes', 'Diabetes')]
with ucd.pl.FigContext(dpi = 150, figsize = (2.5,4), despine = True) as ax:

    sns.boxplot(data = df, x = 'DiseaseStatus', y = 'age', 
                palette = 'Set3', order = order, linewidth=0.75)
    sns.stripplot(data = df, x = x, order = order,
                y = y, color = 'k', s = 3)
    
    ax.set_xlabel("Disease Status")
    ax.set_ylabel("Age")
    ax.yaxis.set_major_locator(mpl.ticker.MultipleLocator(10))
    ax.xaxis.set_tick_params(which = 'both', rotation = 45)
    
    annotator = Annotator(ax, pairs, data=df, x=x, y=y, order=order)
    annotator.configure(test='t-test_welch', text_format='simple', 
                        loc='outside', comparisons_correction = None,
                       line_offset = 0.01, show_test_name = False,
                       line_height = 0.01, line_width = 0.5,
                       text_offset = 0)
    annotator.apply_and_annotate()

# %% [code]
with ucd.pl.FigContext(dpi = 150, figsize = (4,4), despine = True) as ax:
    ucd.pl.scatter(beta_cells, 'age', 'type b pancreatic cell', draw_identity = False, ax = ax,
                      regline_color = 'b', lw = 2)
    
    ax.set_xlabel("Age")
    ax.set_ylabel("Pancreatic Beta Cell Fraction")
    
    ax.xaxis.set_major_locator(mpl.ticker.MultipleLocator(10))
    ax.yaxis.set_major_locator(mpl.ticker.MultipleLocator(0.1))
    ax.yaxis.set_major_formatter(mpl.ticker.PercentFormatter(1.0, 0))
    ax.set_title("Beta Cell Fraction vs. Age")

# %% [markdown]
# Oligodendrocyte

# %% [markdown]
## Download & Process Data

# %% [code]
%%bash

cd /home/jupyter/manuscript/figure5/data/MS/

aria2c https://ftp.ncbi.nlm.nih.gov/geo/series/GSE138nnn/GSE138614/suppl/GSE138614_countMatrix.txt.gz

# %% [code]
data = pd.read_table("data/MS/GSE138614_countMatrix.txt.gz")
data = data.rename(columns = {'Unnamed: 0' : 'gene_symbol'}).set_index('gene_symbol')

genes = ucd.utils.match_to_gene(data.index.tolist())
data.index = genes

data = data[~data.index.isna()]
data = data[~data.index.duplicated()]
data = data.T

metadata = ucd.pubscripts.fig5.extract_metadata("GSE138614", "characteristics_ch1")
data.index = metadata.index

# %% [code]
adata = anndata.AnnData(data, obs = metadata)
adata.obs['DiseaseStatus'] = adata.obs.diagnosis.map({'Multiplesclerosis' : 'MS',
                                                     'Control' : 'Healthy'}) + " " + \
                            adata.obs.lesiontype.str.replace("("," (")

adata.obs['DiseaseStatus'] = adata.obs['DiseaseStatus'].str.replace("Whitematter", "White Matter")\
                        .str.replace("Chronicactive", "Chronic Active")\
                        .str.replace("Normalappearingwhitematter", "Normal Appearing White Matter")

# %% [code]
adata.write_h5ad("data/MS/adata_ms.h5ad")

# %% [code]
adata = sc.read_h5ad("data/MS/adata_ms.h5ad")

# %% [code]
# Perform deconvolution
ucd.tl.deconvolve(adata, basemodel, split = True, propagate = True, return_results=False)

# Save results
adata.write_h5ad("data/MS/adata_ms_preds.h5ad")

# %% [markdown]
## Explanations

# %% [code]
#Reload

adata = sc.read_h5ad("data/MS/adata_ms_preds.h5ad")

# Define celltypes
celltypes = ['oligodendrocyte', 'neural progenitor cell', 'immature astrocyte',
             'l2/3-6 intratelencephalic projecting glutamatergic cortical neuron']

# Run explanations
expl_ms = ucd.tl.explain(adata, celltypes, basemodel, batchsize = 4)

# Save explanation to anndata
ucd.tl.write_explanations_to_anndata(adata, expl_ms)

# Save results
adata.write_h5ad("data/MS/adata_ms_preds_expl.h5ad")

# %% [markdown]
## Panel F

# %% [code]
adata = sc.read_h5ad("data/MS/adata_ms_preds_expl.h5ad")
adata.obs.DiseaseStatus = adata.obs.DiseaseStatus.str.split(" \(").str[0]\
    .str.replace("White Matter", "WM")\
    .str.replace("Normal Appearing WM", "Normal-Looking")

# %% [code]
celltypes = ['oligodendrocyte', 'neural progenitor cell', 'immature astrocyte',
             'l2/3-6 intratelencephalic projecting glutamatergic cortical neuron']

group_key = 'DiseaseStatus'
pairs = [('Healthy WM','MS Active'), ('Healthy WM', 'MS Normal-Looking')]

order = ['Healthy WM', 'MS Normal-Looking', 
         'MS Remyelinating', 'MS Inactive','MS Chronic Active', 'MS Active']

ucd_key = 'ucdeconvolve_results'
ucd_category = 'primary'
ylims = [1.0, 0.4, 0.3, 0.4]
stepsizes = [0.2, 0.1, 0.1, 0.2]

with ucd.pl.FigContext(rows = 1, columns = len(celltypes), figsize = (4,5), 
                       dpi = 150, despine = True, gridspec_kw={'wspace':2}) as axes:
    
    for ax, celltype, ylim, stepsize in zip(axes, celltypes, ylims, stepsizes):
        ucd.pubscripts.fig5.plot_grouped_predictions(adata, celltype, group_key,
                                 ucd_key, ucd_category, order, pairs, ax,
                                ylims = (-0.025, ylim), stepsize = stepsize)
        
        if celltype == 'l2/3-6 intratelencephalic projecting glutamatergic cortical neuron':
            ax.set_ylabel("glutamatergic cortical neuron fraction")
    axes[0].get_figure().savefig("results/figure5_F.png", dpi = 300)

# %% [markdown]
## Supplement Panel C

# %% [code]
# Reload results data
adata = sc.read_h5ad("data/MS/adata_ms_preds_expl.h5ad")

# Collect explanations
expl_ms = ucd.tl.read_explanations_from_anndata(adata)

# %% [code]
import textwrap

celltypes = expl_ms.index.get_level_values(0).unique().tolist()


with ucd.pl.FigContext(rows = 1, columns = len(celltypes), figsize = (2,3), 
                       dpi = 300, despine=True) as axes:
    
    for celltype, ax in zip(celltypes, axes):
        
        if celltype == "l2/3-6 intratelencephalic projecting glutamatergic cortical neuron":
            simple_name = "glutamatergic cortical neuron"
            simple_name = textwrap.fill(simple_name.title().replace("Pp","PP"), 16)
        else:
            simple_name = textwrap.fill(celltype.title().replace("Pp","PP"), 16)
        
        
        
        ucd.pl.explain(expl_ms, celltype, ax = ax, point_size = 2)
        ax.set_title(simple_name.lower())
        ax.set_ylabel('')
        ax.set_xlabel('')
        ax.xaxis.set_major_locator(mpl.ticker.MultipleLocator(base=0.1))
        
    # Save figure
    ax.get_figure().savefig("results/supplement5_C.png", dpi = 300)

# %% [code]
