# Supplementary material for: Interpretable and context-free deconvolution of multi-scale whole transcriptomic data with UniCell deconvolve
Source: Nat Commun. 2023 Mar 11;14:1350. doi: 10.1038/s41467-023-36961-8 (PMC10008582; doi:10.1038/s41467-023-36961-8)
Supplement: Supplementary file 5 — Supplementary Software [file 41467_2023_36961_MOESM5_ESM.zip › ucdeconvolve_paper/figure4/figure4_supplement.ipynb]

# %% [markdown]
# Figure 4 Supplement

# %% [markdown]
Pip installation of required packages

# %% [code]
#%%capture
#!pip install scanpy adjustText progressbar2 more_itertools leidenalg

# %% [code]
%reload_ext autoreload
%autoreload 2
%timeit

# Add repo path to system path if it is not already there
# This allows us to import the package
import sys
GIT_REPO_PATH = "/home/jupyter/github_repos/"
if GIT_REPO_PATH not in sys.path: sys.path.append(GIT_REPO_PATH)

# Set global configuration
!git config --global user.email daniel.charytonowicz@icahn.mssm.edu
!git config --global user.name dchary

# Remove the repo if it exists
#!rm -r /content/external_data/github_"repos/unicell2/
!mkdir /home/jupyter/github_repos/

# Import base packages required
import sys, os, scipy, random, gc, warnings, re, anndata
import numpy as np
import pandas as pd
import scanpy as sc
from importlib import reload
from tqdm.auto import tqdm
import tensorflow as tf
import textwrap
import matplotlib as mpl
import matplotlib.pyplot as plt
import xenaPython as xena
from concurrent.futures import ProcessPoolExecutor, ThreadPoolExecutor
import json
import ucdeconvolve as ucd
import seaborn as sns

# %% [code]
# Load the unicell basemodel
modelpath = "/home/jupyter/data/unicell_deconvolve_v2.2_10M.h5"
basemodel = tf.keras.models.load_model(modelpath, custom_objects={'tf': tf}, compile = False)

# %% [markdown]
---

# Download TCGA Data

---

# %% [code]
# Load TCGA project codes
TCGA_CODES = pd.read_table("data/tcga/tcga_codes.txt", sep = ",", header=None)[0].tolist()

# %% [code]
def download_TCGA(project = 'LUAD'):
    try:
        """
        Utility function that downloads given TCGA data from xenahub server.

        :param project: str - the string identifier for TCGA data.

        :return: annotated dataset with all of the genomic data.
        """

        # Define target datasets    
        hub = "https://tcga.xenahubs.net"
        dataset_exp = f"TCGA.{project}.sampleMap/HiSeqV2"
        dataset_surv = f"survival/{project}_survival.txt"

        # Get cohort name
        cohort_name = json.loads(xena.dataset_metadata(hub, dataset_surv)[0]['text'])['cohort']

        # Get patient samples from given project
        samples = xena.dataset_samples(hub, dataset_exp, None)

        # Get the genes we want to return
        genes = xena.dataset_field(hub, dataset_exp)

        # Get raw expression data from xenaHub
        _, exp = xena.dataset_probe_values(hub, dataset_exp, samples, genes)

        # Format json response into a usable dataframe
        exp = pd.DataFrame(exp, index = genes, columns = samples).T

        # Prepare clinical metadata
        probes = xena.dataset_field(hub, dataset_surv)
        data_clinical = pd.DataFrame(xena.dataset_fetch(hub, dataset_surv, samples, probes), columns = samples, index = probes).T
        data_clinical = data_clinical.astype(float)
        data_clinical['project'] = project

        # Build final annotate dataset
        adata = anndata.AnnData(exp, obs = data_clinical)

        # Return result
        return adata
    except Exception as e:
        print(e)
        return None

# %% [code]
with ProcessPoolExecutor(max_workers = 8) as executor:
    adatas = list(tqdm(executor.map(download_TCGA, TCGA_CODES)))
adata_tcga = sc.concat([a for a in adatas if a])
adata_tcga.write_h5ad("data/tcga/adata_tcga.h5ad")

# %% [markdown]
---

# Download GTEx Data

---

# %% [code]
%%bash
cd /home/jupyter/manuscript/figure4/data/gtex/

aria2c https://toil-xena-hub.s3.us-east-1.amazonaws.com/download/gtex_RSEM_Hugo_norm_count.gz
aria2c https://toil-xena-hub.s3.us-east-1.amazonaws.com/download/GTEX_phenotype.gz

# %% [code]
data = pd.read_table("data/gtex/gtex_RSEM_Hugo_norm_count.gz", sep = "\t")
data = data.rename(columns = {'sample' : 'symbol'}).set_index('symbol').T
data.index.name = 'sampleID'

phenotypes = pd.read_table("data/gtex/GTEX_phenotype.gz", sep = "\t").rename(columns = {'Sample' : 'sampleID'}).set_index('sampleID')
phenotypes = phenotypes.reindex(data.index)

adata_gtex = anndata.AnnData(data, obs = phenotypes)
adata_gtex.write_h5ad("data/gtex/adata_gtex.h5ad")

# %% [markdown]
# Run Predictions for GTEx and TCGA

# %% [code]
# Load raw data
adata_tcga = sc.read_h5ad("data/tcga/adata_tcga.h5ad")
adata_gtex = sc.read_h5ad("data/gtex/adata_gtex.h5ad")

# Run predictions
_, _, ucd_tcga_cancer = ucd.tl.deconvolve(adata_tcga, basemodel, split = True, propagate = True)
_, _, ucd_gtex_cancer = ucd.tl.deconvolve(adata_gtex, basemodel, split = True, propagate = True)

# Save results
adata_tcga.write_h5ad("data/tcga/adata_tcga_preds.h5ad")
adata_gtex.write_h5ad("data/gtex/adata_gtex_preds.h5ad")

# %% [code]
adata_gtex = sc.read_h5ad("data/gtex/adata_gtex.h5ad")

# Run predictions
ucd.tl.deconvolve(adata_gtex, basemodel, split = False, propagate = False)

# %% [markdown]
# Plot Results

# %% [code]
adata_tcga = sc.read_h5ad("data/tcga/adata_tcga_preds.h5ad")
adata_gtex = sc.read_h5ad("data/gtex/adata_gtex_preds.h5ad")

# %% [markdown]
## Panel A

# %% [code]
data_gtex_bysite = pd.concat([ucd.utils.get_deconv_as_df(adata_gtex, category = 'cancer')['malignant cell'],
                        adata_gtex.obs['_primary_site']], axis = 1)
data_gtex_bysite = data_gtex_bysite[data_gtex_bysite['_primary_site'].ne('<not provided>')]
data_gtex_bysite['_primary_site'].cat.remove_unused_categories(inplace = True)

# %% [code]
print(f"Median Non-Malignant Fraction (TCGA): {1 - ucd_tcga_cancer['malignant cell'].median()}")
print(f"Median Non-Malignant Fraction (GTEX): {1 - ucd_gtex_cancer['malignant cell'].median()}")

# %% [code]
with ucd.pl.FigContext(dpi = 300, figsize = (4,5), despine = True) as ax:
    sns.boxplot(data = data_gtex_bysite, x = 'malignant cell', y = '_primary_site', fliersize = 0, ax = ax,
               linewidth = 0.5)
    sns.stripplot(data = data_gtex_bysite, x = 'malignant cell', y = '_primary_site', ax = ax,
                 size = 1, color = 'k', alpha = 0.25)
    ax.set_ylabel('GTEx Tissue Primary Site')
    ax.set_xlabel('Predicted Malignant Fraction')
    ax.xaxis.set_major_formatter(mpl.ticker.PercentFormatter(1.0))
    ax.xaxis.set_major_locator(mpl.ticker.MultipleLocator(0.25))
    # Save figure
    ax.get_figure().savefig("results/supplement4_A.png", dpi = 300)

# %% [markdown]
## Panel B

# %% [code]
df_gtex_malig = ucd.utils.get_deconv_as_df(adata_gtex, category = 'cancer')['malignant cell'].to_frame()
df_tcga_malig = ucd.utils.get_deconv_as_df(adata_tcga, category = 'cancer')['malignant cell'].to_frame()

df_tcga_malig['dataset'] = 'TCGA'
df_gtex_malig['dataset'] = 'GTEX'

df_malig_merged = pd.concat([df_tcga_malig, df_gtex_malig])
df_malig_merged = df_malig_merged.reset_index(drop = True)

# %% [code]
from statannotations.Annotator import Annotator
import textwrap

df = df_malig_merged
x = 'dataset'
y = 'malignant cell'
pairs = [('TCGA', 'GTEX')]
order = ['GTEX', 'TCGA']

with ucd.pl.FigContext(dpi = 300, figsize = (2,4), despine = True) as ax:
    sns.boxplot(data = df, x = x, y = y, fliersize = 0, 
                linewidth = 0.5, order = order, ax = ax)
    
    annotator = Annotator(ax, pairs, data=df, x=x, y=y, order=order)
    annotator.configure(test='t-test_welch', text_format='simple', 
                        loc='outside', comparisons_correction = None,
                       line_offset = 0.01, show_test_name = False,
                       line_height = 0.01, line_width = 0.5,
                       text_offset = 0)
    annotator.apply_and_annotate()
    
    
    ax.set_xlabel('Dataset')
    ax.set_ylabel('Predicted Malignant Fraction')
    ax.yaxis.set_major_formatter(mpl.ticker.PercentFormatter(1.0))
    ax.yaxis.set_major_locator(mpl.ticker.MultipleLocator(0.25))
    
    # Save figure
    ax.get_figure().savefig("results/supplement4_B.png", dpi = 300)

# %% [markdown]
## Panel C

# %% [code]
tcga_cancer_preds = ucd.utils.get_deconv_as_df(adata_tcga, category = 'cancer').T.iloc[2:].T
common_cancer_subtypes = list(set(adata_tcga.obs.project.str.lower().unique()).intersection(set(tcga_cancer_preds.columns)))

# Subset to common cancer subtypes
adata_tcga_sub = adata_tcga[adata_tcga.obs.project.str.lower().isin(common_cancer_subtypes)]
tcga_cancer_preds = tcga_cancer_preds.reindex(columns = common_cancer_subtypes, index = adata_tcga_sub.obs.index)
tcga_cancer_preds = (tcga_cancer_preds.T / tcga_cancer_preds.sum(1)).T

confusion_matrix = tcga_cancer_preds.groupby(adata_tcga_sub.obs.project.str.lower()).mean().reindex(tcga_cancer_preds.columns)
confusion_matrix.index = confusion_matrix.index.str.upper()
confusion_matrix.columns = confusion_matrix.columns.str.upper()

# %% [code]
with ucd.pl.FigContext(dpi = 150, figsize = (5,5)) as ax:
    g = sns.heatmap(confusion_matrix, cmap = 'Blues', vmax = 1.0, ax = ax, square = True, linewidth = 1.0,
                   cbar_kws = {'label' : 'Fraction'})
    ax.set_xlabel('TCGA Project')
    ax.set_ylabel('Predicted Cancer Subtype')
    
    # Save figure
    ax.get_figure().savefig("results/supplement4_C.png", dpi = 300)

# %% [markdown]
## Panel D

# %% [code]
tcga_cancer_preds = ucd.utils.get_deconv_as_df(adata_tcga, category = 'cancer').T.iloc[2:].T
common_cancer_subtypes = list(set(adata_tcga.obs.project.str.lower().unique()).intersection(set(tcga_cancer_preds.columns)))

# Subset to common cancer subtypes
adata_tcga_sub = adata_tcga[adata_tcga.obs.project.str.lower().isin(common_cancer_subtypes)]
tcga_cancer_preds = tcga_cancer_preds.reindex(columns = common_cancer_subtypes, index = adata_tcga_sub.obs.index)
tcga_cancer_preds = (tcga_cancer_preds.T / tcga_cancer_preds.sum(1)).T

# Get one-hot encoding for class predictions
onehotclasses = pd.get_dummies(adata_tcga_sub.obs.project.str.lower().astype('category')).reindex(columns = common_cancer_subtypes)
onehotclasses = onehotclasses.astype(np.float32)

# %% [code]
from sklearn.metrics import roc_auc_score, plot_roc_curve

# Calculates Micro-Average AUC Score
micro_avg_auc_score = roc_auc_score(onehotclasses, tcga_cancer_preds, average = 'micro')

print(f"TCGA Micro-Average Classification AUC Score ({len(onehotclasses.columns)} Subtypes): {round(micro_avg_auc_score, 3)}")

# %% [code]
from sklearn.metrics import roc_curve, auc

def plot_roc_curve(ytrue, ypreds, ax, labels = None):
    
    # Convert to numpy if dataframe
    ytrue = ytrue.values if isinstance(ytrue, pd.DataFrame) else ytrue
    ypreds = ypreds.values if isinstance(ypreds, pd.DataFrame) else ypreds

    
    if ytrue.ndim == 1:
        ytrue = np.expand_dims(ytrue[:,0], 1)
    if ypreds.ndim == 1:
        ypreds = np.expand_dims(ypreds[:,0], 1)
        
    assert ypreds.shape == ytrue.shape
    
    n_classes = ypreds.shape[1]
    
    labels = list(range(n_classes)) if not labels else labels
    assert len(labels) == n_classes
        
    
    # Compute ROC curve and ROC area for each class
    fpr = dict()
    tpr = dict()
    roc_auc = dict()

    
    for i,label in enumerate(labels):
        fpr[label], tpr[label], _ = roc_curve(ytrue[:, i], ypreds[:, i])
        roc_auc[label] = round(auc(fpr[label], tpr[label]),2)
    
    #fpr['Average'], tpr['Average'], _ = roc_curve(ytrue.mean(1), ypreds.mean(1))
    
    # Plot
    ax.plot([0, 1], [0, 1], 'k--', linewidth = 0.75, alpha = 0.25)
    ax.set_xlim([0.0, 1.0])
    ax.set_ylim([0.0, 1.0])
    ax.set_xlabel('False Positive Rate')
    ax.set_ylabel('True Positive Rate')
    ax.set_title('Receiver Operating Characteristic')
    
    for label in labels:
        ax.plot(fpr[label], tpr[label], label= f"{label.upper()} : {roc_auc[label]}", linewidth = 0.75)
        
    #ax.plot(fpr['Average'], tpr['Average'], label= "Average", color = 'g', linewidth = 3)
    
    ax.legend(loc="best", fontsize = 'xx-small', frameon = False)

    return fpr, tpr, roc_auc

# %% [code]
with ucd.pl.FigContext(dpi = 150, figsize = (4,4), despine = True) as ax:
    fpr, tpr, roc_auc = plot_roc_curve(onehotclasses, tcga_cancer_preds, ax = ax, labels = onehotclasses.columns.tolist())
    
    # Save figure
    ax.get_figure().savefig("results/supplement4_D.png", dpi = 300)

# %% [markdown]
## Panel E

# %% [code]
tcga_primary_preds = ucd.utils.get_deconv_as_df(adata_tcga, category = 'primary').T.iloc[2:].T

# %% [code]
df = pd.concat([tcga_primary_preds['leukocyte'], adata_tcga.obs.project], axis = 1)
order = df.groupby('project').leukocyte.mean().sort_values(ascending = False).index.tolist()

# %% [code]
with ucd.pl.FigContext(dpi = 150, figsize = (12,4), despine = True) as ax:
    sns.boxplot(data = df, x = 'project', y = 'leukocyte', order = order, fliersize = 0.0, ax = ax)
    sns.stripplot(data = df, x = 'project', y = 'leukocyte', order = order, size = 1, color = 'k', ax = ax, alpha = 0.8)

    ax.xaxis.set_tick_params(which = 'both', rotation = 90)
    ax.set_ylabel('Leukocyte Fraction')
    ax.set_xlabel('TCGA Project')
    
    ax.yaxis.set_major_formatter(mpl.ticker.PercentFormatter(1.0))
    
    # Save figure
    ax.get_figure().savefig("results/supplement4_E.png", dpi = 300)

# %% [markdown]
# Feature Attributions

# %% [code]
import xarray as xr

# Reload saved data
expression_xr = xr.open_dataarray("/home/jupyter/unicell_tde_expression_xr.nc")
explanations_cellcounts = pd.read_hdf("/home/jupyter/unicell_tde_explanations_cellcounts.h5", key = "X")

# %% [code]
explanations_cellcounts.sum()

# %% [code]
top = explanations_df_cancer.apply(lambda x : x.sort_values(ascending = False).iloc[0:5], axis = 1).fillna(0.0)

# %% [code]
fig, axes = plt.subplots(1,2, figsize = (48,8),gridspec_kw={'width_ratios' : [3, 30], 'wspace' : 0.0225}, dpi = 300, sharey = False)

from more_itertools import collapse
genes_ordered = []
for gene, row in top.iterrows():
    genes_ordered.append(row[row > 0.0].index.tolist())
genes_ordered = list(collapse(genes_ordered))

#explanations_cellcounts_cancer.reindex(list(map(lambda x : x.get_text(), cg.ax_heatmap.get_yticklabels())))
explanations_cellcounts_cancer.index = explanations_cellcounts_cancer.index.str.upper()
explanations_cellcounts_cancer.plot.barh(ax = axes[0])

axes[0].invert_yaxis()
axes[0].set_xscale('log')
axes[0].set_xlim(100, 1000000)
axes[0].xaxis.set_tick_params(rotation = 90)
axes[0].xaxis.set_major_formatter(mpl.ticker.StrMethodFormatter('{x:,.0f}'))
axes[0].set_yticklabels(axes[0].get_yticklabels())
sns.despine(ax = axes[0], offset = 5, trim = True)

cg = sns.heatmap(top.T.loc[genes_ordered].T, yticklabels = False, xticklabels = True,
               cmap = 'Blues', linewidth = 0.5, vmin = 0, vmax = 0.1, center = 0.05, ax = axes[1])
cg.collections[0].colorbar.set_label("Feature Attribution Weight")
axes[1].xaxis.set_tick_params(bottom = False)

axes[0].set_xlabel("Number of Cells")
axes[1].set_xlabel("Genes")
