# Supplementary material for: Interpretable and context-free deconvolution of multi-scale whole transcriptomic data with UniCell deconvolve
Source: Nat Commun. 2023 Mar 11;14:1350. doi: 10.1038/s41467-023-36961-8 (PMC10008582; doi:10.1038/s41467-023-36961-8)
Supplement: Supplementary file 5 — Supplementary Software [file 41467_2023_36961_MOESM5_ESM.zip › ucdeconvolve_paper/figure1/figure1_primary.ipynb]

# %% [code]
import pandas as pd

import matplotlib.pyplot as plt
import matplotlib.pyplot as plt
import matplotlib.dates as mdates
import matplotlib.cbook as cbook
import matplotlib as mpl
import seaborn as sns

# %% [code]
%reload_ext autoreload
%autoreload 2
%timeit

# Add repo path to system path if it is not already there
# This allows us to import the package
import sys
GIT_REPO_PATH = "/home/jupyter/github_repos/"
if GIT_REPO_PATH not in sys.path: sys.path.append(GIT_REPO_PATH)

# Set global configuration
!git config --global user.email daniel.charytonowicz@icahn.mssm.edu
!git config --global user.name dchary

# make the repo if it doesnt exist
!mkdir /home/jupyter/github_repos/

# Import base packages required
import sys, os, scipy, random, gc, warnings, re, anndata
import numpy as np
import pandas as pd
import scanpy as sc
from importlib import reload
from tqdm.auto import tqdm
import tensorflow as tf
import textwrap
import matplotlib as mpl
import matplotlib.pyplot as plt

import ucdeconvolve_old.ucdeconvolve as ucd

# %% [code]
studies_metadata = pd.read_csv("data/studies_metadata.csv")
studies_metadata['Date'] = studies_metadata["Date"].astype("datetime64")
studies_metadata = studies_metadata.set_index("Date")

data = studies_metadata.groupby(pd.Grouper(freq='Q')).count()['Title'].head(30)
data.index = data.index.map(lambda t: t.strftime('%b %y'))

# %% [code]
data_ncells = studies_metadata.groupby(pd.Grouper(freq='Q'))['Cells'].mean().dropna()
data_ncells.index = data_ncells.index.map(lambda t: t.strftime('%b %y'))
data_ncells.to_csv("/home/jupyter/manuscript/sourcedata/figure1_a_topright.csv")

# %% [code]
fig, ax = plt.subplots(1,1, figsize = (4,2), dpi = 600)

data_ncells.plot.bar(ax = ax, width = 0.8)
ax.set_yscale("log")
ax.xaxis.set_tick_params(labelsize = "xx-small", rotation = 90)
ax.yaxis.set_tick_params(labelsize = "x-small")
ax.set_ylabel("Mean Number of Cells", fontsize = "x-small")
ax.set_xlabel("Quarter Ending", fontsize = "x-small")
ax.yaxis.set_major_formatter(mpl.ticker.StrMethodFormatter("{x:,.0f}"))
ax.yaxis.set_major_locator(mpl.ticker.LogLocator(10))
ax.set_ylim(10e1,10e5)
sns.despine(ax = ax, offset = 5, trim = True)


# %% [code]
fig, ax = plt.subplots(1,1, figsize = (4,1.5), dpi = 600)

data.plot.bar(ax = ax, width = 0.8)
sns.despine(ax = ax, offset = 5, trim = True)
ax.xaxis.set_tick_params(labelsize = "xx-small", rotation = 90)
ax.yaxis.set_tick_params(labelsize = "x-small")
ax.set_ylabel("Number of Studies", fontsize = "x-small")
ax.set_xlabel("Quarter Ending", fontsize = "x-small")

# %% [code]
import scanpy as sc
from ucdeconvolve.ucdeconvolve import _utils as ucdutils
from ucdeconvolve.ucdeconvolve._experimental import _exputils as ucdexputils

# %% [code]
sheets = [pd.read_excel("/home/jupyter/manuscript/figure1/data/scdb.xlsx", sheet_name = x) for x in tqdm(list(range(9,25)))]

# %% [code]
celltypemarkers = {}
for sheet in tqdm(sheets):
    
    cols = sheet.columns.tolist()
    x = 'unlabeled_cell_type_assignment_final'
    y = 'markers'
    if (x not in cols) or (y not in cols): continue
    
    sheet = sheet[[x,y]].dropna()
    newmarkers = dict(zip(sheet[x], sheet[y]))
    for celltype, markers in newmarkers.items():
        
        celltype = celltype.strip().lower()
        
        markers = markers.split("/")
        markers = list(set([m.replace("+","").strip() for m in markers if m.endswith("+")]))
        markers = [m for m in markers if m in exp.columns.tolist()]
        
        if celltype not in celltypemarkers.keys():
            celltypemarkers[celltype] = set(markers)
        else:
            celltypemarkers[celltype].update(set(markers))
            
celltypemarkers = dict(zip(celltypemarkers.keys(), map(lambda x : list(x), celltypemarkers.values())))

# %% [code]
database_metadata = pd.read_csv("/home/jupyter/res_platforms_species_metadata_cells_all.csv").drop_duplicates()

database = sc.read_h5ad("/home/jupyter/data/database_features_allcells.h5ad")
database.X = np.clip(np.nan_to_num(database.X), 0, None)
database.var_names = ucdutils.metadata['target_genes']
database.obs = database.obs.merge(database_metadata, how = 'left', on = 'accession')
database.obs_names = database.obs_names.astype(str)
database.obs.platform = database.obs.platform.replace("10x Genomics;Seq-Well", "10X Genomics")

# %% [code]
# Only subset protein coding genes
proteincodinggenes = pd.read_table("data/proteincodinggenes.txt")['symbol'].tolist()
proteincodinggenes = [x.upper() for x in proteincodinggenes]
proteincodinggenes = [x for x in proteincodinggenes if 'ORF' not in x]

exp = database.to_df().groupby(database.obs.celltype).mean()
exp = exp[np.intersect1d(exp.columns, proteincodinggenes)]

# %% [code]
explfc = ucdexputils._logfoldchange(exp.values)
explfc = np.nan_to_num(explfc, nan = 0.0, posinf = 0.0, neginf = 0.0)
explfc = pd.DataFrame(explfc, columns = exp.columns, index = exp.index)

# %% [code]
msorted = np.negative(explfc.values).argsort(axis = 1)

# %% [code]
topmarkersidxs = msorted[:, :50]
topmarkers = np.zeros(topmarkersidxs.shape).astype(str)

# %% [code]
for i, gene in tqdm(enumerate(exp.columns.tolist()), total = exp.shape[1]):
    topmarkers[np.where(topmarkersidxs == i)] = gene

# %% [code]
topmarkers = pd.DataFrame(topmarkers, index = exp.index).iloc[1:].T

# %% [code]
topmarkers.to_csv("data/celltypes_topmarkergenes.csv")

# %% [code]
topmarkers.T.head(50)

# %% [code]
