# Supplementary material for: Interpretable and context-free deconvolution of multi-scale whole transcriptomic data with UniCell deconvolve
Source: Nat Commun. 2023 Mar 11;14:1350. doi: 10.1038/s41467-023-36961-8 (PMC10008582; doi:10.1038/s41467-023-36961-8)
Supplement: Supplementary file 6 — Source Data File [file 41467_2023_36961_MOESM6_ESM.xlsx]

## Sheet: fig4_d
	gene	celltype	weight
0	LMOD1	smooth muscle	0.13005
1	LMOD1	smooth muscle	0.119068
2	LMOD1	smooth muscle	0.118246
3	LMOD1	smooth muscle	0.075011
4	LMOD1	smooth muscle	0.130805
5	LMOD1	smooth muscle	0.239171
6	LMOD1	smooth muscle	0.108975
7	LMOD1	smooth muscle	0.0970079
8	LMOD1	smooth muscle	0.140183
9	LMOD1	smooth muscle	0.147861
10	LMOD1	smooth muscle	0.0528565
11	LMOD1	smooth muscle	0.140976
12	LMOD1	smooth muscle	0.128483
13	LMOD1	smooth muscle	0.144014
14	LMOD1	smooth muscle	0.138909
15	LMOD1	smooth muscle	0.0987055
16	LMOD1	smooth muscle	0.087473
17	LMOD1	smooth muscle	0.126358
18	LMOD1	smooth muscle	0.120137
19	LMOD1	smooth muscle	0.124126
20	LMOD1	smooth muscle	0.122759
21	LMOD1	smooth muscle	0.0728519
22	LMOD1	smooth muscle	0.0513914
23	LMOD1	smooth muscle	0.119838
24	LMOD1	smooth muscle	0.168144
25	LMOD1	smooth muscle	0.0755122
26	LMOD1	smooth muscle	0.170681
27	LMOD1	smooth muscle	0.122172
28	LMOD1	smooth muscle	0.121693
29	LMOD1	smooth muscle	0.149081
30	LMOD1	smooth muscle	0.111822
31	LMOD1	smooth muscle	0.153094
32	LMOD1	smooth muscle	0.180926
33	LMOD1	smooth muscle	0.122683
34	LMOD1	smooth muscle	0.0446069
35	LMOD1	smooth muscle	0.0533382
36	LMOD1	smooth muscle	0.133398
37	LMOD1	smooth muscle	0.108577
38	LMOD1	smooth muscle	0.0720357
39	LMOD1	smooth muscle	0.191132
40	LMOD1	smooth muscle	0.0717995
41	LMOD1	smooth muscle	0.0471655
42	LMOD1	smooth muscle	0.0939753
43	LMOD1	smooth muscle	0.131621
44	LMOD1	smooth muscle	0.0618321
45	LMOD1	smooth muscle	0.0321932
46	LMOD1	smooth muscle	0.0407093
47	LMOD1	smooth muscle	0.119897
48	LMOD1	smooth muscle	0.138982
49	LMOD1	smooth muscle	0.042979
50	LMOD1	smooth muscle	0.0658499
51	LMOD1	smooth muscle	0.19399
52	LMOD1	smooth muscle	0.145361
53	LMOD1	smooth muscle	0.0728509
54	LMOD1	smooth muscle	0.0427837
55	LMOD1	smooth muscle	0.145739
56	LMOD1	smooth muscle	0.165971
57	LMOD1	smooth muscle	0.0168994
58	LMOD1	smooth muscle	0.0637173
59	LMOD1	smooth muscle	0.0648508
60	LMOD1	smooth muscle	0.0905907
61	LMOD1	smooth muscle	0.126663
62	LMOD1	smooth muscle	0.109034
63	LMOD1	smooth muscle	0.114087
64	LMOD1	smooth muscle	0.153114
65	LMOD1	smooth muscle	0.134132
66	LMOD1	smooth muscle	0.181493
67	LMOD1	smooth muscle	0.0960659
68	LMOD1	smooth muscle	0.182039
69	LMOD1	smooth muscle	0.155044
70	LMOD1	smooth muscle	0.102957
71	LMOD1	smooth muscle	0.12206
72	LMOD1	smooth muscle	0.105149
73	LMOD1	smooth muscle	0.124657
74	LMOD1	smooth muscle	0.0899109
75	LMOD1	smooth muscle	0.148955
76	LMOD1	smooth muscle	0.105134
77	LMOD1	smooth muscle	0.136614
78	LMOD1	smooth muscle	0.10363
79	LMOD1	smooth muscle	0.067449
80	LMOD1	smooth muscle	0.153253
81	LMOD1	smooth muscle	0.124438
82	LMOD1	smooth muscle	0.0852238
83	LMOD1	smooth muscle	0.13151
84	LMOD1	smooth muscle	0.171267
85	LMOD1	smooth muscle	0.173444
86	LMOD1	smooth muscle	0.0916737
87	LMOD1	smooth muscle	0.116071
88	SYNPO2	smooth muscle	0.105014
89	SYNPO2	smooth muscle	0.105915
90	SYNPO2	smooth muscle	0.120704
91	SYNPO2	smooth muscle	0.10479
92	SYNPO2	smooth muscle	0.0946217
93	SYNPO2	smooth muscle	0.150885
94	SYNPO2	smooth muscle	0.0948474
95	SYNPO2	smooth muscle	0.0789798
96	SYNPO2	smooth muscle	0.116258
97	SYNPO2	smooth muscle	0.130735
98	SYNPO2	smooth muscle	0.112404
99	SYNPO2	smooth muscle	0.0910811
100	SYNPO2	smooth muscle	0.122668
101	SYNPO2	smooth muscle	0.145141
102	SYNPO2	smooth muscle	0.118248
103	SYNPO2	smooth muscle	0.146627
104	SYNPO2	smooth muscle	0.089086
105	SYNPO2	smooth muscle	0.110483
106	SYNPO2	smooth muscle	0.13531
107	SYNPO2	smooth muscle	0.111967
108	SYNPO2	smooth muscle	0.107051
109	SYNPO2	smooth muscle	0.0997711
110	SYNPO2	smooth muscle	0.121031
111	SYNPO2	smooth muscle	0.130385
112	SYNPO2	smooth muscle	0.140024
113	SYNPO2	smooth muscle	0.0718473
114	SYNPO2	smooth muscle	0.115349
115	SYNPO2	smooth muscle	0.0886967
116	SYNPO2	smooth muscle	0.149031
117	SYNPO2	smooth muscle	0.0912089
118	SYNPO2	smooth muscle	0.123509
119	SYNPO2	smooth muscle	0.0521375
120	SYNPO2	smooth muscle	0.133542
121	SYNPO2	smooth muscle	0.0918948
122	SYNPO2	smooth muscle	0.0998803
123	SYNPO2	smooth muscle	0.106296
124	SYNPO2	smooth muscle	0.110139
125	SYNPO2	smooth muscle	0.118051
126	SYNPO2	smooth muscle	0.125446
127	SYNPO2	smooth muscle	0.140574
128	SYNPO2	smooth muscle	0.139638
129	SYNPO2	smooth muscle	0.0963352
130	SYNPO2	smooth muscle	0.124243
131	SYNPO2	smooth muscle	0.13244
132	SYNPO2	smooth muscle	0.100229
133	SYNPO2	smooth muscle	0.115919
134	SYNPO2	smooth muscle	0.0925041
135	SYNPO2	smooth muscle	0.133466
136	SYNPO2	smooth muscle	0.132087
137	SYNPO2	smooth muscle	0.0919217
138	SYNPO2	smooth muscle	0.0748589
139	SYNPO2	smooth muscle	0.127603
140	SYNPO2	smooth muscle	0.124466
141	SYNPO2	smooth muscle	0.0753813
142	SYNPO2	smooth muscle	0.0861263
143	SYNPO2	smooth muscle	0.102465
144	SYNPO2	smooth muscle	0.144156
145	SYNPO2	smooth muscle	0.11459
146	SYNPO2	smooth muscle	0.106467
147	SYNPO2	smooth muscle	0.116549
148	SYNPO2	smooth muscle	0.0962144
149	SYNPO2	smooth muscle	0.0972193
150	SYNPO2	smooth muscle	0.101193
151	SYNPO2	smooth muscle	0.0966484
152	SYNPO2	smooth muscle	0.105329
153	SYNPO2	smooth muscle	0.106723
154	SYNPO2	smooth muscle	0.118122
155	SYNPO2	smooth muscle	0.132129
156	SYNPO2	smooth muscle	0.100314
157	SYNPO2	smooth muscle	0.14093
158	SYNPO2	smooth muscle	0.0835136
159	SYNPO2	smooth muscle	0.0712796
160	SYNPO2	smooth muscle	0.0976186
161	SYNPO2	smooth muscle	0.127948
162	SYNPO2	smooth muscle	0.0948804
163	SYNPO2	smooth muscle	0.112283
164	SYNPO2	smooth muscle	0.119161
165	SYNPO2	smooth muscle	0.0963845
166	SYNPO2	smooth muscle	0.0874023
167	SYNPO2	smooth muscle	0.114104
168	SYNPO2	smooth muscle	0.0977442
169	SYNPO2	smooth muscle	0.110561
170	SYNPO2	smooth muscle	0.106677
171	SYNPO2	smooth muscle	0.137073
172	SYNPO2	smooth muscle	0.117951
173	SYNPO2	smooth muscle	0.110607
174	SYNPO2	smooth muscle	0.10834
175	SYNPO2	smooth muscle	0.107478
176	ADAMTS4	smooth muscle	0.0791363
177	ADAMTS4	smooth muscle	0
178	ADAMTS4	smooth muscle	0.0691507
179	ADAMTS4	smooth muscle	0
180	ADAMTS4	smooth muscle	0
181	ADAMTS4	smooth muscle	0.109049
182	ADAMTS4	smooth muscle	0.0848861
183	ADAMTS4	smooth muscle	0.183094
184	ADAMTS4	smooth muscle	0.0559632
185	ADAMTS4	smooth muscle	0
186	ADAMTS4	smooth muscle	0.150415
187	ADAMTS4	smooth muscle	0
188	ADAMTS4	smooth muscle	0
189	ADAMTS4	smooth muscle	0
190	ADAMTS4	smooth muscle	0
191	ADAMTS4	smooth muscle	0
192	ADAMTS4	smooth muscle	0.0947268
193	ADAMTS4	smooth muscle	0
194	ADAMTS4	smooth muscle	0
195	ADAMTS4	smooth muscle	0.0645009
196	ADAMTS4	smooth muscle	0.0731603
197	ADAMTS4	smooth muscle	0.0966115
198	ADAMTS4	smooth muscle	0.0750089
199	ADAMTS4	smooth muscle	0.144254
200	ADAMTS4	smooth muscle	0.1466
201	ADAMTS4	smooth muscle	0
202	ADAMTS4	smooth muscle	0.143928
203	ADAMTS4	smooth muscle	0.178986
204	ADAMTS4	smooth muscle	0.121308
205	ADAMTS4	smooth muscle	0
206	ADAMTS4	smooth muscle	0
207	ADAMTS4	smooth muscle	0.151548
208	ADAMTS4	smooth muscle	0
209	ADAMTS4	smooth muscle	0
210	ADAMTS4	smooth muscle	0.0660008
211	ADAMTS4	smooth muscle	0.0977541
212	ADAMTS4	smooth muscle	0.120961
213	ADAMTS4	smooth muscle	0
214	ADAMTS4	smooth muscle	0.0903652
215	ADAMTS4	smooth muscle	0.11997
216	ADAMTS4	smooth muscle	0.0726426
217	ADAMTS4	smooth muscle	0.106068
218	ADAMTS4	smooth muscle	0.117464
219	ADAMTS4	smooth muscle	0.122014
220	ADAMTS4	smooth muscle	0.138125
221	ADAMTS4	smooth muscle	0
222	ADAMTS4	smooth muscle	0.0810672
223	ADAMTS4	smooth muscle	0.103604
224	ADAMTS4	smooth muscle	0.158732
225	ADAMTS4	smooth muscle	0.118577
226	ADAMTS4	smooth muscle	0.0815843
227	ADAMTS4	smooth muscle	0.121961
228	ADAMTS4	smooth muscle	0.162412
229	ADAMTS4	smooth muscle	0.0806015
230	ADAMTS4	smooth muscle	0.136042
231	ADAMTS4	smooth muscle	0.160984
232	ADAMTS4	smooth muscle	0.093323
233	ADAMTS4	smooth muscle	0.0794193
234	ADAMTS4	smooth muscle	0.0803943
235	ADAMTS4	smooth muscle	0.0640664
236	ADAMTS4	smooth muscle	0.0730968
237	ADAMTS4	smooth muscle	0.0907923
238	ADAMTS4	smooth muscle	0
239	ADAMTS4	smooth muscle	0.0568218
240	ADAMTS4	smooth muscle	0
241	ADAMTS4	smooth muscle	0.127453
242	ADAMTS4	smooth muscle	0
243	ADAMTS4	smooth muscle	0.0743564
244	ADAMTS4	smooth muscle	0.123433
245	ADAMTS4	smooth muscle	0
246	ADAMTS4	smooth muscle	0
247	ADAMTS4	smooth muscle	0.123914
248	ADAMTS4	smooth muscle	0
249	ADAMTS4	smooth muscle	0.0942305
250	ADAMTS4	smooth muscle	0.093989
251	ADAMTS4	smooth muscle	0
252	ADAMTS4	smooth muscle	0
253	ADAMTS4	smooth muscle	0.0922308
254	ADAMTS4	smooth muscle	0.125031
255	ADAMTS4	smooth muscle	0.0616288
256	ADAMTS4	smooth muscle	0
257	ADAMTS4	smooth muscle	0.0715637
258	ADAMTS4	smooth muscle	0
259	ADAMTS4	smooth muscle	0.135264
260	ADAMTS4	smooth muscle	0
261	ADAMTS4	smooth muscle	0
262	ADAMTS4	smooth muscle	0.0894273
263	ADAMTS4	smooth muscle	0.0816124
264	CNN1	smooth muscle	0.0553304
265	CNN1	smooth muscle	0.0606842
266	CNN1	smooth muscle	0.136112
267	CNN1	smooth muscle	0.0519196
268	CNN1	smooth muscle	0.015349
269	CNN1	smooth muscle	0.092732
270	CNN1	smooth muscle	0.0562048
271	CNN1	smooth muscle	0.024206
272	CNN1	smooth muscle	0.0920699
273	CNN1	smooth muscle	0.0567854
274	CNN1	smooth muscle	0.0808744
275	CNN1	smooth muscle	0.0172208
276	CNN1	smooth muscle	0.0568707
277	CNN1	smooth muscle	0.0261093
278	CNN1	smooth muscle	0.0412715
279	CNN1	smooth muscle	0.0799893
280	CNN1	smooth muscle	0.0441859
281	CNN1	smooth muscle	0.0309933
282	CNN1	smooth muscle	0.0889744
283	CNN1	smooth muscle	0.0589471
284	CNN1	smooth muscle	0.0255959
285	CNN1	smooth muscle	0.0624818
286	CNN1	smooth muscle	0.110781
287	CNN1	smooth muscle	0.0551532
288	CNN1	smooth muscle	0.0389219
289	CNN1	smooth muscle	0.0684438
290	CNN1	smooth muscle	0.0629317
291	CNN1	smooth muscle	0.022708
292	CNN1	smooth muscle	0.0333465
293	CNN1	smooth muscle	0.00832176
294	CNN1	smooth muscle	0.0512686
295	CNN1	smooth muscle	0.0394927
296	CNN1	smooth muscle	0.048493
297	CNN1	smooth muscle	0.0240536
298	CNN1	smooth muscle	0.0926289
299	CNN1	smooth muscle	0.106088
300	CNN1	smooth muscle	0.0865379
301	CNN1	smooth muscle	0.0612152
302	CNN1	smooth muscle	0.0285473
303	CNN1	smooth muscle	0.0757513
304	CNN1	smooth muscle	0.16523
305	CNN1	smooth muscle	0.121816
306	CNN1	smooth muscle	0.137847
307	CNN1	smooth muscle	0.0284555
308	CNN1	smooth muscle	0.126054
309	CNN1	smooth muscle	0.129574
310	CNN1	smooth muscle	0.0916829
311	CNN1	smooth muscle	0.0745029
312	CNN1	smooth muscle	0.12435
313	CNN1	smooth muscle	0.118786
314	CNN1	smooth muscle	0.0586396
315	CNN1	smooth muscle	0.0469075
316	CNN1	smooth muscle	0.0773641
317	CNN1	smooth muscle	0.0195245
318	CNN1	smooth muscle	0.0885594
319	CNN1	smooth muscle	0.0113281
320	CNN1	smooth muscle	0.0466364
321	CNN1	smooth muscle	0.124827
322	CNN1	smooth muscle	0.135428
323	CNN1	smooth muscle	0.193085
324	CNN1	smooth muscle	0.0173874
325	CNN1	smooth muscle	0.0239413
326	CNN1	smooth muscle	0.0946612
327	CNN1	smooth muscle	0.0413652
328	CNN1	smooth muscle	0.04239
329	CNN1	smooth muscle	0.0106532
330	CNN1	smooth muscle	-0.00342835
331	CNN1	smooth muscle	0.0626615
332	CNN1	smooth muscle	0.0498621
333	CNN1	smooth muscle	0.0584784
334	CNN1	smooth muscle	0.0328173
335	CNN1	smooth muscle	0.0411444
336	CNN1	smooth muscle	0.0555725
337	CNN1	smooth muscle	0.0300312
338	CNN1	smooth muscle	0.03566
339	CNN1	smooth muscle	0.0118173
340	CNN1	smooth muscle	0.0291726
341	CNN1	smooth muscle	0.0918505
342	CNN1	smooth muscle	0
343	CNN1	smooth muscle	0.0803851
344	CNN1	smooth muscle	0.0371954
345	CNN1	smooth muscle	0.0469135
346	CNN1	smooth muscle	0.0689596
347	CNN1	smooth muscle	0.0963511
348	CNN1	smooth muscle	0.0240988
349	CNN1	smooth muscle	0.0351369
350	CNN1	smooth muscle	0.127911
351	CNN1	smooth muscle	0.0263011
352	KCNMB1	smooth muscle	0.0402396
353	KCNMB1	smooth muscle	0.0769703
354	KCNMB1	smooth muscle	0
355	KCNMB1	smooth muscle	0.0577816
356	KCNMB1	smooth muscle	0.0615065
357	KCNMB1	smooth muscle	0
358	KCNMB1	smooth muscle	0
359	KCNMB1	smooth muscle	0
360	KCNMB1	smooth muscle	0.0776354
361	KCNMB1	smooth muscle	0.0428302
362	KCNMB1	smooth muscle	0.065904
363	KCNMB1	smooth muscle	0.0337153
364	KCNMB1	smooth muscle	0.074722
365	KCNMB1	smooth muscle	0
366	KCNMB1	smooth muscle	0.0540644
367	KCNMB1	smooth muscle	0.0607528
368	KCNMB1	smooth muscle	0.0630959
369	KCNMB1	smooth muscle	0.0554902
370	KCNMB1	smooth muscle	0.0390779
371	KCNMB1	smooth muscle	0.0626019
372	KCNMB1	smooth muscle	0.0969585
373	KCNMB1	smooth muscle	0
374	KCNMB1	smooth muscle	0.0346341
375	KCNMB1	smooth muscle	0.0485529
376	KCNMB1	smooth muscle	0.0764092
377	KCNMB1	smooth muscle	0.0266631
378	KCNMB1	smooth muscle	0.0780502
379	KCNMB1	smooth muscle	0
380	KCNMB1	smooth muscle	0.0452871
381	KCNMB1	smooth muscle	0.0343568
382	KCNMB1	smooth muscle	0.0600877
383	KCNMB1	smooth muscle	0.0609436
384	KCNMB1	smooth muscle	0.0733635
385	KCNMB1	smooth muscle	0.0394705
386	KCNMB1	smooth muscle	0.0773393
387	KCNMB1	smooth muscle	0
388	KCNMB1	smooth muscle	0.0325879
389	KCNMB1	smooth muscle	0.0855977
390	KCNMB1	smooth muscle	0.0567046
391	KCNMB1	smooth muscle	0.0691037
392	KCNMB1	smooth muscle	0.0733957
393	KCNMB1	smooth muscle	0.028948
394	KCNMB1	smooth muscle	0
395	KCNMB1	smooth muscle	0.0826774
396	KCNMB1	smooth muscle	0.0543011
397	KCNMB1	smooth muscle	0.0351885
398	KCNMB1	smooth muscle	0.0477574
399	KCNMB1	smooth muscle	0.0691719
400	KCNMB1	smooth muscle	0.0536276
401	KCNMB1	smooth muscle	0.0437638
402	KCNMB1	smooth muscle	0.0377088
403	KCNMB1	smooth muscle	0.0689924
404	KCNMB1	smooth muscle	0.0864962
405	KCNMB1	smooth muscle	0.0496037
406	KCNMB1	smooth muscle	0.0356765
407	KCNMB1	smooth muscle	0.0431712
408	KCNMB1	smooth muscle	0.0936016
409	KCNMB1	smooth muscle	0.0567403
410	KCNMB1	smooth muscle	0.0720656
411	KCNMB1	smooth muscle	0.0505142
412	KCNMB1	smooth muscle	0.0464275
413	KCNMB1	smooth muscle	0.0381502
414	KCNMB1	smooth muscle	0
415	KCNMB1	smooth muscle	0.0618916
416	KCNMB1	smooth muscle	0.0527843
417	KCNMB1	smooth muscle	0.0570762
418	KCNMB1	smooth muscle	0.0854499
419	KCNMB1	smooth muscle	0.0430148
420	KCNMB1	smooth muscle	0.076249
421	KCNMB1	smooth muscle	0.0570506
422	KCNMB1	smooth muscle	0.0432793
423	KCNMB1	smooth muscle	0.0342466
424	KCNMB1	smooth muscle	0.0580162
425	KCNMB1	smooth muscle	0.0803676
426	KCNMB1	smooth muscle	0
427	KCNMB1	smooth muscle	0.0427071
428	KCNMB1	smooth muscle	0.0474774
429	KCNMB1	smooth muscle	0.0923131
430	KCNMB1	smooth muscle	0
431	KCNMB1	smooth muscle	0.0759952
432	KCNMB1	smooth muscle	0.0613329
433	KCNMB1	smooth muscle	0.0672182
434	KCNMB1	smooth muscle	0.0547808
435	KCNMB1	smooth muscle	0
436	KCNMB1	smooth muscle	0.0658218
437	KCNMB1	smooth muscle	0.0521426
438	KCNMB1	smooth muscle	0.0512552
439	KCNMB1	smooth muscle	0.0550126
440	HSPB6	smooth muscle	0.0431008
441	HSPB6	smooth muscle	0.0473603
442	HSPB6	smooth muscle	0.0987295
443	HSPB6	smooth muscle	0.0525017
444	HSPB6	smooth muscle	0.0447079
445	HSPB6	smooth muscle	0.0501989
446	HSPB6	smooth muscle	0.0330294
447	HSPB6	smooth muscle	0
448	HSPB6	smooth muscle	0.0266954
449	HSPB6	smooth muscle	0.0473054
450	HSPB6	smooth muscle	0
451	HSPB6	smooth muscle	0.0600436
452	HSPB6	smooth muscle	0.0510313
453	HSPB6	smooth muscle	0
454	HSPB6	smooth muscle	0.0627586
455	HSPB6	smooth muscle	0.0548034
456	HSPB6	smooth muscle	0.0483466
457	HSPB6	smooth muscle	0.0369035
458	HSPB6	smooth muscle	0.0795863
459	HSPB6	smooth muscle	0.0533035
460	HSPB6	smooth muscle	0.0484974
461	HSPB6	smooth muscle	0.0586666
462	HSPB6	smooth muscle	0.071289
463	HSPB6	smooth muscle	0.0607654
464	HSPB6	smooth muscle	0.0395899
465	HSPB6	smooth muscle	0.0414675
466	HSPB6	smooth muscle	0.0571646
467	HSPB6	smooth muscle	0
468	HSPB6	smooth muscle	0.0429791
469	HSPB6	smooth muscle	0.0304399
470	HSPB6	smooth muscle	0.0532864
471	HSPB6	smooth muscle	0.0307862
472	HSPB6	smooth muscle	0
473	HSPB6	smooth muscle	0.0543495
474	HSPB6	smooth muscle	0.058714
475	HSPB6	smooth muscle	0.0755826
476	HSPB6	smooth muscle	0.0620163
477	HSPB6	smooth muscle	0.0573447
478	HSPB6	smooth muscle	0.0257212
479	HSPB6	smooth muscle	0.0625666
480	HSPB6	smooth muscle	0.115218
481	HSPB6	smooth muscle	0.0455388
482	HSPB6	smooth muscle	0.0803684
483	HSPB6	smooth muscle	0.0540835
484	HSPB6	smooth muscle	0.0663257
485	HSPB6	smooth muscle	0.0750045
486	HSPB6	smooth muscle	0.0751995
487	HSPB6	smooth muscle	0.0611118
488	HSPB6	smooth muscle	0.101232
489	HSPB6	smooth muscle	0.0952213
490	HSPB6	smooth muscle	0.0460872
491	HSPB6	smooth muscle	0.0397512
492	HSPB6	smooth muscle	0.074063
493	HSPB6	smooth muscle	0.0238061
494	HSPB6	smooth muscle	0.0660673
495	HSPB6	smooth muscle	0.0460584
496	HSPB6	smooth muscle	0.0523239
497	HSPB6	smooth muscle	0.0714725
498	HSPB6	smooth muscle	0.0974445
499	HSPB6	smooth muscle	0.0570364
500	HSPB6	smooth muscle	0.0426387
501	HSPB6	smooth muscle	0.0450167
502	HSPB6	smooth muscle	0.0665645
503	HSPB6	smooth muscle	0.0362837
504	HSPB6	smooth muscle	0.0381133
505	HSPB6	smooth muscle	0.0504957
506	HSPB6	smooth muscle	0.0793445
507	HSPB6	smooth muscle	0.0559652
508	HSPB6	smooth muscle	0.0300942
509	HSPB6	smooth muscle	0.055309
510	HSPB6	smooth muscle	0.0253005
511	HSPB6	smooth muscle	0.0437331
512	HSPB6	smooth muscle	0.0460243
513	HSPB6	smooth muscle	0.0590725
514	HSPB6	smooth muscle	0
515	HSPB6	smooth muscle	0.0431999
516	HSPB6	smooth muscle	0.0275295
517	HSPB6	smooth muscle	0.045203
518	HSPB6	smooth muscle	0.0521096
519	HSPB6	smooth muscle	0.0649055
520	HSPB6	smooth muscle	0.0336424
521	HSPB6	smooth muscle	0.0360173
522	HSPB6	smooth muscle	0.0481766
523	HSPB6	smooth muscle	0
524	HSPB6	smooth muscle	0.0361802
525	HSPB6	smooth muscle	0.0413493
526	HSPB6	smooth muscle	0.0692386
527	HSPB6	smooth muscle	0
528	ITGA7	smooth muscle	0.0702212
529	ITGA7	smooth muscle	0.0656028
530	ITGA7	smooth muscle	0.0526017
531	ITGA7	smooth muscle	0
532	ITGA7	smooth muscle	0.0716966
533	ITGA7	smooth muscle	0.0690349
534	ITGA7	smooth muscle	0.0528153
535	ITGA7	smooth muscle	0
536	ITGA7	smooth muscle	0.0708066
537	ITGA7	smooth muscle	0.0578192
538	ITGA7	smooth muscle	0.0609459
539	ITGA7	smooth muscle	0.0575277
540	ITGA7	smooth muscle	0.069283
541	ITGA7	smooth muscle	0.0741721
542	ITGA7	smooth muscle	0
543	ITGA7	smooth muscle	0
544	ITGA7	smooth muscle	0
545	ITGA7	smooth muscle	0.113428
546	ITGA7	smooth muscle	0.0496045
547	ITGA7	smooth muscle	0.0440576
548	ITGA7	smooth muscle	0
549	ITGA7	smooth muscle	0
550	ITGA7	smooth muscle	0.0469398
551	ITGA7	smooth muscle	0.112547
552	ITGA7	smooth muscle	0.0955624
553	ITGA7	smooth muscle	0.0428179
554	ITGA7	smooth muscle	0.102072
555	ITGA7	smooth muscle	0.0584427
556	ITGA7	smooth muscle	0
557	ITGA7	smooth muscle	0
558	ITGA7	smooth muscle	0.0777572
559	ITGA7	smooth muscle	0.102303
560	ITGA7	smooth muscle	0
561	ITGA7	smooth muscle	0.0727165
562	ITGA7	smooth muscle	0.0475864
563	ITGA7	smooth muscle	0.0618577
564	ITGA7	smooth muscle	0.0641387
565	ITGA7	smooth muscle	0.0667282
566	ITGA7	smooth muscle	0
567	ITGA7	smooth muscle	0
568	ITGA7	smooth muscle	0.0471129
569	ITGA7	smooth muscle	0.0774238
570	ITGA7	smooth muscle	0.0392209
571	ITGA7	smooth muscle	0.0623819
572	ITGA7	smooth muscle	0.0396432
573	ITGA7	smooth muscle	0.0753466
574	ITGA7	smooth muscle	0.0331259
575	ITGA7	smooth muscle	0
576	ITGA7	smooth muscle	0.0546776
577	ITGA7	smooth muscle	0.0222516
578	ITGA7	smooth muscle	0
579	ITGA7	smooth muscle	0.0605326
580	ITGA7	smooth muscle	0.0796528
581	ITGA7	smooth muscle	0
582	ITGA7	smooth muscle	0.0239215
583	ITGA7	smooth muscle	0
584	ITGA7	smooth muscle	0.066266
585	ITGA7	smooth muscle	0.0689096
586	ITGA7	smooth muscle	0.0562271
587	ITGA7	smooth muscle	0.0667098
588	ITGA7	smooth muscle	0.121486
589	ITGA7	smooth muscle	0
590	ITGA7	smooth muscle	0
591	ITGA7	smooth muscle	0
592	ITGA7	smooth muscle	0.0620045
593	ITGA7	smooth muscle	0.103053
594	ITGA7	smooth muscle	0.148086
595	ITGA7	smooth muscle	0.0747349
596	ITGA7	smooth muscle	0.0859353
597	ITGA7	smooth muscle	0.0966864
598	ITGA7	smooth muscle	0.0860651
599	ITGA7	smooth muscle	0.0834472
600	ITGA7	smooth muscle	0
601	ITGA7	smooth muscle	0
602	ITGA7	smooth muscle	0.111056
603	ITGA7	smooth muscle	0
604	ITGA7	smooth muscle	0
605	ITGA7	smooth muscle	0
606	ITGA7	smooth muscle	0.109735
607	ITGA7	smooth muscle	0.0959855
608	ITGA7	smooth muscle	0
609	ITGA7	smooth muscle	0.0777929
610	ITGA7	smooth muscle	0
611	ITGA7	smooth muscle	0
612	ITGA7	smooth muscle	0.115742
613	ITGA7	smooth muscle	0.113958
614	ITGA7	smooth muscle	0.029746
615	ITGA7	smooth muscle	0
616	MCAM	smooth muscle	0.0559984
617	MCAM	smooth muscle	0.0526414
618	MCAM	smooth muscle	0.0205733
619	MCAM	smooth muscle	0.0904353
620	MCAM	smooth muscle	0.0399292
621	MCAM	smooth muscle	0.0545603
622	MCAM	smooth muscle	0
623	MCAM	smooth muscle	0.0557772
624	MCAM	smooth muscle	0.0518294
625	MCAM	smooth muscle	0.0373476
626	MCAM	smooth muscle	0.0391454
627	MCAM	smooth muscle	0.0329319
628	MCAM	smooth muscle	0.059029
629	MCAM	smooth muscle	0
630	MCAM	smooth muscle	0.0508833
631	MCAM	smooth muscle	0.0340877
632	MCAM	smooth muscle	0.0400106
633	MCAM	smooth muscle	0.0644892
634	MCAM	smooth muscle	0.076692
635	MCAM	smooth muscle	0.0596841
636	MCAM	smooth muscle	0.067005
637	MCAM	smooth muscle	0
638	MCAM	smooth muscle	0.0191426
639	MCAM	smooth muscle	0.0593864
640	MCAM	smooth muscle	0.0514152
641	MCAM	smooth muscle	0.0235907
642	MCAM	smooth muscle	0.0893187
643	MCAM	smooth muscle	0
644	MCAM	smooth muscle	0.0557286
645	MCAM	smooth muscle	0
646	MCAM	smooth muscle	0.0611285
647	MCAM	smooth muscle	0
648	MCAM	smooth muscle	0.0551279
649	MCAM	smooth muscle	0.0491198
650	MCAM	smooth muscle	0.031418
651	MCAM	smooth muscle	0.0211028
652	MCAM	smooth muscle	0.0517934
653	MCAM	smooth muscle	0.0476722
654	MCAM	smooth muscle	0.0808426
655	MCAM	smooth muscle	0.111392
656	MCAM	smooth muscle	0.00359854
657	MCAM	smooth muscle	-0.0114317
658	MCAM	smooth muscle	0.0632834
659	MCAM	smooth muscle	0.0566502
660	MCAM	smooth muscle	0.0053334
661	MCAM	smooth muscle	0.0427192
662	MCAM	smooth muscle	0.000426131
663	MCAM	smooth muscle	0
664	MCAM	smooth muscle	0
665	MCAM	smooth muscle	-0.00255888
666	MCAM	smooth muscle	0
667	MCAM	smooth muscle	0.0500079
668	MCAM	smooth muscle	0.0766723
669	MCAM	smooth muscle	0.0445288
670	MCAM	smooth muscle	0.0332673
671	MCAM	smooth muscle	0.0574885
672	MCAM	smooth muscle	0.0664546
673	MCAM	smooth muscle	-0.0352846
674	MCAM	smooth muscle	0.0225357
675	MCAM	smooth muscle	-0.00622676
676	MCAM	smooth muscle	0.0523368
677	MCAM	smooth muscle	0
678	MCAM	smooth muscle	0.0121427
679	MCAM	smooth muscle	0.0716972
680	MCAM	smooth muscle	0.0658878
681	MCAM	smooth muscle	0.0440284
682	MCAM	smooth muscle	0.0773814
683	MCAM	smooth muscle	0.0637883
684	MCAM	smooth muscle	0.0767226
685	MCAM	smooth muscle	0.0531788
686	MCAM	smooth muscle	0.0313848
687	MCAM	smooth muscle	0.0326672
688	MCAM	smooth muscle	0.0609375
689	MCAM	smooth muscle	0.0776161
690	MCAM	smooth muscle	0
691	MCAM	smooth muscle	0.0849553
692	MCAM	smooth muscle	0.047452
693	MCAM	smooth muscle	0.0496024
694	MCAM	smooth muscle	0.070191
695	MCAM	smooth muscle	0.0724672
696	MCAM	smooth muscle	0.0929189
697	MCAM	smooth muscle	0.0733014
698	MCAM	smooth muscle	0.0922933
699	MCAM	smooth muscle	0.0877786
700	MCAM	smooth muscle	0.0518852
701	MCAM	smooth muscle	0
702	MCAM	smooth muscle	0.0271302
703	MCAM	smooth muscle	0.0422876
704	CRISPLD2	smooth muscle	0.0252627
705	CRISPLD2	smooth muscle	0.043724
706	CRISPLD2	smooth muscle	0.0511698
707	CRISPLD2	smooth muscle	0.0747667
708	CRISPLD2	smooth muscle	0.0444197
709	CRISPLD2	smooth muscle	0.0477755
710	CRISPLD2	smooth muscle	0.0475577
711	CRISPLD2	smooth muscle	0.0258323
712	CRISPLD2	smooth muscle	0.0406443
713	CRISPLD2	smooth muscle	0.0324392
714	CRISPLD2	smooth muscle	0.0293314
715	CRISPLD2	smooth muscle	0.0537264
716	CRISPLD2	smooth muscle	0.0458927
717	CRISPLD2	smooth muscle	0.0298889
718	CRISPLD2	smooth muscle	0.0354717
719	CRISPLD2	smooth muscle	0.031403
720	CRISPLD2	smooth muscle	0.0429789
721	CRISPLD2	smooth muscle	0.0530476
722	CRISPLD2	smooth muscle	0.0508015
723	CRISPLD2	smooth muscle	0.0663823
724	CRISPLD2	smooth muscle	0.0410646
725	CRISPLD2	smooth muscle	0.0247054
726	CRISPLD2	smooth muscle	0.0177363
727	CRISPLD2	smooth muscle	0.0464172
728	CRISPLD2	smooth muscle	0.0253728
729	CRISPLD2	smooth muscle	0.0364561
730	CRISPLD2	smooth muscle	0.0294045
731	CRISPLD2	smooth muscle	0.0521294
732	CRISPLD2	smooth muscle	0.0421313
733	CRISPLD2	smooth muscle	0.0450247
734	CRISPLD2	smooth muscle	0.0434422
735	CRISPLD2	smooth muscle	0.0273452
736	CRISPLD2	smooth muscle	0.0613486
737	CRISPLD2	smooth muscle	0.054492
738	CRISPLD2	smooth muscle	0.0367476
739	CRISPLD2	smooth muscle	0.063181
740	CRISPLD2	smooth muscle	0.0543274
741	CRISPLD2	smooth muscle	0.05569
742	CRISPLD2	smooth muscle	0.0451369
743	CRISPLD2	smooth muscle	0.0416489
744	CRISPLD2	smooth muscle	0.0488361
745	CRISPLD2	smooth muscle	0.0380966
746	CRISPLD2	smooth muscle	0.0605187
747	CRISPLD2	smooth muscle	0.055379
748	CRISPLD2	smooth muscle	0.0456756
749	CRISPLD2	smooth muscle	0.040967
750	CRISPLD2	smooth muscle	0.0313636
751	CRISPLD2	smooth muscle	0.0436221
752	CRISPLD2	smooth muscle	0.0464254
753	CRISPLD2	smooth muscle	0.0485998
754	CRISPLD2	smooth muscle	0.0475251
755	CRISPLD2	smooth muscle	0.0571953
756	CRISPLD2	smooth muscle	0.0388139
757	CRISPLD2	smooth muscle	0.0404381
758	CRISPLD2	smooth muscle	0.0282552
759	CRISPLD2	smooth muscle	0.0377712
760	CRISPLD2	smooth muscle	0.0511417
761	CRISPLD2	smooth muscle	0.0443817
762	CRISPLD2	smooth muscle	0.0443028
763	CRISPLD2	smooth muscle	0.0481563
764	CRISPLD2	smooth muscle	0.0590231
765	CRISPLD2	smooth muscle	0.0270924
766	CRISPLD2	smooth muscle	0.0600447
767	CRISPLD2	smooth muscle	0.0499903
768	CRISPLD2	smooth muscle	0.0408386
769	CRISPLD2	smooth muscle	0.0517355
770	CRISPLD2	smooth muscle	0
771	CRISPLD2	smooth muscle	0.0634847
772	CRISPLD2	smooth muscle	0.0333654
773	CRISPLD2	smooth muscle	0.0389322
774	CRISPLD2	smooth muscle	0.0197241
775	CRISPLD2	smooth muscle	0.0221585
776	CRISPLD2	smooth muscle	0.0307836
777	CRISPLD2	smooth muscle	0.0502106
778	CRISPLD2	smooth muscle	0.0389698
779	CRISPLD2	smooth muscle	0.0538919
780	CRISPLD2	smooth muscle	0.0579298
781	CRISPLD2	smooth muscle	0.0422347
782	CRISPLD2	smooth muscle	0.031671
783	CRISPLD2	smooth muscle	0.0413779
784	CRISPLD2	smooth muscle	0.0478825
785	CRISPLD2	smooth muscle	0.0454151
786	CRISPLD2	smooth muscle	0.0628585
787	CRISPLD2	smooth muscle	0
788	CRISPLD2	smooth muscle	0.036617
789	CRISPLD2	smooth muscle	0.0399831
790	CRISPLD2	smooth muscle	0.0430089
791	CRISPLD2	smooth muscle	0.0290061
792	NPNT	smooth muscle	0.0184389
793	NPNT	smooth muscle	0.0316895
794	NPNT	smooth muscle	0.0460666
795	NPNT	smooth muscle	0.0485694
796	NPNT	smooth muscle	0.0189123
797	NPNT	smooth muscle	0.0845085
798	NPNT	smooth muscle	0.0445319
799	NPNT	smooth muscle	0.0371172
800	NPNT	smooth muscle	0.0496795
801	NPNT	smooth muscle	0.0298693
802	NPNT	smooth muscle	0.0552154
803	NPNT	smooth muscle	0.0660508
804	NPNT	smooth muscle	0
805	NPNT	smooth muscle	0.0300751
806	NPNT	smooth muscle	0.0544021
807	NPNT	smooth muscle	0.0334684
808	NPNT	smooth muscle	0.0270455
809	NPNT	smooth muscle	0
810	NPNT	smooth muscle	0.0465529
811	NPNT	smooth muscle	0.0381158
812	NPNT	smooth muscle	0.042491
813	NPNT	smooth muscle	0.0406058
814	NPNT	smooth muscle	0
815	NPNT	smooth muscle	0.0445085
816	NPNT	smooth muscle	0.0438976
817	NPNT	smooth muscle	0.0189102
818	NPNT	smooth muscle	0.0266444
819	NPNT	smooth muscle	0.0377049
820	NPNT	smooth muscle	0.0485715
821	NPNT	smooth muscle	0.0211573
822	NPNT	smooth muscle	0.0250005
823	NPNT	smooth muscle	0.0502146
824	NPNT	smooth muscle	0
825	NPNT	smooth muscle	0.0380042
826	NPNT	smooth muscle	0.039017
827	NPNT	smooth muscle	0.0534228
828	NPNT	smooth muscle	0.0371061
829	NPNT	smooth muscle	0.0542524
830	NPNT	smooth muscle	0.0455788
831	NPNT	smooth muscle	0.0534781
832	NPNT	smooth muscle	0.0411511
833	NPNT	smooth muscle	0.0548322
834	NPNT	smooth muscle	0.039188
835	NPNT	smooth muscle	0.0224878
836	NPNT	smooth muscle	0.0203718
837	NPNT	smooth muscle	0.0375952
838	NPNT	smooth muscle	0.0455119
839	NPNT	smooth muscle	0.0349631
840	NPNT	smooth muscle	0.066077
841	NPNT	smooth muscle	0
842	NPNT	smooth muscle	0.019153
843	NPNT	smooth muscle	0.0550239
844	NPNT	smooth muscle	0.0321449
845	NPNT	smooth muscle	0.0434576
846	NPNT	smooth muscle	0.0344396
847	NPNT	smooth muscle	0.025858
848	NPNT	smooth muscle	0
849	NPNT	smooth muscle	0
850	NPNT	smooth muscle	0.0320343
851	NPNT	smooth muscle	0.0542529
852	NPNT	smooth muscle	0.0463944
853	NPNT	smooth muscle	0.0399146
854	NPNT	smooth muscle	0
855	NPNT	smooth muscle	0.0183063
856	NPNT	smooth muscle	0.0440308
857	NPNT	smooth muscle	0.0499946
858	NPNT	smooth muscle	0
859	NPNT	smooth muscle	0
860	NPNT	smooth muscle	0.0551377
861	NPNT	smooth muscle	0.0563063
862	NPNT	smooth muscle	0.0269618
863	NPNT	smooth muscle	0.054298
864	NPNT	smooth muscle	0.0436289
865	NPNT	smooth muscle	0.0247077
866	NPNT	smooth muscle	0.0332174
867	NPNT	smooth muscle	0.0480656
868	NPNT	smooth muscle	0.0372785
869	NPNT	smooth muscle	0.0334536
870	NPNT	smooth muscle	0.0480352
871	NPNT	smooth muscle	0.0387827
872	NPNT	smooth muscle	0.0463195
873	NPNT	smooth muscle	0.0432729
874	NPNT	smooth muscle	0.0511792
875	NPNT	smooth muscle	0
876	NPNT	smooth muscle	0.0352005
877	NPNT	smooth muscle	0.0591924
878	NPNT	smooth muscle	0.0507239
879	NPNT	smooth muscle	0.0452958
880	PPP1R14A	smooth muscle	0.0271071
881	PPP1R14A	smooth muscle	0.0528254
882	PPP1R14A	smooth muscle	0.03985
883	PPP1R14A	smooth muscle	0
884	PPP1R14A	smooth muscle	0
885	PPP1R14A	smooth muscle	0
886	PPP1R14A	smooth muscle	0
887	PPP1R14A	smooth muscle	0
888	PPP1R14A	smooth muscle	0.0530772
889	PPP1R14A	smooth muscle	0.0411101
890	PPP1R14A	smooth muscle	0
891	PPP1R14A	smooth muscle	0.0572899
892	PPP1R14A	smooth muscle	0
893	PPP1R14A	smooth muscle	0.089084
894	PPP1R14A	smooth muscle	0
895	PPP1R14A	smooth muscle	0
896	PPP1R14A	smooth muscle	0.039483
897	PPP1R14A	smooth muscle	0.0515679
898	PPP1R14A	smooth muscle	0.0356253
899	PPP1R14A	smooth muscle	0.0562246
900	PPP1R14A	smooth muscle	0.0648624
901	PPP1R14A	smooth muscle	0
902	PPP1R14A	smooth muscle	0.0302661
903	PPP1R14A	smooth muscle	0
904	PPP1R14A	smooth muscle	0
905	PPP1R14A	smooth muscle	0
906	PPP1R14A	smooth muscle	0.0566099
907	PPP1R14A	smooth muscle	0
908	PPP1R14A	smooth muscle	0
909	PPP1R14A	smooth muscle	0.0698805
910	PPP1R14A	smooth muscle	0
911	PPP1R14A	smooth muscle	0.0449539
912	PPP1R14A	smooth muscle	0.054506
913	PPP1R14A	smooth muscle	0.0663482
914	PPP1R14A	smooth muscle	0.0552274
915	PPP1R14A	smooth muscle	0.0770646
916	PPP1R14A	smooth muscle	0
917	PPP1R14A	smooth muscle	0.0490389
918	PPP1R14A	smooth muscle	0.0463198
919	PPP1R14A	smooth muscle	0.0595323
920	PPP1R14A	smooth muscle	0.062105
921	PPP1R14A	smooth muscle	0.0381813
922	PPP1R14A	smooth muscle	0
923	PPP1R14A	smooth muscle	0.0451671
924	PPP1R14A	smooth muscle	0.0341414
925	PPP1R14A	smooth muscle	0.0388894
926	PPP1R14A	smooth muscle	0.0384889
927	PPP1R14A	smooth muscle	0
928	PPP1R14A	smooth muscle	0.0340598
929	PPP1R14A	smooth muscle	0.0220636
930	PPP1R14A	smooth muscle	0
931	PPP1R14A	smooth muscle	0
932	PPP1R14A	smooth muscle	0
933	PPP1R14A	smooth muscle	0.0408078
934	PPP1R14A	smooth muscle	0.020745
935	PPP1R14A	smooth muscle	0
936	PPP1R14A	smooth muscle	0
937	PPP1R14A	smooth muscle	0.0505306
938	PPP1R14A	smooth muscle	0.0339792
939	PPP1R14A	smooth muscle	0.0344687
940	PPP1R14A	smooth muscle	0.0712233
941	PPP1R14A	smooth muscle	0
942	PPP1R14A	smooth muscle	0.0342571
943	PPP1R14A	smooth muscle	0.0552795
944	PPP1R14A	smooth muscle	0.0425819
945	PPP1R14A	smooth muscle	0.0646754
946	PPP1R14A	smooth muscle	0.0974351
947	PPP1R14A	smooth muscle	0.0821889
948	PPP1R14A	smooth muscle	0.0431467
949	PPP1R14A	smooth muscle	0.0776271
950	PPP1R14A	smooth muscle	0.0367019
951	PPP1R14A	smooth muscle	0.0396228
952	PPP1R14A	smooth muscle	0.051282
953	PPP1R14A	smooth muscle	0.0492823
954	PPP1R14A	smooth muscle	0
955	PPP1R14A	smooth muscle	0.0509286
956	PPP1R14A	smooth muscle	0.0486762
957	PPP1R14A	smooth muscle	0
958	PPP1R14A	smooth muscle	0
959	PPP1R14A	smooth muscle	0.0601294
960	PPP1R14A	smooth muscle	0.0476403
961	PPP1R14A	smooth muscle	0.0359188
962	PPP1R14A	smooth muscle	0.0800312
963	PPP1R14A	smooth muscle	0.074768
964	PPP1R14A	smooth muscle	0.0431379
965	PPP1R14A	smooth muscle	0.0416068
966	PPP1R14A	smooth muscle	0
967	PPP1R14A	smooth muscle	0
968	ADAMTS1	smooth muscle	0
969	ADAMTS1	smooth muscle	0.026706
970	ADAMTS1	smooth muscle	0.0548377
971	ADAMTS1	smooth muscle	0.0206114
972	ADAMTS1	smooth muscle	0.0295648
973	ADAMTS1	smooth muscle	0
974	ADAMTS1	smooth muscle	0.0205501
975	ADAMTS1	smooth muscle	0.0286572
976	ADAMTS1	smooth muscle	0.0440123
977	ADAMTS1	smooth muscle	0.0322912
978	ADAMTS1	smooth muscle	0.0352336
979	ADAMTS1	smooth muscle	0.0373018
980	ADAMTS1	smooth muscle	0.0298143
981	ADAMTS1	smooth muscle	0.0261991
982	ADAMTS1	smooth muscle	0.0384712
983	ADAMTS1	smooth muscle	0.0219892
984	ADAMTS1	smooth muscle	0.0310409
985	ADAMTS1	smooth muscle	0.0216773
986	ADAMTS1	smooth muscle	0.0347615
987	ADAMTS1	smooth muscle	0.0397462
988	ADAMTS1	smooth muscle	0.0308975
989	ADAMTS1	smooth muscle	0.0153368
990	ADAMTS1	smooth muscle	0.0276571
991	ADAMTS1	smooth muscle	0.0403084
992	ADAMTS1	smooth muscle	0.040246
993	ADAMTS1	smooth muscle	0.0270418
994	ADAMTS1	smooth muscle	0.0304554
995	ADAMTS1	smooth muscle	0.0301128
996	ADAMTS1	smooth muscle	0.0363572
997	ADAMTS1	smooth muscle	0.0210819
998	ADAMTS1	smooth muscle	0.0260374
999	ADAMTS1	smooth muscle	0.0381945
1000	ADAMTS1	smooth muscle	0.0311656
1001	ADAMTS1	smooth muscle	0.0194628
1002	ADAMTS1	smooth muscle	0.0311829
1003	ADAMTS1	smooth muscle	0.0184468
1004	ADAMTS1	smooth muscle	0.0357909
1005	ADAMTS1	smooth muscle	0.052816
1006	ADAMTS1	smooth muscle	0.0298782
1007	ADAMTS1	smooth muscle	0.0336972
1008	ADAMTS1	smooth muscle	0.0528971
1009	ADAMTS1	smooth muscle	0.0356403
1010	ADAMTS1	smooth muscle	0.0448826
1011	ADAMTS1	smooth muscle	0.026688
1012	ADAMTS1	smooth muscle	0.0281494
1013	ADAMTS1	smooth muscle	0.0392957
1014	ADAMTS1	smooth muscle	0.0293986
1015	ADAMTS1	smooth muscle	0.0431624
1016	ADAMTS1	smooth muscle	0.042999
1017	ADAMTS1	smooth muscle	0.0388526
1018	ADAMTS1	smooth muscle	0.0129194
1019	ADAMTS1	smooth muscle	0.0391403
1020	ADAMTS1	smooth muscle	0.0383327
1021	ADAMTS1	smooth muscle	0.0223699
1022	ADAMTS1	smooth muscle	0.0293752
1023	ADAMTS1	smooth muscle	0.0372808
1024	ADAMTS1	smooth muscle	0.0218175
1025	ADAMTS1	smooth muscle	0.0221095
1026	ADAMTS1	smooth muscle	0.0438928
1027	ADAMTS1	smooth muscle	0.0316999
1028	ADAMTS1	smooth muscle	0.0380364
1029	ADAMTS1	smooth muscle	0.0334247
1030	ADAMTS1	smooth muscle	0.0484964
1031	ADAMTS1	smooth muscle	0.0355218
1032	ADAMTS1	smooth muscle	0.033745
1033	ADAMTS1	smooth muscle	0.0238877
1034	ADAMTS1	smooth muscle	0.0344208
1035	ADAMTS1	smooth muscle	0.0395808
1036	ADAMTS1	smooth muscle	0.0267648
1037	ADAMTS1	smooth muscle	0.0200088
1038	ADAMTS1	smooth muscle	0.0148718
1039	ADAMTS1	smooth muscle	0.0308772
1040	ADAMTS1	smooth muscle	0.0347268
1041	ADAMTS1	smooth muscle	0.0195633
1042	ADAMTS1	smooth muscle	0.0268141
1043	ADAMTS1	smooth muscle	0.0194041
1044	ADAMTS1	smooth muscle	0.0310097
1045	ADAMTS1	smooth muscle	0.0248646
1046	ADAMTS1	smooth muscle	0.0343808
1047	ADAMTS1	smooth muscle	0.0334844
1048	ADAMTS1	smooth muscle	0.0282992
1049	ADAMTS1	smooth muscle	0.0237323
1050	ADAMTS1	smooth muscle	0.0388528
1051	ADAMTS1	smooth muscle	0
1052	ADAMTS1	smooth muscle	0.0179564
1053	ADAMTS1	smooth muscle	0.017567
1054	ADAMTS1	smooth muscle	0.0377185
1055	ADAMTS1	smooth muscle	0.0156854
1056	JPH2	smooth muscle	0.0365247
1057	JPH2	smooth muscle	0.0274124
1058	JPH2	smooth muscle	0.0655188
1059	JPH2	smooth muscle	0.0349324
1060	JPH2	smooth muscle	0.0287864
1061	JPH2	smooth muscle	0
1062	JPH2	smooth muscle	0
1063	JPH2	smooth muscle	0.0217853
1064	JPH2	smooth muscle	0.0423754
1065	JPH2	smooth muscle	0.0265676
1066	JPH2	smooth muscle	0.061622
1067	JPH2	smooth muscle	0.0161772
1068	JPH2	smooth muscle	0.0348905
1069	JPH2	smooth muscle	0.0262515
1070	JPH2	smooth muscle	0
1071	JPH2	smooth muscle	0.0331914
1072	JPH2	smooth muscle	0.0364036
1073	JPH2	smooth muscle	0
1074	JPH2	smooth muscle	0.0227527
1075	JPH2	smooth muscle	0.0493509
1076	JPH2	smooth muscle	0
1077	JPH2	smooth muscle	0.0319397
1078	JPH2	smooth muscle	0.0306534
1079	JPH2	smooth muscle	0.0307636
1080	JPH2	smooth muscle	0.0267698
1081	JPH2	smooth muscle	0.0393588
1082	JPH2	smooth muscle	0.054003
1083	JPH2	smooth muscle	0.0361116
1084	JPH2	smooth muscle	0.0239961
1085	JPH2	smooth muscle	0.0142125
1086	JPH2	smooth muscle	0.0199706
1087	JPH2	smooth muscle	0.0370772
1088	JPH2	smooth muscle	0.0411696
1089	JPH2	smooth muscle	0.0181026
1090	JPH2	smooth muscle	0.0217357
1091	JPH2	smooth muscle	0
1092	JPH2	smooth muscle	0.0482171
1093	JPH2	smooth muscle	0.024472
1094	JPH2	smooth muscle	0.0291824
1095	JPH2	smooth muscle	0.0506528
1096	JPH2	smooth muscle	0.0683883
1097	JPH2	smooth muscle	0.0509979
1098	JPH2	smooth muscle	0.0351747
1099	JPH2	smooth muscle	0.0203284
1100	JPH2	smooth muscle	0.0282995
1101	JPH2	smooth muscle	0.0731872
1102	JPH2	smooth muscle	0.0468872
1103	JPH2	smooth muscle	0
1104	JPH2	smooth muscle	0
1105	JPH2	smooth muscle	0.0567032
1106	JPH2	smooth muscle	0.0175028
1107	JPH2	smooth muscle	0.0218117
1108	JPH2	smooth muscle	0.0316829
1109	JPH2	smooth muscle	0.0185116
1110	JPH2	smooth muscle	0.0264961
1111	JPH2	smooth muscle	0.0397978
1112	JPH2	smooth muscle	0.0479575
1113	JPH2	smooth muscle	0.0992585
1114	JPH2	smooth muscle	0.0272423
1115	JPH2	smooth muscle	0.0599846
1116	JPH2	smooth muscle	0.0140376
1117	JPH2	smooth muscle	0.0365915
1118	JPH2	smooth muscle	0.0572306
1119	JPH2	smooth muscle	0.0297866
1120	JPH2	smooth muscle	0.0453451
1121	JPH2	smooth muscle	0.0128195
1122	JPH2	smooth muscle	0.0253566
1123	JPH2	smooth muscle	0.0229627
1124	JPH2	smooth muscle	0
1125	JPH2	smooth muscle	0
1126	JPH2	smooth muscle	0.0263024
1127	JPH2	smooth muscle	0.0321977
1128	JPH2	smooth muscle	0.0230445
1129	JPH2	smooth muscle	0.0306587
1130	JPH2	smooth muscle	0.0399273
1131	JPH2	smooth muscle	0.0174411
1132	JPH2	smooth muscle	0.0180103
1133	JPH2	smooth muscle	0
1134	JPH2	smooth muscle	0.0216283
1135	JPH2	smooth muscle	0.0383301
1136	JPH2	smooth muscle	0
1137	JPH2	smooth muscle	0.0319717
1138	JPH2	smooth muscle	0.0355746
1139	JPH2	smooth muscle	0
1140	JPH2	smooth muscle	0
1141	JPH2	smooth muscle	0.0299191
1142	JPH2	smooth muscle	0.040885
1143	JPH2	smooth muscle	0.0377771
1144	ADIRF	smooth muscle	0.0250306
1145	ADIRF	smooth muscle	0.0137528
1146	ADIRF	smooth muscle	0.055864
1147	ADIRF	smooth muscle	0.0303381
1148	ADIRF	smooth muscle	0.0236847
1149	ADIRF	smooth muscle	0.0304775
1150	ADIRF	smooth muscle	0.034344
1151	ADIRF	smooth muscle	0.0207604
1152	ADIRF	smooth muscle	0.0315189
1153	ADIRF	smooth muscle	0.0328206
1154	ADIRF	smooth muscle	0.0448453
1155	ADIRF	smooth muscle	0.0154706
1156	ADIRF	smooth muscle	0.0333839
1157	ADIRF	smooth muscle	0.034073
1158	ADIRF	smooth muscle	0.0462484
1159	ADIRF	smooth muscle	0.0248684
1160	ADIRF	smooth muscle	0
1161	ADIRF	smooth muscle	0
1162	ADIRF	smooth muscle	0.0305275
1163	ADIRF	smooth muscle	0
1164	ADIRF	smooth muscle	0.021331
1165	ADIRF	smooth muscle	0
1166	ADIRF	smooth muscle	0.0472053
1167	ADIRF	smooth muscle	0.0247713
1168	ADIRF	smooth muscle	0.0188961
1169	ADIRF	smooth muscle	0.0326129
1170	ADIRF	smooth muscle	0.0251247
1171	ADIRF	smooth muscle	0.0291031
1172	ADIRF	smooth muscle	0.0345696
1173	ADIRF	smooth muscle	0.0247405
1174	ADIRF	smooth muscle	0.0277321
1175	ADIRF	smooth muscle	0.0210264
1176	ADIRF	smooth muscle	0.0322938
1177	ADIRF	smooth muscle	0.0293833
1178	ADIRF	smooth muscle	0.0422803
1179	ADIRF	smooth muscle	0.0319437
1180	ADIRF	smooth muscle	0.0139948
1181	ADIRF	smooth muscle	0.0184433
1182	ADIRF	smooth muscle	0.0337129
1183	ADIRF	smooth muscle	0.0258175
1184	ADIRF	smooth muscle	0.0641738
1185	ADIRF	smooth muscle	0.0514078
1186	ADIRF	smooth muscle	0.0301159
1187	ADIRF	smooth muscle	0.0389994
1188	ADIRF	smooth muscle	0.0312111
1189	ADIRF	smooth muscle	0.0623579
1190	ADIRF	smooth muscle	0.0524432
1191	ADIRF	smooth muscle	0.041268
1192	ADIRF	smooth muscle	0.0304461
1193	ADIRF	smooth muscle	0.0565073
1194	ADIRF	smooth muscle	0.023349
1195	ADIRF	smooth muscle	0.0247464
1196	ADIRF	smooth muscle	0.0225582
1197	ADIRF	smooth muscle	0.0241349
1198	ADIRF	smooth muscle	0.0371541
1199	ADIRF	smooth muscle	0.0270166
1200	ADIRF	smooth muscle	0.0158648
1201	ADIRF	smooth muscle	0.0592054
1202	ADIRF	smooth muscle	0.0437739
1203	ADIRF	smooth muscle	0.0456616
1204	ADIRF	smooth muscle	0.0296002
1205	ADIRF	smooth muscle	0.0370935
1206	ADIRF	smooth muscle	0.0390731
1207	ADIRF	smooth muscle	0.0127297
1208	ADIRF	smooth muscle	0.0359866
1209	ADIRF	smooth muscle	0.0188334
1210	ADIRF	smooth muscle	0.0518416
1211	ADIRF	smooth muscle	0
1212	ADIRF	smooth muscle	0
1213	ADIRF	smooth muscle	0
1214	ADIRF	smooth muscle	0.0163062
1215	ADIRF	smooth muscle	0.0299069
1216	ADIRF	smooth muscle	0.03734
1217	ADIRF	smooth muscle	0.0203878
1218	ADIRF	smooth muscle	0.0168405
1219	ADIRF	smooth muscle	0
1220	ADIRF	smooth muscle	0
1221	ADIRF	smooth muscle	0.0327208
1222	ADIRF	smooth muscle	0
1223	ADIRF	smooth muscle	0.0318711
1224	ADIRF	smooth muscle	0
1225	ADIRF	smooth muscle	0.0294406
1226	ADIRF	smooth muscle	0.0251748
1227	ADIRF	smooth muscle	0
1228	ADIRF	smooth muscle	0.0175543
1229	ADIRF	smooth muscle	0
1230	ADIRF	smooth muscle	0.0355097
1231	ADIRF	smooth muscle	0.0252439
1232	SMTN	smooth muscle	0.0254197
1233	SMTN	smooth muscle	0.0270929
1234	SMTN	smooth muscle	0.0366374
1235	SMTN	smooth muscle	0.0211673
1236	SMTN	smooth muscle	0.0158262
1237	SMTN	smooth muscle	0.0412374
1238	SMTN	smooth muscle	0.0217098
1239	SMTN	smooth muscle	0.0200928
1240	SMTN	smooth muscle	0.030459
1241	SMTN	smooth muscle	0.0252527
1242	SMTN	smooth muscle	0.0365417
1243	SMTN	smooth muscle	0.0255968
1244	SMTN	smooth muscle	0.0255639
1245	SMTN	smooth muscle	0.0245672
1246	SMTN	smooth muscle	0.0222604
1247	SMTN	smooth muscle	0.0265071
1248	SMTN	smooth muscle	0.018187
1249	SMTN	smooth muscle	0.024804
1250	SMTN	smooth muscle	0.027215
1251	SMTN	smooth muscle	0.0346035
1252	SMTN	smooth muscle	0.0213559
1253	SMTN	smooth muscle	0
1254	SMTN	smooth muscle	0.0290919
1255	SMTN	smooth muscle	0.0264894
1256	SMTN	smooth muscle	0.0296965
1257	SMTN	smooth muscle	0.0285827
1258	SMTN	smooth muscle	0.0325104
1259	SMTN	smooth muscle	0.0262112
1260	SMTN	smooth muscle	0.0200702
1261	SMTN	smooth muscle	0.0181883
1262	SMTN	smooth muscle	0.0281446
1263	SMTN	smooth muscle	0.0274209
1264	SMTN	smooth muscle	0.0290676
1265	SMTN	smooth muscle	0.0249288
1266	SMTN	smooth muscle	0.0286776
1267	SMTN	smooth muscle	0.0159053
1268	SMTN	smooth muscle	0.0305307
1269	SMTN	smooth muscle	0.0298051
1270	SMTN	smooth muscle	0.020674
1271	SMTN	smooth muscle	0.0366791
1272	SMTN	smooth muscle	0.0461629
1273	SMTN	smooth muscle	0.0392162
1274	SMTN	smooth muscle	0.0337821
1275	SMTN	smooth muscle	0.0274689
1276	SMTN	smooth muscle	0.0364962
1277	SMTN	smooth muscle	0.0383697
1278	SMTN	smooth muscle	0.0278682
1279	SMTN	smooth muscle	0
1280	SMTN	smooth muscle	0.0334327
1281	SMTN	smooth muscle	0.0216209
1282	SMTN	smooth muscle	0.0221047
1283	SMTN	smooth muscle	0.0345416
1284	SMTN	smooth muscle	0.0331024
1285	SMTN	smooth muscle	0.0146874
1286	SMTN	smooth muscle	0.0312164
1287	SMTN	smooth muscle	0.0165391
1288	SMTN	smooth muscle	0.0205033
1289	SMTN	smooth muscle	0.0266733
1290	SMTN	smooth muscle	0.0249986
1291	SMTN	smooth muscle	0.0341893
1292	SMTN	smooth muscle	0.0184486
1293	SMTN	smooth muscle	0.0237873
1294	SMTN	smooth muscle	0
1295	SMTN	smooth muscle	0.0226307
1296	SMTN	smooth muscle	0.0320999
1297	SMTN	smooth muscle	0.0219937
1298	SMTN	smooth muscle	0.0177866
1299	SMTN	smooth muscle	0.0276785
1300	SMTN	smooth muscle	0.0263813
1301	SMTN	smooth muscle	0.0308852
1302	SMTN	smooth muscle	0.0234122
1303	SMTN	smooth muscle	0.0278274
1304	SMTN	smooth muscle	0.0227878
1305	SMTN	smooth muscle	0.0234656
1306	SMTN	smooth muscle	0.0226741
1307	SMTN	smooth muscle	0.0219369
1308	SMTN	smooth muscle	0.0199123
1309	SMTN	smooth muscle	0.0161501
1310	SMTN	smooth muscle	0.0186229
1311	SMTN	smooth muscle	0.0300656
1312	SMTN	smooth muscle	0.0296448
1313	SMTN	smooth muscle	0.0336174
1314	SMTN	smooth muscle	0.0383287
1315	SMTN	smooth muscle	0.0240793
1316	SMTN	smooth muscle	0.0254153
1317	SMTN	smooth muscle	0.0294733
1318	SMTN	smooth muscle	0.0294511
1319	SMTN	smooth muscle	0.0272977
1320	RASL12	smooth muscle	0.0323986
1321	RASL12	smooth muscle	0.0451939
1322	RASL12	smooth muscle	0.0186152
1323	RASL12	smooth muscle	0
1324	RASL12	smooth muscle	0.0431211
1325	RASL12	smooth muscle	0
1326	RASL12	smooth muscle	0
1327	RASL12	smooth muscle	0.0442084
1328	RASL12	smooth muscle	0.0433528
1329	RASL12	smooth muscle	0.0585091
1330	RASL12	smooth muscle	0.0383796
1331	RASL12	smooth muscle	0.0642996
1332	RASL12	smooth muscle	0.0744375
1333	RASL12	smooth muscle	0
1334	RASL12	smooth muscle	0
1335	RASL12	smooth muscle	0.0615095
1336	RASL12	smooth muscle	0
1337	RASL12	smooth muscle	0
1338	RASL12	smooth muscle	0.0308473
1339	RASL12	smooth muscle	0.0201634
1340	RASL12	smooth muscle	0.0611157
1341	RASL12	smooth muscle	0
1342	RASL12	smooth muscle	0.0143879
1343	RASL12	smooth muscle	0.0509254
1344	RASL12	smooth muscle	0
1345	RASL12	smooth muscle	0.0218459
1346	RASL12	smooth muscle	0
1347	RASL12	smooth muscle	0.0391352
1348	RASL12	smooth muscle	0.0506453
1349	RASL12	smooth muscle	0
1350	RASL12	smooth muscle	0.0617725
1351	RASL12	smooth muscle	0.045712
1352	RASL12	smooth muscle	0.0599488
1353	RASL12	smooth muscle	0.063464
1354	RASL12	smooth muscle	0.0261876
1355	RASL12	smooth muscle	0
1356	RASL12	smooth muscle	0.0192215
1357	RASL12	smooth muscle	0.036267
1358	RASL12	smooth muscle	0
1359	RASL12	smooth muscle	0.0741296
1360	RASL12	smooth muscle	0.00521263
1361	RASL12	smooth muscle	0.0207097
1362	RASL12	smooth muscle	0
1363	RASL12	smooth muscle	0.0764317
1364	RASL12	smooth muscle	0
1365	RASL12	smooth muscle	0.0107155
1366	RASL12	smooth muscle	0.0124513
1367	RASL12	smooth muscle	0
1368	RASL12	smooth muscle	0.0365051
1369	RASL12	smooth muscle	0.00922488
1370	RASL12	smooth muscle	0
1371	RASL12	smooth muscle	0
1372	RASL12	smooth muscle	0
1373	RASL12	smooth muscle	0
1374	RASL12	smooth muscle	0.0187743
1375	RASL12	smooth muscle	0.0454077
1376	RASL12	smooth muscle	0
1377	RASL12	smooth muscle	0
1378	RASL12	smooth muscle	0.0134884
1379	RASL12	smooth muscle	0.00611202
1380	RASL12	smooth muscle	0.0378175
1381	RASL12	smooth muscle	0
1382	RASL12	smooth muscle	0.0260013
1383	RASL12	smooth muscle	0
1384	RASL12	smooth muscle	0.0289927
1385	RASL12	smooth muscle	0.065729
1386	RASL12	smooth muscle	0
1387	RASL12	smooth muscle	0.056424
1388	RASL12	smooth muscle	0
1389	RASL12	smooth muscle	0
1390	RASL12	smooth muscle	0.0457091
1391	RASL12	smooth muscle	0.0705012
1392	RASL12	smooth muscle	0.0518013
1393	RASL12	smooth muscle	0
1394	RASL12	smooth muscle	0.0551979
1395	RASL12	smooth muscle	0
1396	RASL12	smooth muscle	0.0409293
1397	RASL12	smooth muscle	0.0538979
1398	RASL12	smooth muscle	0
1399	RASL12	smooth muscle	0.0297371
1400	RASL12	smooth muscle	0.0518545
1401	RASL12	smooth muscle	0.0336907
1402	RASL12	smooth muscle	0.0507873
1403	RASL12	smooth muscle	0
1404	RASL12	smooth muscle	0
1405	RASL12	smooth muscle	0.0400975
1406	RASL12	smooth muscle	0
1407	RASL12	smooth muscle	0
0	MPZ	schwann cell	0.102678
1	MPZ	schwann cell	0.0242099
2	MPZ	schwann cell	0.400384
3	MPZ	schwann cell	0.184937
4	MPZ	schwann cell	0
5	MPZ	schwann cell	0.0346731
6	MPZ	schwann cell	0.166679
7	MPZ	schwann cell	0.0489572
8	MPZ	schwann cell	0.0410093
9	MPZ	schwann cell	0.350824
10	MPZ	schwann cell	0
11	MPZ	schwann cell	0.0243499
12	MPZ	schwann cell	0.142993
13	MPZ	schwann cell	0.132822
14	MPZ	schwann cell	0.151858
15	MPZ	schwann cell	0.0372705
16	MPZ	schwann cell	0.0268238
17	MPZ	schwann cell	0.374556
18	MPZ	schwann cell	0.175344
19	MPZ	schwann cell	0.200193
20	MPZ	schwann cell	0.0784893
21	MPZ	schwann cell	0.366842
22	MPZ	schwann cell	0.127805
23	MPZ	schwann cell	0.241077
24	MPZ	schwann cell	0.388182
25	MPZ	schwann cell	0.0280267
26	MPZ	schwann cell	0.131655
27	MPZ	schwann cell	0.280843
28	MPZ	schwann cell	0.0326616
29	MPZ	schwann cell	0.0595494
30	MPZ	schwann cell	0.384689
31	MPZ	schwann cell	0.272933
32	MPZ	schwann cell	0.395303
33	MPZ	schwann cell	0.0555569
34	MPZ	schwann cell	0.313809
35	MPZ	schwann cell	0.195769
36	MPZ	schwann cell	0.270129
37	MPZ	schwann cell	0.0937888
38	MPZ	schwann cell	0.0569963
39	MPZ	schwann cell	0.0612734
40	MPZ	schwann cell	0
41	MPZ	schwann cell	0.257267
42	MPZ	schwann cell	0.328254
43	MPZ	schwann cell	0.0434868
44	MPZ	schwann cell	0.165756
45	MPZ	schwann cell	0.322517
46	MPZ	schwann cell	0.0514065
47	MPZ	schwann cell	0.0453241
48	MPZ	schwann cell	0.0825176
49	MPZ	schwann cell	0.238202
50	MPZ	schwann cell	0.193761
51	MPZ	schwann cell	0.0228879
52	MPZ	schwann cell	0.371336
53	MPZ	schwann cell	0.0276754
54	MPZ	schwann cell	0.0467805
55	MPZ	schwann cell	0.0353632
56	MPZ	schwann cell	0.289673
57	MPZ	schwann cell	0.160012
58	MPZ	schwann cell	0.293463
59	MPZ	schwann cell	0.0430836
60	MPZ	schwann cell	0.0999947
61	MPZ	schwann cell	0.181143
62	MPZ	schwann cell	0.234027
63	MPZ	schwann cell	0.19439
64	MPZ	schwann cell	0.182838
65	MPZ	schwann cell	0.155412
66	MPZ	schwann cell	0.399889
67	MPZ	schwann cell	0.059934
68	MPZ	schwann cell	0.306797
69	MPZ	schwann cell	0.134742
70	MPZ	schwann cell	0.298893
71	MPZ	schwann cell	0
72	MPZ	schwann cell	0.0388781
73	MPZ	schwann cell	0.220954
74	MPZ	schwann cell	0.293747
75	MPZ	schwann cell	0.0260523
76	MPZ	schwann cell	0.182548
77	MPZ	schwann cell	0
78	MPZ	schwann cell	0.305875
79	MPZ	schwann cell	0.281229
80	MPZ	schwann cell	0.12405
81	MPZ	schwann cell	0.339729
82	MPZ	schwann cell	0.0502076
83	MPZ	schwann cell	0.0987355
84	MPZ	schwann cell	0.038266
85	MPZ	schwann cell	0.310399
86	MPZ	schwann cell	0.20216
87	MPZ	schwann cell	0.475359
88	CDH19	schwann cell	0.0434788
89	CDH19	schwann cell	0
90	CDH19	schwann cell	0.213526
91	CDH19	schwann cell	0.169853
92	CDH19	schwann cell	0.013517
93	CDH19	schwann cell	0
94	CDH19	schwann cell	0.107013
95	CDH19	schwann cell	0.016469
96	CDH19	schwann cell	0.0337945
97	CDH19	schwann cell	0.171635
98	CDH19	schwann cell	0
99	CDH19	schwann cell	0.0186617
100	CDH19	schwann cell	0.0867665
101	CDH19	schwann cell	0.0608296
102	CDH19	schwann cell	0.0575812
103	CDH19	schwann cell	0.030266
104	CDH19	schwann cell	0
105	CDH19	schwann cell	0.143555
106	CDH19	schwann cell	0.0745244
107	CDH19	schwann cell	0.0810503
108	CDH19	schwann cell	0
109	CDH19	schwann cell	0.216761
110	CDH19	schwann cell	0
111	CDH19	schwann cell	0.186414
112	CDH19	schwann cell	0
113	CDH19	schwann cell	0.0238385
114	CDH19	schwann cell	0.102482
115	CDH19	schwann cell	0.139902
116	CDH19	schwann cell	0.0255077
117	CDH19	schwann cell	0.0286095
118	CDH19	schwann cell	0
119	CDH19	schwann cell	0.132732
120	CDH19	schwann cell	0.214869
121	CDH19	schwann cell	0.0315926
122	CDH19	schwann cell	0.246414
123	CDH19	schwann cell	0.136332
124	CDH19	schwann cell	0.172705
125	CDH19	schwann cell	0.0313356
126	CDH19	schwann cell	0.047432
127	CDH19	schwann cell	0.0382528
128	CDH19	schwann cell	0
129	CDH19	schwann cell	0.256743
130	CDH19	schwann cell	0.153923
131	CDH19	schwann cell	0
132	CDH19	schwann cell	0.101279
133	CDH19	schwann cell	0.274352
134	CDH19	schwann cell	0
135	CDH19	schwann cell	0.0324097
136	CDH19	schwann cell	0.0258246
137	CDH19	schwann cell	0.142288
138	CDH19	schwann cell	0.0942379
139	CDH19	schwann cell	0
140	CDH19	schwann cell	0.242642
141	CDH19	schwann cell	0.0241009
142	CDH19	schwann cell	0.073627
143	CDH19	schwann cell	0
144	CDH19	schwann cell	0.157375
145	CDH19	schwann cell	0.0928137
146	CDH19	schwann cell	0.180113
147	CDH19	schwann cell	0
148	CDH19	schwann cell	0
149	CDH19	schwann cell	0.100587
150	CDH19	schwann cell	0.115801
151	CDH19	schwann cell	0.189895
152	CDH19	schwann cell	0.114848
153	CDH19	schwann cell	0.0983452
154	CDH19	schwann cell	0.296412
155	CDH19	schwann cell	0
156	CDH19	schwann cell	0.100735
157	CDH19	schwann cell	0
158	CDH19	schwann cell	0.18407
159	CDH19	schwann cell	0.012608
160	CDH19	schwann cell	0.0205415
161	CDH19	schwann cell	0.174389
162	CDH19	schwann cell	0.254792
163	CDH19	schwann cell	0
164	CDH19	schwann cell	0.110494
165	CDH19	schwann cell	0.0370013
166	CDH19	schwann cell	0.0840491
167	CDH19	schwann cell	0.181571
168	CDH19	schwann cell	0.0615908
169	CDH19	schwann cell	0.238241
170	CDH19	schwann cell	0
171	CDH19	schwann cell	0
172	CDH19	schwann cell	0
173	CDH19	schwann cell	0.167067
174	CDH19	schwann cell	0.166355
175	CDH19	schwann cell	0.183404
176	PLP1	schwann cell	0
177	PLP1	schwann cell	0
178	PLP1	schwann cell	0.0692782
179	PLP1	schwann cell	0.0770733
180	PLP1	schwann cell	0.0071367
181	PLP1	schwann cell	0
182	PLP1	schwann cell	0.0532897
183	PLP1	schwann cell	0
184	PLP1	schwann cell	0.0148748
185	PLP1	schwann cell	0.0998607
186	PLP1	schwann cell	0
187	PLP1	schwann cell	0.00929559
188	PLP1	schwann cell	0.041643
189	PLP1	schwann cell	0.0301155
190	PLP1	schwann cell	0
191	PLP1	schwann cell	0.0220455
192	PLP1	schwann cell	0.0121591
193	PLP1	schwann cell	0.0787338
194	PLP1	schwann cell	0
195	PLP1	schwann cell	0.0446333
196	PLP1	schwann cell	0
197	PLP1	schwann cell	0.0814722
198	PLP1	schwann cell	0.0448949
199	PLP1	schwann cell	0.0791961
200	PLP1	schwann cell	0.0866582
201	PLP1	schwann cell	0
202	PLP1	schwann cell	0
203	PLP1	schwann cell	0.0548117
204	PLP1	schwann cell	0
205	PLP1	schwann cell	0
206	PLP1	schwann cell	0.0806007
207	PLP1	schwann cell	0.0579488
208	PLP1	schwann cell	0.10107
209	PLP1	schwann cell	0
210	PLP1	schwann cell	0.0686371
211	PLP1	schwann cell	0.04695
212	PLP1	schwann cell	0.0653235
213	PLP1	schwann cell	0
214	PLP1	schwann cell	0
215	PLP1	schwann cell	0
216	PLP1	schwann cell	0
217	PLP1	schwann cell	0
218	PLP1	schwann cell	0.0554096
219	PLP1	schwann cell	0.012129
220	PLP1	schwann cell	0
221	PLP1	schwann cell	0.10501
222	PLP1	schwann cell	0.0234584
223	PLP1	schwann cell	0
224	PLP1	schwann cell	0.0287883
225	PLP1	schwann cell	0.0640226
226	PLP1	schwann cell	0.0324289
227	PLP1	schwann cell	0.00822905
228	PLP1	schwann cell	0.0659887
229	PLP1	schwann cell	0
230	PLP1	schwann cell	0.0178408
231	PLP1	schwann cell	0.0150325
232	PLP1	schwann cell	0.0602542
233	PLP1	schwann cell	0.0613555
234	PLP1	schwann cell	0.0807779
235	PLP1	schwann cell	0.0102073
236	PLP1	schwann cell	0.0223067
237	PLP1	schwann cell	0.0448383
238	PLP1	schwann cell	0
239	PLP1	schwann cell	0.0714158
240	PLP1	schwann cell	0.0606825
241	PLP1	schwann cell	0.0468797
242	PLP1	schwann cell	0.0956333
243	PLP1	schwann cell	0.0173116
244	PLP1	schwann cell	0.0781385
245	PLP1	schwann cell	0.0323707
246	PLP1	schwann cell	0.0932087
247	PLP1	schwann cell	0.00624623
248	PLP1	schwann cell	0.00939289
249	PLP1	schwann cell	0.069711
250	PLP1	schwann cell	0.093814
251	PLP1	schwann cell	0
252	PLP1	schwann cell	0.10015
253	PLP1	schwann cell	0
254	PLP1	schwann cell	0.0604364
255	PLP1	schwann cell	0.0528075
256	PLP1	schwann cell	0.0198831
257	PLP1	schwann cell	0.0491983
258	PLP1	schwann cell	0.0121836
259	PLP1	schwann cell	0.024236
260	PLP1	schwann cell	0
261	PLP1	schwann cell	0.0799183
262	PLP1	schwann cell	0.0596043
263	PLP1	schwann cell	0.107877
264	PLEKHA4	schwann cell	0
265	PLEKHA4	schwann cell	0
266	PLEKHA4	schwann cell	0.0841137
267	PLEKHA4	schwann cell	0
268	PLEKHA4	schwann cell	0.00596383
269	PLEKHA4	schwann cell	0
270	PLEKHA4	schwann cell	0.0542656
271	PLEKHA4	schwann cell	0.0117983
272	PLEKHA4	schwann cell	0
273	PLEKHA4	schwann cell	0.0885413
274	PLEKHA4	schwann cell	0
275	PLEKHA4	schwann cell	0
276	PLEKHA4	schwann cell	0.0315822
277	PLEKHA4	schwann cell	0.0386214
278	PLEKHA4	schwann cell	0
279	PLEKHA4	schwann cell	0.0121979
280	PLEKHA4	schwann cell	0
281	PLEKHA4	schwann cell	0.072155
282	PLEKHA4	schwann cell	0
283	PLEKHA4	schwann cell	0.0359497
284	PLEKHA4	schwann cell	0
285	PLEKHA4	schwann cell	0.0902239
286	PLEKHA4	schwann cell	0.028607
287	PLEKHA4	schwann cell	0.0419833
288	PLEKHA4	schwann cell	0.041331
289	PLEKHA4	schwann cell	0
290	PLEKHA4	schwann cell	0.0538058
291	PLEKHA4	schwann cell	0.0640309
292	PLEKHA4	schwann cell	0
293	PLEKHA4	schwann cell	0
294	PLEKHA4	schwann cell	0.0782016
295	PLEKHA4	schwann cell	0.0542733
296	PLEKHA4	schwann cell	0
297	PLEKHA4	schwann cell	0
298	PLEKHA4	schwann cell	0.0746003
299	PLEKHA4	schwann cell	0.0515561
300	PLEKHA4	schwann cell	0.0779552
301	PLEKHA4	schwann cell	0
302	PLEKHA4	schwann cell	0.02158
303	PLEKHA4	schwann cell	0
304	PLEKHA4	schwann cell	0
305	PLEKHA4	schwann cell	0.10653
306	PLEKHA4	schwann cell	0
307	PLEKHA4	schwann cell	0
308	PLEKHA4	schwann cell	0
309	PLEKHA4	schwann cell	0.10681
310	PLEKHA4	schwann cell	0.018607
311	PLEKHA4	schwann cell	0
312	PLEKHA4	schwann cell	0
313	PLEKHA4	schwann cell	0.0532395
314	PLEKHA4	schwann cell	0.0407985
315	PLEKHA4	schwann cell	0.00815933
316	PLEKHA4	schwann cell	0
317	PLEKHA4	schwann cell	0
318	PLEKHA4	schwann cell	0.0168335
319	PLEKHA4	schwann cell	0
320	PLEKHA4	schwann cell	0
321	PLEKHA4	schwann cell	0.0448186
322	PLEKHA4	schwann cell	0.0672715
323	PLEKHA4	schwann cell	0.00628917
324	PLEKHA4	schwann cell	0
325	PLEKHA4	schwann cell	0.0535177
326	PLEKHA4	schwann cell	0
327	PLEKHA4	schwann cell	0.0620517
328	PLEKHA4	schwann cell	0.0376781
329	PLEKHA4	schwann cell	0.0322185
330	PLEKHA4	schwann cell	0.0772911
331	PLEKHA4	schwann cell	0.0129547
332	PLEKHA4	schwann cell	0.0952106
333	PLEKHA4	schwann cell	0
334	PLEKHA4	schwann cell	0.0631808
335	PLEKHA4	schwann cell	0
336	PLEKHA4	schwann cell	0.00989089
337	PLEKHA4	schwann cell	0.0707563
338	PLEKHA4	schwann cell	0.098209
339	PLEKHA4	schwann cell	0.00933341
340	PLEKHA4	schwann cell	0.0439998
341	PLEKHA4	schwann cell	0
342	PLEKHA4	schwann cell	0.054827
343	PLEKHA4	schwann cell	0.0762849
344	PLEKHA4	schwann cell	0
345	PLEKHA4	schwann cell	0.117616
346	PLEKHA4	schwann cell	0
347	PLEKHA4	schwann cell	0
348	PLEKHA4	schwann cell	0
349	PLEKHA4	schwann cell	0.072534
350	PLEKHA4	schwann cell	0.0540095
351	PLEKHA4	schwann cell	0.0572459
352	SOX10	schwann cell	0.0165986
353	SOX10	schwann cell	0.00824932
354	SOX10	schwann cell	0.07602
355	SOX10	schwann cell	0
356	SOX10	schwann cell	0
357	SOX10	schwann cell	0
358	SOX10	schwann cell	0.0234247
359	SOX10	schwann cell	0.00801507
360	SOX10	schwann cell	0
361	SOX10	schwann cell	0
362	SOX10	schwann cell	0
363	SOX10	schwann cell	0
364	SOX10	schwann cell	0.0515678
365	SOX10	schwann cell	0.0238498
366	SOX10	schwann cell	0.0292577
367	SOX10	schwann cell	0
368	SOX10	schwann cell	0.00919226
369	SOX10	schwann cell	0.0519775
370	SOX10	schwann cell	0
371	SOX10	schwann cell	0
372	SOX10	schwann cell	0.0228794
373	SOX10	schwann cell	0.0587256
374	SOX10	schwann cell	0
375	SOX10	schwann cell	0.0506754
376	SOX10	schwann cell	0.0296607
377	SOX10	schwann cell	0.0113426
378	SOX10	schwann cell	0.0184931
379	SOX10	schwann cell	0.0536302
380	SOX10	schwann cell	0
381	SOX10	schwann cell	0
382	SOX10	schwann cell	0.0896833
383	SOX10	schwann cell	0
384	SOX10	schwann cell	0.0834363
385	SOX10	schwann cell	0
386	SOX10	schwann cell	0
387	SOX10	schwann cell	0.0430843
388	SOX10	schwann cell	0.0575964
389	SOX10	schwann cell	0.0123119
390	SOX10	schwann cell	0.0149957
391	SOX10	schwann cell	0
392	SOX10	schwann cell	0
393	SOX10	schwann cell	0.0571464
394	SOX10	schwann cell	0.0855384
395	SOX10	schwann cell	0
396	SOX10	schwann cell	0
397	SOX10	schwann cell	0.0804694
398	SOX10	schwann cell	0.0199534
399	SOX10	schwann cell	0.0171433
400	SOX10	schwann cell	0.012281
401	SOX10	schwann cell	0.0443072
402	SOX10	schwann cell	0.0626757
403	SOX10	schwann cell	0
404	SOX10	schwann cell	0.0654122
405	SOX10	schwann cell	0
406	SOX10	schwann cell	0.0144479
407	SOX10	schwann cell	0.0180622
408	SOX10	schwann cell	0.0512097
409	SOX10	schwann cell	0
410	SOX10	schwann cell	0.0550124
411	SOX10	schwann cell	0.00580829
412	SOX10	schwann cell	0.0289638
413	SOX10	schwann cell	0.0488195
414	SOX10	schwann cell	0.060633
415	SOX10	schwann cell	0.0670257
416	SOX10	schwann cell	0
417	SOX10	schwann cell	0
418	SOX10	schwann cell	0.0435409
419	SOX10	schwann cell	0.0134069
420	SOX10	schwann cell	0.0784341
421	SOX10	schwann cell	0.029983
422	SOX10	schwann cell	0.0527218
423	SOX10	schwann cell	0
424	SOX10	schwann cell	0.00902205
425	SOX10	schwann cell	0.0390592
426	SOX10	schwann cell	0.0625938
427	SOX10	schwann cell	0
428	SOX10	schwann cell	0.0717688
429	SOX10	schwann cell	0
430	SOX10	schwann cell	0
431	SOX10	schwann cell	0.041052
432	SOX10	schwann cell	0.0238932
433	SOX10	schwann cell	0.0880437
434	SOX10	schwann cell	0
435	SOX10	schwann cell	0.036062
436	SOX10	schwann cell	0
437	SOX10	schwann cell	0.0462387
438	SOX10	schwann cell	0.0589269
439	SOX10	schwann cell	0.0656378
440	S100B	schwann cell	0
441	S100B	schwann cell	0.00796088
442	S100B	schwann cell	0.0540077
443	S100B	schwann cell	0.0394341
444	S100B	schwann cell	0.00421287
445	S100B	schwann cell	0.00474631
446	S100B	schwann cell	0.0298254
447	S100B	schwann cell	0.00581026
448	S100B	schwann cell	0.00546421
449	S100B	schwann cell	0.0350659
450	S100B	schwann cell	0
451	S100B	schwann cell	0.00737732
452	S100B	schwann cell	0.0270987
453	S100B	schwann cell	0.0111017
454	S100B	schwann cell	0
455	S100B	schwann cell	0.0118593
456	S100B	schwann cell	0.00512114
457	S100B	schwann cell	0.0505649
458	S100B	schwann cell	0.021459
459	S100B	schwann cell	0.039697
460	S100B	schwann cell	0.0129963
461	S100B	schwann cell	0.0665345
462	S100B	schwann cell	0.0185564
463	S100B	schwann cell	0.0370846
464	S100B	schwann cell	0.0501003
465	S100B	schwann cell	0
466	S100B	schwann cell	0.0224355
467	S100B	schwann cell	0.0397577
468	S100B	schwann cell	0
469	S100B	schwann cell	0.0133365
470	S100B	schwann cell	0.0529988
471	S100B	schwann cell	0.0329569
472	S100B	schwann cell	0.0500974
473	S100B	schwann cell	0.0119375
474	S100B	schwann cell	0.0321346
475	S100B	schwann cell	0.018828
476	S100B	schwann cell	0.0643379
477	S100B	schwann cell	0.0096312
478	S100B	schwann cell	0.0110616
479	S100B	schwann cell	0.0104082
480	S100B	schwann cell	0.0103414
481	S100B	schwann cell	0.0555433
482	S100B	schwann cell	0.0426021
483	S100B	schwann cell	0.00341848
484	S100B	schwann cell	0.0392532
485	S100B	schwann cell	0.0452441
486	S100B	schwann cell	0.0143363
487	S100B	schwann cell	0.0162634
488	S100B	schwann cell	0.0103739
489	S100B	schwann cell	0.0341763
490	S100B	schwann cell	0.0321899
491	S100B	schwann cell	0
492	S100B	schwann cell	0.0347427
493	S100B	schwann cell	0.00437903
494	S100B	schwann cell	0
495	S100B	schwann cell	0.00699335
496	S100B	schwann cell	0.0524948
497	S100B	schwann cell	0.0258673
498	S100B	schwann cell	0.0428415
499	S100B	schwann cell	0.00641227
500	S100B	schwann cell	0.00842169
501	S100B	schwann cell	0.0324788
502	S100B	schwann cell	0.0237924
503	S100B	schwann cell	0.0437457
504	S100B	schwann cell	0.0344282
505	S100B	schwann cell	0.0292466
506	S100B	schwann cell	0.057108
507	S100B	schwann cell	0
508	S100B	schwann cell	0.0455948
509	S100B	schwann cell	0.0161508
510	S100B	schwann cell	0.0593054
511	S100B	schwann cell	0
512	S100B	schwann cell	0.00761095
513	S100B	schwann cell	0.0391369
514	S100B	schwann cell	0.0487222
515	S100B	schwann cell	0.00445371
516	S100B	schwann cell	0.0278391
517	S100B	schwann cell	0.00902595
518	S100B	schwann cell	0.0444951
519	S100B	schwann cell	0.0352397
520	S100B	schwann cell	0.00956087
521	S100B	schwann cell	0.0595825
522	S100B	schwann cell	0.00882745
523	S100B	schwann cell	0.0233065
524	S100B	schwann cell	0.0145681
525	S100B	schwann cell	0.0462767
526	S100B	schwann cell	0.0443126
527	S100B	schwann cell	0.0602044
528	OLFML2A	schwann cell	0
529	OLFML2A	schwann cell	0.0111031
530	OLFML2A	schwann cell	0
531	OLFML2A	schwann cell	0.0629821
532	OLFML2A	schwann cell	0
533	OLFML2A	schwann cell	0
534	OLFML2A	schwann cell	0
535	OLFML2A	schwann cell	0
536	OLFML2A	schwann cell	0
537	OLFML2A	schwann cell	0
538	OLFML2A	schwann cell	0
539	OLFML2A	schwann cell	0.010961
540	OLFML2A	schwann cell	0.040291
541	OLFML2A	schwann cell	0
542	OLFML2A	schwann cell	0
543	OLFML2A	schwann cell	0
544	OLFML2A	schwann cell	0
545	OLFML2A	schwann cell	0
546	OLFML2A	schwann cell	0.0642112
547	OLFML2A	schwann cell	0
548	OLFML2A	schwann cell	0.0262268
549	OLFML2A	schwann cell	0.0998639
550	OLFML2A	schwann cell	0.0412704
551	OLFML2A	schwann cell	0
552	OLFML2A	schwann cell	0.0556545
553	OLFML2A	schwann cell	0
554	OLFML2A	schwann cell	0.0312063
555	OLFML2A	schwann cell	0
556	OLFML2A	schwann cell	0
557	OLFML2A	schwann cell	0
558	OLFML2A	schwann cell	0.134689
559	OLFML2A	schwann cell	0
560	OLFML2A	schwann cell	0
561	OLFML2A	schwann cell	0.0200547
562	OLFML2A	schwann cell	0.0675006
563	OLFML2A	schwann cell	0.0720065
564	OLFML2A	schwann cell	0.0862896
565	OLFML2A	schwann cell	0
566	OLFML2A	schwann cell	0.0252953
567	OLFML2A	schwann cell	0
568	OLFML2A	schwann cell	0
569	OLFML2A	schwann cell	0.0640037
570	OLFML2A	schwann cell	0.0688817
571	OLFML2A	schwann cell	0
572	OLFML2A	schwann cell	0.0491476
573	OLFML2A	schwann cell	0
574	OLFML2A	schwann cell	0.0238552
575	OLFML2A	schwann cell	0
576	OLFML2A	schwann cell	0
577	OLFML2A	schwann cell	0.0760737
578	OLFML2A	schwann cell	0
579	OLFML2A	schwann cell	0
580	OLFML2A	schwann cell	0
581	OLFML2A	schwann cell	0
582	OLFML2A	schwann cell	0.0322592
583	OLFML2A	schwann cell	0
584	OLFML2A	schwann cell	0
585	OLFML2A	schwann cell	0
586	OLFML2A	schwann cell	0.0433158
587	OLFML2A	schwann cell	0.00773014
588	OLFML2A	schwann cell	0.0281727
589	OLFML2A	schwann cell	0.0434338
590	OLFML2A	schwann cell	0.0475714
[truncated: 6,449 more rows]

## Sheet: supp_fig3_a_c
	prad	laml	meso	blca	lihc	uvm	gbm	coad	stad	skcm	hnsc	cesc	brca	thca	lusc	chol	luad	ucec
TCGA-AB-2872-03	4.36851e-05	0.999351	1.80271e-05	5.14217e-08	9.73633e-06	9.96083e-07	2.21592e-07	3.74236e-06	2.60781e-06	2.19729e-05	2.12666e-06	4.258e-07	1.68977e-05	1.04102e-06	1.0173e-06	7.2497e-07	0.00052523	5.12363e-08
TCGA-AB-2812-03	0.000569397	0.993213	2.8323e-07	4.51041e-06	9.97447e-05	1.66718e-06	2.78501e-06	0.000214623	8.61149e-06	0.000290964	0.000245111	8.95945e-06	0.000598022	5.57858e-06	5.62034e-05	0.00028613	0.00437075	2.31727e-05
TCGA-AB-2919-03	0.00039087	0.98895	3.39468e-06	8.79459e-07	5.42065e-05	1.1533e-06	1.45763e-06	0.000190641	4.42331e-05	0.000357532	3.90976e-06	2.6289e-06	0.000677382	3.56825e-06	3.00915e-05	5.57693e-06	0.00927535	7.49037e-06
TCGA-AB-2921-03	0.00237428	0.994154	5.55261e-06	7.48154e-07	5.64974e-06	1.34281e-07	7.24593e-07	4.21354e-05	1.13915e-05	0.000295323	1.6045e-05	4.0377e-07	5.63192e-05	3.38299e-06	2.3806e-06	1.63105e-07	0.00302637	4.90266e-06
TCGA-AB-2836-03	0.0089537	0.848254	0.000158991	0.000299311	8.63182e-05	1.69069e-06	0.000488034	0.000169634	0.000257506	0.0114897	0.000317304	3.53888e-05	0.00892801	0.000117926	0.000461353	3.86808e-05	0.119895	4.71282e-05
TCGA-AB-2983-03	0.000505274	0.963532	1.42959e-05	7.07819e-06	0.00011436	1.08654e-06	0.000226126	0.000384	3.26227e-05	0.0102946	2.57824e-05	2.54152e-06	0.00128403	0.000253206	0.00126539	2.4505e-05	0.0220159	1.76412e-05
TCGA-AB-2843-03	0.00483146	0.242506	0.000578091	0.00150345	0.00104848	7.59411e-06	0.000497302	0.00229577	0.00117634	0.3484	0.000234749	3.91905e-06	0.0149561	0.00118867	0.000194656	1.23416e-05	0.380543	2.23384e-05
TCGA-AB-2978-03	0.00280435	0.951596	8.70634e-06	4.44555e-05	0.000654669	9.46261e-06	0.00049816	0.000559883	5.99162e-05	0.00111118	0.000307191	2.43198e-06	0.00181304	7.29148e-05	0.000214877	0.000263049	0.0399673	1.27821e-05
TCGA-AB-2909-03	0.0227624	0.391954	0.000983372	9.68295e-05	0.00133865	1.59453e-05	0.000214769	0.00223893	0.00231193	0.0191912	0.000432342	7.65389e-06	0.015536	0.00170894	0.000189067	8.72662e-06	0.541007	2.40327e-06
TCGA-AB-2882-03	0.0166182	0.858483	0.000188431	0.00011244	0.00195154	3.5655e-06	0.000634517	0.00117058	0.000291131	0.00247473	6.88636e-05	1.4607e-05	0.00749021	2.0492e-05	0.000682352	2.63802e-05	0.109764	4.94401e-06
TCGA-AB-2845-03	0.00139481	0.978973	1.16854e-05	3.71357e-06	5.08228e-05	1.73231e-06	2.18181e-05	0.000382009	2.56738e-05	0.00415946	2.74571e-05	3.06061e-06	0.000656812	3.15479e-05	0.00012694	2.43464e-06	0.0141176	9.44945e-06
TCGA-AB-2877-03	0.00144315	0.993005	1.63919e-06	1.79317e-06	4.96464e-05	3.97909e-06	5.87931e-06	0.000522987	1.17595e-05	0.000189289	2.61364e-05	4.80134e-06	0.000453956	1.80886e-06	0.000118533	0.000200113	0.00395563	4.16382e-06
TCGA-AB-3012-03	0.000288646	0.998599	1.31856e-05	3.14927e-07	1.76321e-05	1.76167e-06	1.11274e-06	6.90656e-05	7.32459e-06	4.32012e-05	3.27795e-06	6.6368e-07	2.83161e-05	6.61879e-06	1.6184e-06	2.70888e-06	0.00091598	4.47016e-08
TCGA-AB-2865-03	0.0429569	0.69602	0.000838573	0.000326229	0.00180576	1.02244e-05	0.000778795	0.00176409	0.00202385	0.041317	0.000416268	3.57142e-05	0.00928343	0.000665814	0.000361415	5.9548e-06	0.201352	3.78359e-05
TCGA-AB-2851-03	0.00777896	0.527336	0.000650986	0.000175141	0.000125878	5.83452e-07	0.000445469	0.00025043	0.00117492	0.0126282	8.00049e-05	5.27567e-06	0.0032595	0.000297385	0.000398169	1.79442e-05	0.445334	4.13428e-05
TCGA-AB-2930-03	0.000872342	0.988657	1.65193e-05	7.87277e-07	1.20475e-05	7.03179e-07	6.14171e-06	0.00013577	4.71311e-05	0.000736533	2.18359e-05	2.63512e-06	0.000497421	4.70242e-05	2.20767e-05	2.10339e-06	0.00891833	3.65394e-06
TCGA-AB-2887-03	0.00224579	0.760625	0.000280506	1.52085e-05	0.00216272	4.07799e-05	0.000261295	0.00257573	0.000718935	0.00782203	9.04271e-05	2.6284e-05	0.0154126	0.000315926	0.000138911	3.68687e-05	0.207204	2.69273e-05
TCGA-AB-2991-03	0.000807513	0.994715	3.52303e-05	1.35641e-06	4.13127e-05	2.65562e-06	4.30088e-06	0.000163806	3.45883e-05	0.000117819	7.86649e-06	2.39395e-06	0.000235084	2.19584e-05	2.61477e-06	1.4631e-05	0.00379084	5.67661e-07
TCGA-AB-2826-03	0.000612981	0.992442	2.71477e-05	3.34767e-05	2.98056e-05	4.32791e-07	0.000159404	0.000229589	3.47289e-05	0.000138845	0.000169456	3.98126e-05	0.000231939	9.47922e-05	0.00247409	0.000138426	0.00312291	1.9865e-05
TCGA-AB-2946-03	0.00453878	0.979987	2.47388e-05	8.40945e-06	2.66481e-05	7.82906e-07	9.61195e-06	7.88343e-05	5.47965e-06	0.00287026	3.92735e-05	6.6408e-07	0.000595013	9.50042e-06	9.7095e-05	3.93249e-07	0.0117065	6.54513e-07
TCGA-AB-2969-03	0.00319686	0.974781	5.94838e-05	0.000157141	4.03632e-05	9.42649e-07	0.000372426	0.000284654	0.000336581	0.000340949	0.000109873	9.02507e-06	0.000671984	0.000142899	0.00111263	4.41668e-06	0.0183552	2.33139e-05
TCGA-AB-2817-03	0.050907	0.566174	0.000567196	9.55896e-05	0.00459772	1.46272e-05	0.000218702	0.000747684	0.00484221	0.0149669	0.000987474	1.39106e-05	0.0073744	0.000210961	0.000365433	2.4414e-05	0.347851	4.06825e-05
TCGA-AB-2862-03	0.00016499	0.996531	4.71257e-05	6.26666e-07	2.22088e-05	2.27343e-06	1.36013e-06	6.2302e-05	4.50227e-05	0.000122764	3.53959e-06	2.79636e-06	0.000166492	7.59853e-06	9.76766e-07	1.28193e-06	0.0028172	8.92018e-08
TCGA-AB-2885-03	0.00180494	0.563927	0.000632125	8.43337e-05	0.0115647	9.53695e-06	0.000198056	0.00654805	0.00299987	0.0201876	0.00019547	5.19664e-05	0.0133376	0.000161844	0.000334604	6.58654e-05	0.37788	1.59004e-05
TCGA-AB-2821-03	0.0101366	0.947131	1.66573e-05	4.6721e-06	0.000786974	3.36226e-06	1.07238e-05	0.000904524	8.04132e-05	0.00585052	1.65457e-05	5.86491e-06	0.00532117	2.41623e-05	0.000109669	3.00179e-05	0.0294645	0.000102223
TCGA-AB-2965-03	0.000327347	0.995985	2.38606e-06	2.1851e-05	3.45565e-05	4.95089e-07	4.42111e-05	0.000170149	1.61473e-05	0.000232771	0.000135644	6.05907e-06	0.000404712	3.12289e-05	0.000607621	1.22883e-05	0.00196367	3.4607e-06
TCGA-AB-2819-03	0.000909984	0.969385	8.59764e-06	7.55682e-05	0.000310348	7.90385e-05	3.40349e-05	0.00063604	0.00011276	0.00558393	0.000656759	1.83422e-05	0.00337782	1.12197e-05	7.28606e-05	1.37906e-05	0.0185116	0.0002025
TCGA-AB-2891-03	0.00680545	0.576156	0.000417283	0.000147631	0.000239102	4.27046e-06	0.00072166	0.0011122	0.000292051	0.0586728	0.000181082	3.70471e-05	0.0111808	0.000665034	0.000881795	3.227e-05	0.342415	3.83901e-05
TCGA-AB-2914-03	0.000921111	0.957034	5.28405e-05	4.86354e-05	0.000437366	1.92449e-06	0.000479574	0.000601644	0.000165303	0.00536494	0.000803543	1.41136e-05	0.00806246	0.00124901	0.00256514	0.000176371	0.0220111	1.13069e-05
TCGA-AB-2880-03	0.0314547	0.848129	5.41495e-05	5.13958e-05	8.28106e-05	1.34363e-06	3.10602e-05	0.00137653	0.000158258	0.0151288	5.22783e-05	6.48173e-06	0.00260855	0.000125323	0.00036536	1.92631e-06	0.100361	1.08273e-05
TCGA-AB-2944-03	0.00209538	0.648693	0.000167616	4.64937e-05	0.0109543	1.15832e-05	4.18387e-05	0.0005682	0.000618404	0.0111565	8.41829e-05	8.24854e-06	0.00349996	3.9662e-05	2.67266e-05	2.98658e-05	0.321956	2.26775e-06
TCGA-AB-2867-03	0.00433099	0.982413	3.70513e-06	2.17526e-05	0.000131033	1.82503e-06	0.00015237	0.000566562	3.68694e-05	0.000535604	1.83913e-05	4.16549e-06	0.00116095	9.09086e-05	0.000429885	2.26887e-05	0.0100758	3.14757e-06
TCGA-AB-2932-03	0.00153686	0.640821	0.000382428	0.000145097	3.27936e-05	1.01872e-05	0.00037568	0.000476704	0.0024174	0.00570592	0.000101617	5.10283e-06	0.0012816	0.000253996	8.84602e-05	8.61167e-06	0.346167	0.00018861
TCGA-AB-2837-03	0.0171546	0.671284	0.000558846	0.00055072	0.000438125	8.58054e-06	0.00870774	0.00120967	0.000734719	0.0211794	0.001928	8.33033e-05	0.0250441	0.000488474	0.0113864	0.00103165	0.238031	0.000180846
TCGA-AB-2948-03	0.00297858	0.942534	4.5818e-05	3.44669e-05	2.82528e-05	1.92632e-06	8.86332e-05	0.000141879	6.88961e-05	0.00361109	0.000121677	1.40592e-05	0.00345043	1.87323e-05	0.000180915	1.87649e-05	0.0466056	5.64662e-05
TCGA-AB-2890-03	0.0315487	0.71907	0.00202207	0.000151836	0.0052188	8.48597e-06	0.00109682	0.00154779	0.00283617	0.0575175	0.000196674	5.41555e-06	0.009115	0.000348925	0.000918242	4.10161e-05	0.168354	3.16712e-06
TCGA-AB-3005-03	0.0086225	0.943346	3.46193e-05	3.34545e-05	5.97403e-05	4.2336e-06	8.73978e-06	0.000859036	0.000336638	0.00431735	4.85063e-05	5.16499e-06	0.00642643	7.41698e-05	3.47449e-05	3.80099e-07	0.0357665	2.21294e-05
TCGA-AB-2879-03	0.00222051	0.985333	2.19384e-06	3.82659e-06	0.000228058	5.29987e-06	2.70289e-06	0.000512923	1.10905e-05	0.000780024	2.55998e-05	2.75921e-06	0.00116216	3.95857e-07	4.76632e-05	4.63888e-05	0.00961282	2.86706e-06
TCGA-AB-2984-03	0.00296896	0.980244	3.3186e-05	4.72615e-06	2.04699e-05	2.27423e-06	3.77319e-05	0.000754688	0.00240334	0.0012809	0.000205712	1.58699e-08	0.00336623	0.000102512	7.99565e-06	8.63996e-06	0.00853636	2.26397e-05
TCGA-AB-2910-03	0.00279096	0.920444	4.69366e-05	9.3508e-06	2.31332e-05	1.734e-05	2.59542e-05	0.00258673	0.00162862	0.00172709	0.000240357	1.4466e-05	0.012754	0.000218916	4.13413e-05	3.96446e-06	0.0573973	2.92284e-05
TCGA-AB-2858-03	0.00743114	0.981719	7.95668e-06	2.10151e-06	0.000163265	3.74805e-06	3.6876e-06	0.000394609	5.85674e-05	0.00141268	0.000113001	1.96904e-06	0.00152965	7.37406e-06	3.04041e-05	9.81943e-06	0.00710548	5.56944e-06
TCGA-AB-2967-03	0.0063269	0.959571	1.45326e-05	1.74912e-05	0.000151921	1.47884e-06	8.58808e-05	0.000285025	7.40545e-05	0.00162323	0.00025486	1.00897e-06	0.0164216	0.000219357	0.000574498	5.55377e-05	0.0142981	2.38803e-05
TCGA-AB-2868-03	0.119796	0.860803	6.33248e-06	3.97013e-06	0.00215361	7.42194e-06	0.000113761	0.000648796	0.000231798	0.00490411	1.44101e-05	1.28155e-06	0.00216931	1.32086e-05	5.61374e-05	5.59259e-05	0.00868109	0.000339638
TCGA-AB-2929-03	0.00569467	0.541296	0.000398578	0.000112103	0.0136501	5.91288e-06	0.00311551	0.00171267	0.00134039	0.0160777	0.000595805	1.39905e-05	0.017523	0.000155568	9.68649e-05	8.57557e-06	0.398187	1.47812e-05
TCGA-AB-2886-03	0.00135733	0.96695	1.66694e-05	1.33253e-06	0.000128328	1.23475e-05	4.66158e-06	0.000148065	4.07955e-05	0.00751792	2.35387e-05	4.62711e-06	0.00186823	3.70558e-06	2.30403e-05	9.1093e-07	0.0218898	8.41228e-06
TCGA-AB-2814-03	0.000149058	0.99486	2.54649e-07	7.9115e-07	0.000266103	4.32113e-07	9.25712e-05	5.43439e-05	3.28953e-06	0.000168854	2.24314e-06	8.78347e-07	0.000302925	6.23351e-06	4.50076e-05	5.32761e-07	0.00402156	2.52681e-05
TCGA-AB-2863-03	0.000171802	0.972445	1.02804e-06	1.79821e-06	0.00051204	1.24951e-05	4.96021e-05	0.00313678	4.14449e-05	0.000978473	9.42269e-06	1.00569e-05	0.00188692	7.97561e-06	7.04646e-05	0.000430139	0.0202203	1.38906e-05
TCGA-AB-2963-03	0.000289381	0.997765	1.50153e-06	8.76924e-07	9.9074e-06	3.11316e-07	4.85874e-06	5.80678e-05	4.11558e-06	4.30497e-05	7.04656e-05	2.66867e-06	8.60324e-05	1.4235e-05	0.000126699	1.64664e-05	0.00149423	1.2657e-05
TCGA-AB-2860-03	0.0116348	0.924798	8.0132e-05	4.55181e-05	0.00106236	8.719e-06	0.000822718	0.00114131	0.000163809	0.00752073	4.65991e-05	4.98275e-06	0.00447737	0.000106311	0.000208468	2.15681e-05	0.0472586	0.000598472
TCGA-AB-2975-03	0.00120482	0.97193	2.21858e-06	5.05759e-06	2.96353e-05	6.239e-07	4.94942e-07	0.000146407	9.20746e-06	0.000255655	2.02378e-05	1.36382e-06	0.000640234	1.22227e-06	2.57548e-06	3.30651e-06	0.0257461	4.53478e-07
TCGA-AB-2993-03	9.52893e-05	0.994118	2.51238e-07	2.6967e-07	4.00098e-05	5.14847e-07	1.01497e-06	0.000233982	6.39927e-06	0.000177131	2.67868e-05	2.90059e-06	0.000385563	3.04033e-06	9.18974e-05	6.45771e-05	0.00474253	1.01361e-05
TCGA-AB-2966-03	0.00257552	0.909757	5.12096e-05	0.000222023	0.00433698	1.8075e-05	0.00275315	0.00195363	0.000111134	0.0181419	0.00153889	1.14831e-05	0.0184251	7.74785e-05	0.00201768	5.24559e-06	0.0379867	1.70559e-05
TCGA-AB-2874-03	0.000127017	0.996629	4.18238e-06	1.09092e-06	9.81199e-06	2.34643e-07	6.68443e-07	6.19294e-05	3.65779e-06	7.32662e-05	3.39295e-05	2.32076e-06	4.77499e-05	9.99454e-06	3.52703e-05	2.58056e-06	0.00295583	1.94879e-06
TCGA-AB-2933-03	0.00541613	0.601345	0.000122086	0.000418563	0.0013199	1.02081e-05	0.00279374	0.00327528	0.000460075	0.175169	0.000743008	1.42985e-05	0.0522566	0.000358258	0.0143722	0.000702732	0.141115	0.000107796
TCGA-AB-2959-03	0.000642378	0.915623	3.02196e-05	0.000370038	0.00533414	7.35876e-06	0.017363	0.00130654	4.59581e-05	0.0398898	0.00052324	7.10085e-06	0.0028326	0.000406488	0.00215534	0.000118069	0.0133343	1.08017e-05
TCGA-AB-2972-03	0.00170948	0.947774	2.33773e-07	3.83569e-06	0.00189808	1.39955e-05	2.29063e-05	0.000488246	2.19589e-06	0.000363504	0.000145304	5.77982e-07	0.00367696	2.41772e-06	2.69652e-05	1.74582e-05	0.043731	0.000122369
TCGA-AB-2987-03	0.0260702	0.0182151	0.00448041	0.0134314	0.0111003	4.95962e-06	0.0445217	0.00777123	0.00856126	0.0752024	0.00429995	0.000778315	0.0615383	0.00184669	0.0452767	0.00193185	0.647924	0.0270455
TCGA-AB-2973-03	0.0196584	0.757115	0.00119503	0.000960357	0.00124643	6.99694e-06	0.0107029	0.00193288	0.000889135	0.018994	0.00294593	0.000132343	0.0485251	0.00185043	0.063512	0.00376077	0.0657903	0.000782225
TCGA-AB-2931-03	0.00480684	0.909633	2.54122e-05	1.15238e-05	0.000217537	1.37689e-06	6.63139e-06	0.000251059	7.35252e-05	0.00200652	7.76567e-06	3.47866e-06	0.00104735	1.5553e-05	1.98371e-05	1.28322e-06	0.0818679	3.08112e-06
TCGA-AB-2897-03	5.46651e-05	0.998594	1.14196e-05	9.12464e-08	4.54358e-06	3.06226e-07	3.14309e-07	8.33651e-06	7.16418e-06	5.57241e-06	1.40497e-06	5.54168e-07	1.34721e-05	9.97832e-06	6.46204e-07	4.81053e-07	0.00128682	8.92334e-09
TCGA-AB-2822-03	0.000204007	0.986469	1.13979e-06	2.60644e-06	0.000271846	5.58977e-07	6.6473e-05	0.000373693	6.30243e-06	0.00109618	4.83729e-06	1.51636e-06	0.001078	1.90429e-05	0.000476906	7.32199e-06	0.00991976	1.09943e-06
TCGA-AB-2998-03	0.000509243	0.990698	1.23133e-05	7.14048e-06	2.66869e-05	5.06318e-07	6.58864e-05	0.000175843	2.61295e-05	0.000505899	2.57992e-05	1.07412e-05	0.000122894	9.02959e-06	6.05334e-05	3.58969e-05	0.00770655	7.9312e-07
TCGA-AB-2840-03	0.00021796	0.983942	8.16355e-06	2.14337e-06	3.40184e-05	2.51109e-07	1.51462e-05	0.00015155	1.52789e-05	0.000388637	4.84503e-05	7.54037e-06	9.87912e-05	4.98334e-06	5.7373e-05	0.000100556	0.0149052	2.12319e-06
TCGA-AB-2924-03	0.00310444	0.987857	7.33971e-06	1.10427e-06	3.99232e-06	1.54397e-07	1.64512e-06	3.86905e-05	1.2483e-05	0.000488207	1.42283e-05	2.73972e-07	0.000180505	7.11428e-06	3.64359e-05	8.96217e-07	0.00824312	2.75153e-06
TCGA-AB-3006-03	0.000783927	0.98966	4.44817e-06	2.33858e-06	0.000169636	4.40601e-06	4.14074e-06	0.000271857	2.04487e-05	0.00106354	0.000166714	4.20526e-06	0.000813133	1.91001e-06	1.41272e-05	1.62567e-05	0.00698742	1.11997e-05
TCGA-AB-2810-03	0.00394045	0.951877	0.000115681	3.4817e-05	4.5085e-05	4.77278e-06	1.54626e-05	0.000548524	0.00102409	0.000264729	4.29257e-06	9.87326e-07	0.00507929	5.09713e-05	1.65166e-05	7.66071e-06	0.036964	5.48839e-06
TCGA-AB-2842-03	7.40765e-05	0.998051	3.45327e-07	5.15173e-06	2.03268e-05	6.42207e-07	3.41521e-05	5.48205e-05	2.43103e-05	0.000100595	2.11062e-05	2.94459e-06	0.000288723	3.56856e-05	0.000232783	2.7679e-06	0.00104941	1.11394e-06
TCGA-AB-2889-03	0.00671245	0.928183	0.000332628	3.02654e-05	4.40014e-05	1.62517e-06	2.74661e-05	0.000232992	0.000154446	0.00690126	0.000151293	1.83462e-06	0.00149973	7.27462e-05	0.000276844	5.54223e-06	0.0553658	6.51821e-06
TCGA-AB-2908-03	0.00226558	0.930798	7.45461e-05	1.49584e-05	0.000237761	1.70619e-06	2.58163e-05	0.000554819	0.000528437	0.00353037	9.11957e-06	1.017e-07	0.0010761	0.000387798	8.24718e-06	1.07912e-06	0.0604505	3.54664e-05
TCGA-AB-2841-03	0.000276743	0.993599	0.000243941	5.46403e-06	2.73533e-05	8.87885e-07	0.000124708	0.000146697	0.000213304	8.91822e-05	6.16095e-06	4.06476e-07	0.000227006	0.000233802	3.87267e-06	2.05055e-06	0.00479982	1.52179e-07
TCGA-AB-2964-03	0.000565144	0.992945	1.07943e-06	3.33544e-06	0.00112324	7.05637e-06	5.56859e-05	0.000117952	4.16685e-06	0.000257513	0.000150114	3.57662e-07	0.00133838	3.13427e-05	5.04641e-05	2.07138e-05	0.00330465	2.4242e-05
TCGA-AB-2943-03	0.00127154	0.967325	9.30378e-06	1.61833e-05	0.000811685	6.13858e-07	3.37904e-05	0.000166863	2.49276e-05	0.00732862	4.60599e-05	1.23598e-06	0.000367898	3.9821e-05	6.7215e-05	3.11902e-06	0.0224589	2.74433e-05
TCGA-AB-2920-03	0.000532639	0.0739364	0.00207691	0.000146042	0.000342561	3.40038e-06	0.000164876	0.0106583	0.0417378	0.00501627	0.00029103	4.76064e-07	0.0970305	0.00032837	6.28185e-05	3.43042e-07	0.767282	0.000389049
TCGA-AB-2994-03	0.000780221	0.991598	0.000171738	5.63942e-06	4.55409e-05	5.34836e-07	0.000154365	9.68222e-05	0.000274177	0.000328704	9.55555e-06	6.26454e-06	0.000249711	6.85628e-05	5.51028e-06	1.09186e-05	0.0061938	1.37538e-07
TCGA-AB-2980-03	0.000158431	0.986629	2.496e-06	4.74401e-06	0.000171076	8.31507e-07	3.7493e-05	0.000229147	1.3162e-05	0.000318749	0.000505671	3.59039e-06	0.000206511	0.000192604	9.15799e-05	0.000257677	0.0111669	1.06988e-05
TCGA-AB-2849-03	0.00278558	0.848003	2.15384e-05	6.11152e-06	0.0135864	9.23343e-05	0.000949645	0.00184352	1.41116e-05	0.0202637	5.97464e-05	6.52255e-06	0.0571642	8.29489e-05	0.00192642	0.000518893	0.0525802	9.54121e-05
TCGA-AB-2834-03	7.08947e-05	0.995315	1.10551e-05	2.83972e-06	1.10663e-05	3.13451e-07	6.97763e-05	0.000126872	4.95758e-05	5.94729e-05	3.42762e-05	8.46501e-06	0.000136027	1.38665e-05	0.00196338	0.00020797	0.00191205	7.22698e-06
TCGA-AB-2928-03	0.00888359	0.602334	0.000232866	5.05322e-05	0.00431243	1.39375e-05	1.82519e-05	0.00218469	0.000478947	0.00616148	4.02926e-05	1.2203e-05	0.00666608	7.78441e-05	5.58547e-05	7.72036e-06	0.368462	7.5306e-06
TCGA-AB-2937-03	0.00814298	0.712674	0.00226372	0.000180391	0.000212602	1.32221e-05	0.000232523	0.000947489	0.0417532	0.0375195	0.000134182	8.30868e-07	0.00807117	0.00132894	0.000134653	7.38925e-08	0.186389	2.08639e-06
TCGA-AB-2816-03	0.00500922	0.900784	9.70149e-05	0.000179039	7.70006e-05	1.63366e-07	0.00217969	0.000248916	0.000408997	0.0101747	0.000200144	1.00863e-05	0.00286994	0.000148547	0.00262515	3.24171e-05	0.0749327	2.24302e-05
TCGA-AB-2976-03	0.000215153	0.992498	2.68603e-07	1.7636e-06	9.74789e-05	4.545e-07	4.02756e-06	0.000239905	2.53534e-05	0.000281503	0.000209204	5.70768e-06	0.00102988	4.85843e-06	0.000102029	0.000108126	0.00516909	7.24918e-06
TCGA-AB-2977-03	0.000222049	0.954351	0.000422246	2.58638e-05	2.38922e-05	1.39934e-06	0.000285313	0.000619091	0.00275788	0.00102647	3.10069e-06	1.1641e-07	0.000616107	0.000418448	3.67425e-06	1.93268e-07	0.0391959	2.68583e-05
TCGA-AB-2869-03	0.00115515	0.990645	2.4846e-06	3.66597e-06	9.34135e-05	1.3438e-06	4.38487e-06	0.000155088	1.16352e-05	0.000337554	3.44813e-05	2.06358e-06	0.000778077	2.17042e-06	2.01821e-05	2.47577e-06	0.0067473	3.69869e-06
TCGA-AB-2838-03	0.00619652	0.979634	8.93799e-06	2.63459e-05	0.000228366	1.52719e-06	3.08696e-05	0.000670964	0.000225534	0.000486919	0.000204322	8.51521e-06	0.00193542	3.07881e-06	0.000292352	0.000129165	0.00989407	2.35299e-05
TCGA-AB-2830-03	0.000986789	0.94953	2.52179e-05	9.5173e-06	6.59612e-05	2.38401e-06	1.42454e-05	0.000898082	0.000206868	0.00167438	0.000137711	6.11933e-06	0.00159774	9.02877e-05	0.000140992	1.02752e-05	0.0445993	3.99043e-06
TCGA-AB-2884-03	0.00504421	0.979892	5.57219e-06	2.37861e-05	5.67489e-05	1.61931e-06	4.33659e-05	0.000778341	5.66487e-05	0.000725063	8.42016e-05	5.14851e-06	0.000670762	6.36151e-06	0.000312256	4.23587e-05	0.0122322	1.91728e-05
TCGA-AB-3001-03	0.000250462	0.996624	6.09122e-06	2.38272e-07	2.26187e-05	1.61835e-06	2.27501e-06	6.55858e-05	4.07602e-06	0.000120064	2.44182e-06	6.59124e-07	0.000150623	7.63348e-06	4.6986e-06	2.85022e-06	0.00273368	1.36158e-07
TCGA-AB-2955-03	0.000336241	0.971036	9.36586e-06	6.20782e-05	0.00118032	2.02436e-05	0.000452277	0.000330341	1.65929e-05	0.00481776	0.000341176	1.66141e-05	0.0159095	0.000156946	0.000891027	6.85792e-06	0.00439922	1.7314e-05
TCGA-AB-3011-03	0.00130627	0.971968	1.13931e-05	4.29278e-06	6.45427e-05	1.87227e-06	2.80067e-06	0.000359529	9.42777e-05	0.00106319	1.29255e-05	2.17364e-06	0.00127497	2.09311e-05	9.91437e-05	4.04485e-05	0.0236627	1.02913e-05
TCGA-AB-2820-03	0.0116125	0.530616	6.72621e-05	6.43839e-05	0.0063873	1.40075e-05	6.67718e-05	0.00216626	0.0029423	0.0276895	5.33555e-05	9.10572e-06	0.00713184	8.83184e-05	0.00039274	2.86471e-05	0.410631	3.83848e-05
TCGA-AB-2942-03	0.00607107	0.787303	0.000566739	9.25297e-05	0.000181056	5.37838e-07	0.000264596	0.00191867	0.0011569	0.00588711	0.000242882	1.76169e-06	0.00156486	0.000430311	0.000689852	3.32399e-05	0.193592	2.94835e-06
TCGA-AB-2854-03	0.00237924	0.912605	0.000272385	3.47867e-05	0.00174996	2.12409e-05	0.000271034	0.000250119	6.49628e-05	0.00925484	0.00160265	3.14573e-06	0.00605368	5.28528e-05	4.92234e-05	6.0531e-05	0.0650341	0.000240684
TCGA-AB-2949-03	0.00370491	0.915219	5.22809e-05	3.3471e-05	0.000866311	1.40097e-05	0.000100326	0.000708884	0.000130529	0.00651903	2.20373e-05	7.91032e-07	0.000957668	3.56634e-05	2.50435e-05	9.69952e-06	0.0715984	1.56135e-06
TCGA-AB-2992-03	0.00256675	0.980932	7.81334e-05	4.03416e-06	4.19377e-05	2.19124e-06	0.000120361	0.000200898	4.19037e-05	0.00107774	0.000166824	1.55149e-05	0.0021767	1.59976e-05	0.000521379	0.000132438	0.0118628	4.21161e-05
TCGA-AB-2950-03	0.00270756	0.911715	3.25325e-06	7.43283e-06	0.00033882	4.5927e-05	1.05582e-05	0.000376792	5.31654e-05	0.00986852	0.000255115	1.97439e-05	0.00668264	7.1497e-06	0.000125741	7.75189e-06	0.0677488	2.57395e-05
TCGA-AB-2927-03	0.00337085	0.3838	9.38663e-05	9.14549e-05	0.00178615	1.29775e-06	0.00163821	0.000845267	0.00760977	0.0147895	1.81473e-05	2.75553e-06	0.0200134	0.00424896	6.12701e-05	0.000107168	0.56149	3.28091e-05
TCGA-AB-2925-03	0.00287796	0.896249	0.000143027	3.86553e-05	3.03994e-05	8.10419e-06	6.16444e-05	0.000569742	0.000386387	0.00154657	2.80343e-05	8.1107e-06	0.00119269	0.000122992	3.51326e-05	6.98443e-06	0.0966658	2.85998e-05
TCGA-AB-2833-03	0.00311275	0.313534	0.00055204	0.000848715	0.0014025	1.36446e-05	0.00228289	0.00203581	0.000967723	0.0123743	0.00338947	7.64199e-05	0.0182675	0.000636526	0.0142613	0.000867576	0.625234	0.000143128
TCGA-AB-2844-03	0.00132894	0.986076	2.41865e-06	1.25828e-06	2.50479e-05	7.53437e-07	1.94737e-06	0.000134626	4.83754e-06	0.000307463	8.06772e-05	3.56015e-06	0.000612001	1.35099e-06	2.22504e-05	5.10392e-05	0.0113316	1.43365e-05
TCGA-AB-2873-03	0.0219787	0.580458	0.000148395	0.00134702	0.00922888	7.21297e-05	0.00325643	0.0113063	0.00204845	0.0277736	0.0115604	9.52967e-05	0.0765602	0.000132598	0.0178512	0.00647291	0.228574	0.00113582
TCGA-AB-2888-03	0.0297343	0.347774	0.00444366	0.00116326	0.0020051	2.88793e-05	0.00126252	0.000786605	0.00251224	0.0496609	0.0166326	0.00010041	0.033972	0.000703968	0.0133798	0.00150281	0.494046	0.000290429
TCGA-AB-2903-03	0.000483876	0.994973	4.9151e-07	1.789e-06	6.60176e-05	3.41896e-07	1.06479e-05	0.00191949	3.46608e-06	0.000355166	1.32511e-05	8.42601e-07	0.00041098	5.31141e-06	0.00032293	1.6854e-05	0.00139378	2.15017e-05
TCGA-AB-2918-03	0.00354288	0.879189	0.000189347	2.3745e-05	0.000134043	1.57514e-06	1.41521e-05	0.00145442	0.000435807	0.0023571	0.000109091	1.93808e-05	0.00380271	0.000139702	3.34892e-05	1.23304e-05	0.10852	2.07909e-05
TCGA-AB-2999-03	5.79903e-05	0.999379	2.41491e-06	5.00762e-08	1.79225e-05	7.52047e-07	4.04701e-06	1.73226e-05	7.51601e-07	2.11018e-05	7.71149e-06	4.3526e-07	2.73033e-05	2.63186e-06	1.5285e-06	1.56222e-06	0.000456897	1.27064e-07
TCGA-AB-2848-03	0.0151547	0.954408	3.35611e-05	1.07682e-05	3.80767e-05	2.50475e-06	6.72625e-05	7.69546e-05	0.000343323	0.0138237	3.16937e-05	7.34636e-06	0.00119262	1.88356e-05	0.00018429	6.1498e-05	0.0145376	7.36329e-06
TCGA-AB-2847-03	0.0225501	0.783454	0.000309931	5.30589e-05	0.00236893	2.25624e-05	9.34986e-05	0.000756262	0.000937501	0.00972094	4.79217e-05	1.39978e-05	0.0126983	6.33358e-05	4.82217e-05	6.71871e-06	0.166839	1.55782e-05
TCGA-AB-2934-03	0.0117331	0.586708	0.000529658	6.01462e-05	0.000529487	1.00252e-06	0.000240309	0.000447509	0.000796578	0.0269262	3.75973e-05	5.41141e-06	0.00224214	0.0002185	0.000252159	1.19949e-05	0.369229	3.14415e-05
TCGA-AB-2940-03	0.010522	0.932756	3.19339e-05	4.18399e-05	0.000208865	2.97463e-06	6.56094e-05	0.000944705	8.16326e-05	0.0113987	0.000171343	3.80056e-06	0.0064035	2.00827e-05	0.000167047	1.64242e-05	0.0371445	1.91865e-05
TCGA-AB-2875-03	0.00665493	0.971569	2.31865e-05	2.49313e-06	0.000113448	1.04029e-05	1.21533e-05	0.000272901	0.000128348	0.00325037	0.000112777	4.43522e-06	0.00282808	4.38985e-05	4.90116e-05	1.66625e-06	0.0149012	2.20087e-05
TCGA-AB-2815-03	0.00264066	0.720042	0.00099705	0.000161359	0.000194391	2.70418e-06	0.00274953	0.00105359	0.000729577	0.0147687	0.00244523	2.59509e-05	0.00760346	0.0016	0.0684931	0.00040686	0.176049	3.6406e-05
TCGA-AB-2971-03	0.011387	0.960457	2.25467e-05	5.25462e-05	8.19163e-05	2.57564e-06	0.000110268	0.00123674	3.90167e-05	0.00268771	0.000109545	5.34656e-06	0.00208803	2.53082e-05	0.00206086	0.000429392	0.0191949	9.40927e-06
TCGA-AB-2988-03	0.000214341	0.986207	1.49784e-06	3.66121e-06	8.78372e-05	7.06912e-07	4.00765e-06	0.000245689	1.42103e-05	0.000402428	0.000113361	7.77518e-06	0.000439983	6.94704e-06	8.16629e-05	1.48845e-05	0.0121429	1.13664e-05
TCGA-AB-2808-03	0.00018471	0.997885	4.76034e-07	5.00209e-07	4.62738e-05	1.61623e-06	8.65955e-06	5.55333e-05	3.62447e-06	0.000422078	8.80572e-05	2.20465e-06	0.000415495	8.67551e-06	4.95813e-05	4.48689e-06	0.0008073	1.5978e-05
TCGA-AB-2986-03	0.000721401	0.984555	1.00277e-05	1.76218e-05	4.0142e-05	3.77358e-07	2.02119e-06	7.34481e-05	3.27739e-05	4.53553e-05	7.72891e-05	1.7031e-07	0.000132867	4.87625e-06	4.78979e-06	6.41511e-07	0.0142803	9.87308e-07
TCGA-AB-2839-03	0.000404846	0.984218	5.74212e-06	3.36335e-06	0.00019074	9.40609e-07	4.15957e-05	0.00022402	1.76685e-05	0.000884618	7.53462e-05	2.9279e-06	0.00233857	0.000206943	0.000118946	2.02873e-05	0.0112433	2.07802e-06
TCGA-AB-2911-03	0.0708659	0.513098	0.000732644	0.000406672	0.000363819	2.27071e-06	0.0011899	0.00344153	0.00359481	0.0353607	0.000362577	3.43733e-05	0.0465	0.000525383	0.00448281	0.00104949	0.317868	0.000121403
TCGA-AB-2856-03	0.00146226	0.871565	0.000167775	4.37188e-05	3.24997e-05	1.25352e-06	1.5266e-05	0.000281949	0.000292233	0.000949068	2.76737e-05	1.06906e-06	0.00211687	0.000259163	1.55391e-05	3.32034e-07	0.12274	2.83397e-05
TCGA-AB-2823-03	0.000442819	0.99035	1.26318e-05	3.19083e-06	6.1822e-05	2.34522e-06	1.49222e-05	0.000195109	2.0309e-05	0.00109904	8.43086e-06	4.1568e-06	0.000212623	2.71058e-05	7.00679e-06	1.15318e-05	0.00752657	4.28629e-07
TCGA-AB-2901-03	0.0148985	0.3304	0.000495886	0.000326578	0.0186502	1.25095e-05	0.00311119	0.0194093	0.00537472	0.0413283	0.000142333	0.000125369	0.135095	9.9125e-05	0.000778927	0.000549948	0.429164	3.83864e-05
TCGA-AB-2985-03	0.00671698	0.688077	0.00212958	0.00301843	0.00020032	2.34304e-05	0.0114368	0.00229785	0.0105209	0.0122425	0.000755357	0.000151306	0.0276076	0.000519557	0.00314657	0.000574845	0.230313	0.000268331
TCGA-AB-2954-03	0.0242032	0.63701	0.00186681	0.000113333	0.000487253	9.65098e-06	0.000132763	0.00110211	0.00589688	0.0250786	0.00037467	4.4886e-06	0.00878588	0.000771122	0.00040639	4.45118e-05	0.293691	2.16886e-05
TCGA-AB-2917-03	0.000570241	0.89386	2.25346e-06	2.18455e-05	0.00765432	8.38301e-06	0.00481159	0.00222607	0.000177663	0.00499306	0.000415816	5.09719e-06	0.0380752	5.98123e-05	0.00568544	0.0122935	0.0290835	5.6387e-05
TCGA-AB-2895-03	0.000625382	0.959579	1.39973e-05	5.06938e-06	0.000669624	1.74323e-06	5.99747e-06	0.000197731	3.44797e-05	0.00125449	6.34483e-06	3.82162e-06	0.0025528	8.26634e-06	9.01148e-05	2.09231e-06	0.034947	2.39278e-06
TCGA-AB-2811-03	0.000463386	0.131573	0.00125271	0.000467722	0.000700141	3.21039e-05	9.45057e-05	0.000794958	0.0320542	0.00284588	0.00044733	3.05592e-07	0.0281491	0.00128811	0.000137812	3.9519e-06	0.796147	0.00354789
TCGA-AB-2913-03	6.23306e-05	0.997772	2.2134e-07	1.12667e-07	1.21248e-05	3.3592e-07	3.60408e-06	8.56352e-05	4.15922e-06	0.000155357	2.43468e-06	2.02404e-06	0.000327975	4.62685e-06	4.31026e-05	1.34106e-05	0.00150802	2.57922e-06
TCGA-AB-2904-03	0.000422963	0.831912	5.60926e-06	5.8953e-05	0.00139173	2.94671e-06	3.41667e-05	0.0126307	0.00144932	0.00211596	0.000286586	6.91274e-06	0.00109392	8.68569e-05	0.000348515	0.000995401	0.147118	3.92291e-05
TCGA-AB-2832-03	0.00453668	0.917044	6.2462e-06	8.19583e-06	2.71197e-05	1.05406e-06	6.17764e-06	0.00154713	9.1802e-05	0.003241	1.73782e-06	2.25402e-06	0.000901084	2.30052e-05	1.89498e-05	3.37337e-07	0.0725403	3.18186e-06
TCGA-AB-2956-03	0.0073334	0.942365	4.5596e-06	4.39515e-05	0.000159542	3.47053e-06	6.81426e-05	0.00505336	0.000300071	0.00099657	0.000212209	5.13248e-05	0.00536832	0.000115103	0.00069472	6.85457e-05	0.0369047	0.000256478
TCGA-AB-2979-03	0.000611188	0.963182	0.000128265	2.70971e-05	3.91043e-05	1.9029e-06	3.33481e-05	0.000404709	0.00033583	0.00575552	6.79331e-06	1.67324e-07	0.00072099	0.0010728	1.57234e-05	1.91881e-08	0.0276626	1.83669e-06
TCGA-AB-2881-03	0.00897646	0.890568	0.000369465	4.93161e-05	0.000131559	1.21661e-06	9.67662e-05	0.000579656	0.000526663	0.00515495	0.000334731	4.97469e-06	0.00160211	0.000173607	0.000463656	1.38807e-05	0.0909499	2.82432e-06
TCGA-AB-2941-03	0.00220489	0.06397	8.14851e-06	2.79483e-05	0.109084	0.000223903	0.00718459	0.00558827	0.00021731	0.0107084	1.5698e-05	0.000165845	0.0652457	0.000143081	0.000363158	0.000220418	0.72822	0.00640816
TCGA-AB-2806-03	0.000173252	0.994545	1.02334e-07	3.71895e-07	3.58436e-05	4.20678e-06	1.52878e-06	6.87761e-05	2.56091e-06	0.00115653	1.42713e-05	1.53396e-06	0.000467907	4.94839e-06	7.53068e-06	2.2331e-06	0.00351066	2.42856e-06
TCGA-AB-2915-03	0.00421684	0.902086	8.38648e-05	2.377e-05	0.000239606	1.28879e-06	1.91191e-05	0.000110833	6.76687e-05	0.00302476	0.000127503	1.55223e-06	0.00109301	2.62678e-06	4.27194e-05	4.62586e-06	0.0888498	4.14453e-06
TCGA-AB-2912-03	0.00157763	0.655346	9.50944e-05	0.00021635	0.0009843	1.91575e-05	0.00484758	0.0210653	0.00319915	0.0630742	0.00235779	0.000136064	0.0226866	0.00289029	0.121009	0.01147	0.0887954	0.000229414
TCGA-AB-2825-03	0.00680582	0.687492	0.000147673	0.00052848	0.00130113	4.77898e-06	0.00193244	0.00209969	0.000901161	0.017388	0.00133354	5.56378e-05	0.0195257	0.000154482	0.0197237	0.000270184	0.240239	9.69354e-05
TCGA-AB-2805-03	0.00238984	0.688665	0.000158982	0.000244743	0.000589768	1.39565e-06	0.00729299	0.000888111	0.000960522	0.189719	0.000436994	2.78403e-05	0.0141073	0.000473549	0.0392513	0.00020867	0.0545716	1.19587e-05
TCGA-AB-2859-03	0.00347455	0.970861	0.000109321	6.85593e-06	0.000368562	2.76812e-07	2.39449e-05	0.000273266	8.24783e-05	0.000665607	9.81746e-06	7.95353e-06	0.000751307	3.68599e-05	4.08725e-05	2.49236e-06	0.0232818	3.60919e-06
TCGA-AB-2818-03	0.000751886	0.998133	9.89112e-07	3.67329e-07	1.15928e-05	1.44978e-07	5.53668e-06	7.90417e-06	1.82379e-06	0.000163186	2.90581e-05	1.42266e-06	0.00022777	4.13854e-06	7.25238e-05	2.11386e-06	0.000581503	5.34363e-06
TCGA-AB-2938-03	0.0827309	0.0227304	0.000474139	0.00122294	0.0396076	0.0016265	0.141482	0.0100729	0.0201555	0.0948661	0.000782345	1.43388e-05	0.171739	0.00210102	0.0141559	0.000374994	0.393893	0.00197085
TCGA-AB-2896-03	0.000940938	0.975863	1.52591e-05	8.07302e-06	8.68575e-05	3.3852e-07	8.90166e-06	0.000259662	4.90587e-05	0.0005897	3.78817e-05	4.03726e-06	0.00057039	1.56262e-05	6.15189e-05	2.64209e-06	0.0214833	2.36098e-06
TCGA-AB-2898-03	0.00115549	0.995538	1.59529e-05	5.86333e-07	8.44704e-05	8.24861e-07	1.24143e-06	5.96494e-05	2.31885e-05	0.00051159	1.41457e-06	2.38812e-07	0.000322588	4.73974e-07	6.82559e-06	6.25353e-07	0.00227677	4.8849e-07
TCGA-AB-2857-03	0.0219182	0.867856	3.59444e-06	4.07471e-05	0.00661326	4.05994e-05	4.50718e-05	0.000658987	0.000177359	0.00334765	0.000163015	2.61499e-06	0.0106792	9.32724e-06	5.5917e-05	0.000150668	0.0881716	6.59222e-05
TCGA-AB-2853-03	3.57311e-05	0.998675	9.76283e-08	1.69444e-07	8.36437e-06	6.75342e-08	1.06641e-06	9.77215e-05	1.14013e-06	4.72611e-05	8.29937e-06	7.73173e-07	5.60654e-05	5.80512e-06	3.50244e-05	2.94749e-06	0.00102216	1.7892e-06
TCGA-AB-2900-03	0.00387473	0.849848	6.76195e-05	5.11983e-05	8.65123e-05	4.46225e-06	4.03297e-05	0.00125251	0.000441736	0.00263192	8.06154e-05	2.67698e-06	0.00134199	4.42518e-05	0.000172927	1.18331e-05	0.140039	7.83871e-06
TCGA-AB-2846-03	0.00944002	0.923488	0.00021829	3.83587e-05	0.000103452	6.00028e-06	3.48842e-05	0.000377397	0.000207388	0.0060411	0.000229371	5.40643e-06	0.00374076	8.65961e-05	0.000303533	2.28506e-05	0.0556289	2.72312e-05
TCGA-AB-3000-03	0.00198643	0.974159	1.40394e-05	2.98493e-06	1.71062e-05	3.15882e-07	5.55164e-06	0.000351231	2.73752e-05	0.00512176	1.11299e-05	1.94765e-06	0.00036018	1.47659e-05	4.65339e-05	3.46575e-07	0.0178743	5.23135e-06
TCGA-AB-2871-03	0.0027385	0.979144	6.28006e-06	1.74036e-06	0.000562412	1.59725e-06	2.44952e-06	0.000265172	4.9063e-05	0.00077937	2.85417e-06	6.27058e-06	0.00139676	2.47548e-06	1.69325e-05	3.88394e-06	0.0150109	9.05458e-06
TCGA-AB-2952-03	0.000277975	0.0695124	0.00193054	0.00045612	0.00025417	1.65669e-06	0.00205117	0.000757023	0.0058653	0.00434568	7.25464e-05	1.32044e-06	0.0164999	0.000929292	5.75542e-05	1.00776e-06	0.896871	0.000115681
TCGA-AB-3008-03	0.00377433	0.844879	3.93925e-05	0.000146317	0.000357317	1.12939e-05	0.000103493	0.00167145	0.000198572	0.0206267	0.000140402	5.12391e-06	0.00646471	0.000288342	0.000151656	2.56827e-06	0.121118	2.14319e-05
TCGA-AB-2936-03	0.00136392	0.966945	1.49358e-05	5.07743e-06	0.000838908	9.42646e-07	8.20792e-05	8.10156e-05	2.10118e-05	0.00803076	7.86294e-06	5.97133e-07	0.00137075	1.68801e-05	7.22848e-05	1.16846e-06	0.0211449	1.59383e-06
TCGA-AB-2813-03	0.010321	0.887632	0.00034434	0.000262125	0.00026606	1.31377e-05	0.000699946	0.00150661	0.000585201	0.00508384	0.00065598	4.81713e-05	0.00613329	0.000182356	0.000946673	0.000407735	0.0847975	0.000114087
TCGA-AB-2970-03	0.000608725	0.781879	2.06528e-05	0.000107521	0.00385707	9.21889e-06	0.0112787	0.00327032	0.000414922	0.0241881	0.000313753	6.56074e-05	0.00996265	0.00170262	0.0546237	0.00121333	0.106262	0.000221687
TCGA-AB-2866-03	0.00182172	0.825768	0.000218683	5.18035e-05	3.77598e-05	3.03185e-07	0.000330165	0.000825409	0.00129595	0.00431393	4.27544e-05	7.98451e-06	0.00117324	0.000281638	0.000148331	5.56647e-06	0.163665	1.1679e-05
TCGA-AB-2990-03	0.000944218	0.986807	4.83444e-06	1.20888e-06	1.19895e-05	9.4516e-07	3.49617e-06	0.0010358	2.47192e-05	7.40997e-05	2.44542e-05	4.34175e-06	0.000770237	4.02709e-06	9.02725e-05	0.000201159	0.00998209	1.51083e-05
TCGA-AB-3002-03	0.0289463	0.281415	0.000157721	0.000121884	0.00259514	8.6322e-05	0.000185178	0.00243552	0.00147497	0.00835636	8.12459e-05	2.54886e-05	0.205822	0.000413529	0.00033054	8.5985e-05	0.467433	3.40723e-05
TCGA-AB-2996-03	0.0235844	0.89598	0.000109494	1.73499e-05	0.000639849	8.07155e-06	6.9405e-05	0.00200388	0.000115839	0.00680512	5.86705e-05	3.62692e-06	0.00948947	2.69919e-05	0.00115395	0.000240404	0.0596861	7.05781e-06
TCGA-AB-2939-03	0.00079534	0.993518	2.20271e-06	1.12239e-06	6.18181e-06	4.55611e-07	4.92971e-07	6.65077e-05	8.94051e-06	0.00101191	4.25313e-06	4.09682e-07	0.000116436	4.90046e-06	4.64653e-06	6.06871e-08	0.00445705	6.88004e-07
TCGA-AB-2870-03	0.00616126	0.428518	0.00367589	0.000171517	0.000190926	1.05572e-06	0.00219647	0.00193878	0.00841058	0.0355449	0.000409309	9.97549e-06	0.00625414	0.00191451	0.000826016	6.16595e-05	0.503688	2.73193e-05
TCGA-AB-2807-03	0.0073207	0.731127	1.42849e-05	0.00017755	0.0115112	3.81237e-05	0.0109428	0.00603074	0.00010958	0.0267334	4.43284e-05	2.12582e-05	0.00861225	0.00100995	0.00123088	0.000182266	0.194462	0.000431954
TCGA-AB-3007-03	0.000209691	0.998035	4.34544e-06	1.84674e-07	1.18046e-05	1.31164e-06	3.34074e-07	3.34345e-05	6.31599e-06	3.04552e-05	9.49868e-06	1.99238e-06	8.89809e-05	7.08189e-06	5.206e-07	4.66167e-06	0.00155446	3.74042e-07
TCGA-AB-2828-03	0.0126993	0.472792	0.000657867	0.000510364	0.000922181	1.5137e-05	0.00189213	0.00405182	0.00150217	0.0276004	0.0161461	6.00527e-05	0.0211949	0.00240016	0.143108	0.00259796	0.291367	0.000482972
TCGA-AB-2824-03	0.00514297	0.667016	1.44904e-05	0.000147258	0.000401728	1.11934e-05	6.65177e-05	0.000404318	6.91229e-05	0.00324191	5.97131e-05	1.6637e-06	0.009889	5.18812e-05	7.73926e-05	1.30457e-05	0.313275	0.000116746
TCGA-AB-2803-03	1.12057e-05	0.999474	2.30759e-06	1.11381e-07	3.56867e-06	3.41405e-07	4.60546e-07	4.77772e-06	4.13959e-07	3.48782e-06	2.79721e-06	6.70312e-07	4.92035e-06	2.7684e-06	2.24626e-06	3.37434e-07	0.000485472	1.50845e-08
TCGA-AB-2982-03	0.000224782	0.99864	5.50333e-06	3.42045e-07	3.63595e-05	1.00586e-06	7.6961e-06	5.38875e-05	3.23417e-06	4.31563e-05	8.20723e-06	8.01593e-07	4.90682e-05	4.45875e-06	3.78401e-06	2.8563e-06	0.000915055	2.5833e-07
TCGA-AB-2935-03	0.101695	0.859187	1.55908e-05	1.47445e-05	0.000889363	1.0441e-05	1.80114e-05	0.000225176	0.000197517	0.00195041	7.06543e-05	3.40267e-06	0.00816817	1.65482e-05	4.55297e-05	2.72952e-05	0.02723	0.000234691
TCGA-AB-2835-03	0.00454944	0.716245	0.000159531	0.00029293	8.02459e-05	2.16553e-06	0.000391094	0.00375084	0.00208684	0.00249763	0.000130733	4.99452e-06	0.00191932	0.000599532	0.00040862	1.57705e-05	0.266725	0.00014065
TCGA-AB-2995-03	0.0239028	0.233822	0.000520369	0.000130275	0.0494486	5.48978e-05	0.000408495	0.00619198	0.0010352	0.0593418	0.000108813	1.29859e-05	0.0509149	9.39955e-05	0.000386922	2.5722e-05	0.573573	2.70174e-05
TCGA-AB-2981-03	0.00456642	0.685114	0.00106179	0.00567836	0.000912007	2.1378e-06	0.00461876	0.000900346	0.000358713	0.0165641	0.00182891	0.000743182	0.019315	7.054e-05	0.0154683	0.000541452	0.241649	0.000606973
TCGA-AB-2855-03	0.00559851	0.761895	8.97232e-05	2.29918e-05	0.000132065	4.08079e-06	0.000279741	0.00113623	0.00017432	0.0374128	4.27307e-05	3.30864e-06	0.0144096	0.00147262	8.77536e-05	9.58406e-05	0.176725	0.000417765
TCGA-AB-2916-03	0.0418658	0.110498	0.00423472	0.00128458	0.011998	2.56943e-05	0.00660031	0.00419628	0.0025546	0.140244	0.0486616	5.23465e-05	0.268755	0.0076418	0.123818	0.00370522	0.222657	0.00120852
TCGA-AB-2899-03	0.0138994	0.643406	0.000231122	0.000239883	0.00225038	7.33869e-06	0.00526546	0.00344907	0.00285471	0.0925335	0.000197168	8.61979e-06	0.019346	0.00071577	0.0176783	0.000474118	0.197221	0.00022266
TCGA-AB-2861-03	0.00307397	0.846002	1.13226e-05	1.19102e-05	0.000543842	9.48619e-06	7.88434e-06	0.0103035	0.00196731	0.00143271	5.02799e-05	1.13772e-05	0.0583738	0.000104614	6.79593e-05	0.000311729	0.077342	0.000374328
TCGA-AB-3009-03	0.00306356	0.901786	4.08877e-05	7.646e-06	0.000300155	1.05171e-05	1.88008e-05	0.00095524	0.000115196	0.0376116	8.42651e-05	3.19121e-06	0.00272499	6.55241e-05	6.36201e-05	1.22402e-05	0.0530996	3.71762e-05
TCGA-BT-A20R-11	0.000702573	0.000400369	0.00077836	0.00987595	0.185409	4.26855e-06	0.12963	0.0048365	0.0136425	0.00924083	0.000163796	0.00264655	0.189969	0.0132284	0.000578787	0.0013971	0.437048	0.000448528
TCGA-DK-AA6S-01	3.74512e-05	1.14404e-07	2.47047e-06	0.0160129	0.000433823	1.0843e-06	8.17963e-05	0.000162579	0.001303	0.000145354	0.093363	9.56109e-07	0.800391	1.15624e-05	0.000916198	1.94851e-05	0.0863461	0.000771243
TCGA-DK-A6B2-01	0.000139759	1.66185e-07	2.6468e-06	0.94553	0.00103403	1.33337e-05	0.000257031	9.86535e-05	0.000330998	0.00127506	0.000214143	1.31966e-06	0.00200791	2.94471e-06	8.80269e-05	4.68934e-07	0.0489897	1.39047e-05
TCGA-GU-A763-01	0.00855588	4.63287e-06	0.000616014	0.718112	0.00538588	0.000777998	0.000723915	0.0029798	0.000436177	0.0111055	0.0919893	1.01807e-06	0.0920762	0.00340362	0.0050013	0.000105647	0.0522074	0.00651768
TCGA-XF-A9T4-01	7.16042e-06	6.31637e-07	7.92985e-06	0.0161114	0.000338693	7.09025e-07	0.000972768	0.000429923	0.00164383	0.00199569	0.208286	2.7392e-09	0.000655898	0.0711937	0.000421513	3.5522e-05	0.697898	5.53891e-07
TCGA-FD-A5C1-01	2.05632e-05	2.97785e-10	0.000204293	0.623368	0.0028416	3.26933e-07	0.00147727	0.00121077	0.00064242	0.000570615	0.0381558	5.84618e-09	0.001881	0.00163499	2.98719e-05	0.000289423	0.32767	2.60225e-06
TCGA-GU-A42Q-01	1.83209e-07	8.1474e-07	8.03935e-05	5.3961e-05	0.0182607	9.32349e-08	3.19198e-06	2.65232e-05	8.33141e-05	0.00012808	0.76833	3.01394e-07	0.000308902	4.81029e-07	0.0553512	4.96711e-05	0.157319	3.6028e-06
TCGA-DK-A3IL-01	0.00182281	2.30857e-06	2.25286e-05	0.927065	0.0010579	2.31542e-05	0.000227605	1.44522e-05	2.86341e-05	0.00161076	0.000524711	2.79424e-06	0.0326564	0.000135509	0.00107983	1.39867e-07	0.0336943	3.13306e-05
TCGA-XF-AAMH-01	0.00603911	2.6603e-07	8.46106e-06	0.0557043	0.0390029	5.48697e-06	0.00613641	0.246462	0.00232026	0.0703312	0.256535	9.04532e-08	0.0842089	0.000918888	0.0052439	0.0367057	0.177182	0.0131954
TCGA-FT-A61P-01	0.000370357	1.95335e-09	6.15167e-05	0.0754012	0.00709471	5.7024e-08	0.000159412	0.00103403	0.00103442	7.00397e-05	0.00180655	3.53758e-07	0.000162313	0.000216365	2.24428e-06	0.000205094	0.912381	5.27985e-07
TCGA-G2-A2EF-01	7.66465e-07	4.63599e-09	0.00234646	0.0428705	0.0495082	3.79952e-07	0.0306323	0.00261609	0.00304565	0.00108592	0.144566	6.98026e-08	0.00451826	0.428037	0.00151335	9.27025e-05	0.28912	4.70496e-05
TCGA-XF-A9T2-01	0.000105447	7.29214e-05	4.35888e-05	0.00811546	0.00860574	2.21011e-06	0.00168319	0.855167	0.0120735	0.00416911	0.0268588	3.24811e-07	0.00261388	0.000123835	0.0403974	0.00632006	0.0324373	0.00121062
TCGA-C4-A0F7-01	0.000164886	2.99832e-05	0.000109479	0.0530025	0.0239145	2.63624e-07	7.73634e-05	0.000105848	0.000243098	0.00114525	0.122047	8.94662e-06	0.0141633	1.28307e-05	0.00136718	5.1458e-05	0.783283	0.000273908
TCGA-G2-A2EK-01	0.00052243	3.65773e-06	1.78345e-07	0.933979	0.00712199	1.29769e-05	2.91556e-05	0.000424853	0.000179648	0.000506626	0.00584063	3.47367e-06	0.0177315	0.00077069	0.000173511	0.000453267	0.0322291	1.70512e-05
TCGA-GD-A3OP-11	0.000147197	1.95908e-07	0.000156541	0.346047	0.0143333	3.32831e-05	0.000170687	0.00295057	0.000332011	0.00191761	0.00462598	0.00011741	0.0312684	7.1078e-05	0.000805681	3.07642e-05	0.596992	1.1425e-07
TCGA-FD-A6TB-01	0.000786013	4.51863e-09	0.000108078	0.529022	0.026477	2.53251e-05	0.000211809	0.0579775	0.0129469	0.00389049	0.0149736	2.46232e-06	0.0388376	5.81632e-05	0.00144192	0.00180658	0.311411	2.35021e-05
TCGA-UY-A9PD-01	0.00653297	4.46791e-06	4.66789e-06	0.979108	0.00280045	3.55577e-07	0.00028234	0.00198905	4.03739e-05	0.000949989	4.29278e-05	1.49675e-07	0.00218585	1.70402e-05	0.000462554	6.20293e-05	0.00524211	0.000274257
TCGA-DK-AA6P-01	0.00152516	1.27284e-07	4.26769e-08	0.498658	0.00366449	1.95459e-06	5.17929e-06	0.0100637	0.000166951	0.000372862	7.69836e-06	5.58394e-08	0.401724	1.71931e-07	0.00286561	1.76353e-06	0.080577	0.000365324
TCGA-GV-A3QK-01	0.000843908	1.82691e-07	1.08188e-05	0.96866	0.00817907	5.87864e-07	5.54776e-05	0.00104797	3.99412e-05	0.000588648	0.000283196	1.97299e-06	0.0086973	2.11634e-06	0.000178279	1.23578e-05	0.0113929	4.86474e-06
TCGA-GC-A3I6-01	4.80659e-06	3.56857e-09	2.0856e-06	0.0336629	0.000961883	1.37018e-07	0.000172332	5.47446e-06	0.000472492	0.000260183	0.191929	1.60414e-06	0.000678317	4.2795e-06	7.6611e-05	4.69076e-07	0.771768	7.8083e-08
TCGA-UY-A8OC-01	1.02772e-05	1.55473e-06	2.35794e-06	0.00516315	0.00133175	4.2571e-06	0.000503548	0.000250123	0.00155366	0.000560002	0.136224	1.35719e-08	0.00203154	0.00449071	0.000523146	0.000296386	0.847043	1.05526e-05
TCGA-FD-A3B7-01	1.56154e-05	1.57438e-08	7.59974e-06	0.00449636	0.00358752	8.8324e-07	0.000325257	7.34752e-05	0.00864117	0.000459869	0.0353002	1.1789e-07	0.00118331	0.00056592	1.27911e-05	1.17521e-05	0.94531	7.8129e-06
TCGA-ZF-A9R1-01	0.000140157	4.74575e-07	1.39572e-06	0.703148	0.000960977	1.74426e-06	4.29243e-05	4.97103e-05	2.62467e-05	0.000202934	0.0216914	9.6132e-06	0.0156151	3.79019e-05	0.000562933	6.63553e-06	0.257501	2.78221e-07
TCGA-ZF-A9RF-01	4.11894e-06	3.03181e-10	0.0525288	0.00462236	0.00391456	7.62503e-07	0.00141812	0.000576177	0.00105886	0.00205442	0.000148185	3.10353e-06	0.00450293	0.000638631	4.43379e-06	3.2306e-05	0.927188	0.00130375
TCGA-4Z-AA7Q-01	5.92468e-05	6.42271e-09	2.68584e-06	0.18029	0.00266642	1.81127e-07	7.63619e-05	1.05766e-05	0.000250376	0.000232585	0.537276	3.77772e-08	0.110187	2.01967e-05	0.000537014	6.88211e-07	0.168299	9.1208e-05
TCGA-E7-A519-01	0.000469247	4.94397e-09	0.000573337	0.224309	0.0225644	0.00061606	0.00615493	0.00397244	0.000967953	0.0019714	0.535167	2.49384e-09	0.0790442	0.0116307	0.00020574	0.000766559	0.0745715	0.0370153
TCGA-BT-A20U-11	4.54535e-05	0.00362291	0.0232282	0.155978	0.189846	5.14955e-07	0.250637	0.000601379	0.00276459	0.00129749	0.0795768	0.000102176	0.0232563	0.00629815	0.0937741	2.77816e-05	0.168927	1.5431e-05
TCGA-G2-A3VY-01	0.00168473	8.14847e-07	1.24012e-07	0.81905	0.000451936	1.06607e-05	4.68718e-06	6.50692e-05	2.66571e-05	0.00287485	2.49247e-06	8.21665e-08	0.0694149	5.86131e-08	6.66914e-06	9.01478e-08	0.106344	6.17377e-05
TCGA-C4-A0EZ-01	0.000165041	0.000126566	1.76031e-06	0.0334179	0.00181997	2.03376e-05	0.00395588	0.0166763	0.000878257	0.013121	0.000845603	4.44997e-05	0.204658	5.23074e-06	0.00393749	1.68463e-06	0.700851	0.0194741
TCGA-XF-A9SY-01	1.64015e-06	5.45371e-10	3.60363e-05	0.00121621	0.00401199	2.75894e-07	0.0174995	0.0154682	0.00200148	0.000320017	0.176695	2.97382e-09	0.0010968	0.059562	8.45986e-05	1.36822e-05	0.72197	2.25836e-05
TCGA-FD-A43U-01	0.0042958	4.07838e-09	0.00138661	0.530608	0.0434946	9.39399e-05	0.00449902	0.00624827	0.0225149	0.00261546	0.0211167	4.70621e-07	0.0755269	0.0245097	0.000592701	0.00500028	0.255915	0.00158123
TCGA-4Z-AA7S-01	0.000331755	3.88791e-06	6.99599e-06	0.124978	0.00083633	4.17536e-06	4.40135e-05	0.00115834	1.86817e-05	0.00253859	0.000366554	6.80569e-05	0.393278	7.14647e-06	0.00219829	1.75904e-06	0.474158	1.56376e-06
TCGA-DK-AA75-01	0.0028904	4.28141e-07	1.52951e-06	0.730724	0.00504391	8.12195e-06	6.81731e-05	0.00725793	4.12889e-05	0.00465663	9.6345e-05	6.63045e-09	0.129777	1.96584e-05	0.00025667	5.96472e-06	0.113587	0.00556587
TCGA-XF-AAML-01	0.000502418	7.53531e-09	4.01258e-07	0.717766	0.00431087	1.36344e-06	0.000151993	0.000645015	2.61485e-05	0.0024185	7.46661e-06	6.93806e-07	0.113272	3.05983e-07	0.000137832	5.49725e-06	0.159903	0.000850784
TCGA-DK-A6B5-01	5.70621e-05	1.14566e-07	8.79374e-05	0.0107564	0.00387714	1.4231e-06	1.1797e-05	1.12456e-05	0.000281707	0.000425396	0.21443	7.77567e-08	0.365583	0.000178206	0.00287164	0.00021724	0.401109	0.000100541
TCGA-KQ-A41R-01	0.00945659	2.42377e-07	7.16736e-05	0.82896	0.0205248	5.87018e-06	0.000180804	0.00423068	4.775e-05	0.00150557	2.95067e-05	2.07724e-07	0.033508	1.18813e-05	0.000134368	5.68887e-05	0.101109	0.000165775
TCGA-4Z-AA87-01	0.00690071	0.000108923	1.83566e-06	0.945251	0.00187718	5.76858e-07	0.000453182	0.000440465	7.35315e-06	0.00176073	6.31167e-06	3.95752e-07	0.00816742	3.25175e-06	0.00139668	3.92489e-05	0.0302518	0.00333295
TCGA-FD-A6TE-01	0.000156313	7.17771e-07	8.58281e-06	0.106608	0.00461766	1.47063e-06	7.1147e-05	4.48877e-05	3.67428e-05	0.000576051	0.00427698	0.000314722	0.118362	2.3127e-06	4.68822e-05	4.65698e-06	0.76412	0.000751208
TCGA-YC-A9TC-01	0.00067257	5.32913e-07	0.00840865	0.00218391	0.0498869	4.61384e-05	0.00272432	0.023153	8.13221e-05	0.0270064	0.000331987	9.01614e-06	0.0400544	9.05301e-05	0.119612	0.00461354	0.695695	0.0254297
TCGA-BT-A2LA-01	0.000117339	8.31747e-06	2.45189e-06	0.00138689	0.00439282	0.000502653	0.00271546	0.0416361	0.0102182	0.276132	3.94124e-05	2.12774e-06	0.0688273	6.95684e-06	0.00711227	6.62255e-06	0.408333	0.17856
TCGA-FD-A3NA-01	0.000168301	2.41015e-08	0.000119471	0.762472	0.0156067	7.22083e-07	0.00133837	0.000132516	0.000866321	0.00137916	0.0547439	3.76122e-07	0.00200538	0.00337853	0.000543102	8.08065e-05	0.157133	3.15354e-05
TCGA-BT-A42F-01	7.11662e-05	1.06815e-08	1.43883e-05	0.00127759	0.00332983	1.22933e-06	0.000493808	1.50338e-05	0.00170214	0.000316616	0.0269711	2.42595e-07	0.103171	0.000334343	0.0128237	1.00247e-06	0.849476	5.50388e-09
TCGA-ZF-AA5P-01	0.00113748	1.87216e-07	0.000130579	0.18285	0.0175971	8.97819e-07	0.0165326	0.0142339	0.00702325	0.0015432	8.35165e-05	5.51638e-06	0.0376193	0.00156884	0.000849658	0.000167664	0.717239	0.00141813
TCGA-2F-A9KW-01	6.1933e-05	1.5396e-07	1.16656e-05	0.398025	0.0641121	5.35307e-07	0.0005527	0.000231448	0.00433774	0.0118649	4.52972e-06	3.60872e-05	0.00337882	1.31743e-05	4.59559e-05	0.00138478	0.515758	0.000180329
TCGA-4Z-AA80-01	0.000222676	3.53735e-07	4.24255e-08	0.919315	0.00369003	7.50122e-07	3.14518e-06	0.000621324	4.41041e-06	0.0138838	0.000136696	1.623e-06	0.00130943	1.60145e-07	0.00110629	4.98455e-06	0.0588912	0.000807894
TCGA-XF-A8HD-01	7.93938e-07	1.91687e-09	1.58427e-05	0.616415	0.00442165	1.35419e-07	0.000211909	0.00545787	0.00046176	0.000156616	0.00435738	1.45778e-05	0.00139976	1.57568e-06	1.43481e-05	1.7982e-06	0.367067	1.71153e-06
TCGA-2F-A9KT-01	3.72345e-05	4.85414e-06	0.000138816	0.714645	0.00209242	4.47741e-07	8.27782e-05	5.75116e-05	0.000413638	0.000471189	0.140764	4.54249e-07	0.00157343	0.0011033	0.00187038	5.32156e-05	0.136691	3.27336e-07
TCGA-E7-A677-01	0.000284006	3.87989e-07	5.28123e-05	0.492483	0.0880512	4.59758e-06	1.11904e-05	0.0151275	0.00177634	0.00250245	0.146563	9.02979e-07	0.00100029	0.000310933	0.00138013	0.100193	0.149428	0.000830928
TCGA-SY-A9G0-01	0.000496935	1.68814e-06	4.55431e-06	0.475327	0.00275953	1.67421e-06	0.000930508	0.00235099	0.00093218	0.000516718	0.000443736	6.40148e-06	0.0417836	1.32801e-05	0.000533558	0.000115599	0.473697	8.45479e-05
TCGA-YF-AA3M-01	3.30215e-05	1.2407e-08	0.000378615	0.505556	0.00381105	8.27108e-08	5.38656e-05	1.66983e-05	7.98739e-05	4.28708e-05	0.0652273	2.46028e-06	0.00141552	0.00104882	0.000176427	8.95701e-06	0.421944	0.000204222
TCGA-CU-A0YR-01	5.18739e-05	9.29931e-10	2.80394e-06	0.959829	0.00631493	1.80631e-07	3.11603e-05	0.000285301	0.000534042	0.000242662	3.73513e-05	8.47447e-06	0.00170014	2.57463e-05	0.00128265	9.32767e-05	0.029558	1.97421e-06
TCGA-K4-A83P-01	0.0126908	1.97026e-08	8.6828e-06	0.36294	0.00639448	7.98909e-05	0.000110649	0.00535446	0.00702858	0.00112563	0.000169279	8.63829e-06	0.290096	7.91907e-06	0.00381921	0.000122171	0.309904	0.000140082
TCGA-ZF-A9RL-01	0.000513119	2.75393e-06	1.90999e-07	0.972767	0.00154159	6.96209e-06	7.94845e-06	0.000412071	6.29266e-06	0.00426028	0.000933204	1.84255e-06	0.00205985	8.64034e-08	0.00272936	1.38009e-06	0.0147194	3.65635e-05
TCGA-FD-A43S-01	0.0035914	4.7464e-08	0.00143597	0.144534	0.0126787	0.000162764	0.00586747	0.0368791	0.0117769	0.00235086	0.183158	1.54689e-07	0.0863817	0.0052154	0.000343539	0.000495775	0.503117	0.00201158
TCGA-GV-A3QH-01	0.000360832	1.30933e-08	2.6281e-09	0.963989	0.001279	4.8607e-07	2.77624e-05	0.000832936	1.86004e-05	0.00166981	3.18036e-07	4.16014e-07	0.00740231	4.2758e-08	2.98495e-05	5.63079e-08	0.0239346	0.000454317
TCGA-4Z-AA84-01	0.000289549	1.52398e-06	6.90162e-06	0.203748	0.0145811	1.10523e-05	4.0223e-06	0.030878	0.000524687	0.00729344	1.11755e-05	5.51459e-05	0.0986642	0.000664949	0.00519071	4.19924e-05	0.63803	4.06431e-06
TCGA-K4-A4AC-01	6.47813e-05	1.2245e-07	6.18169e-05	0.00864317	0.0130433	8.13246e-07	0.00504219	1.74572e-05	0.0016699	0.000427956	0.507989	4.253e-08	0.0107595	0.00864399	0.000885106	7.96785e-05	0.442669	2.079e-06
TCGA-K4-A6MB-01	0.000544336	3.28091e-06	1.46722e-05	0.933674	0.00227221	3.74469e-06	0.00019167	0.000333815	0.000144892	0.000972937	0.00163488	2.95351e-06	0.0122395	6.38351e-06	0.000294041	3.90647e-05	0.0476213	6.15973e-06
TCGA-S5-A6DX-01	0.00144513	2.65514e-07	0.000310968	0.471268	0.0631811	8.78094e-06	0.00076093	0.00105957	0.00195622	0.00185169	0.175922	1.74129e-08	0.152893	2.39323e-06	0.0284693	0.000158296	0.00875382	0.0919579
TCGA-GU-A766-01	4.09644e-07	1.02481e-12	0.000342356	0.0620544	0.0242666	6.11168e-08	0.0126708	0.00725564	0.024026	0.00150763	0.494255	3.57099e-08	0.0163852	0.00763712	7.58422e-06	9.77957e-06	0.34794	0.00164123
TCGA-HQ-A5ND-01	1.32744e-05	1.79958e-06	6.6401e-07	0.0378254	0.00618179	1.2945e-07	1.41284e-05	9.4403e-05	7.11244e-05	0.000474447	0.15096	1.37818e-06	0.00123463	1.5579e-07	0.00178394	0.000775148	0.800567	4.62938e-07
TCGA-E7-A7XN-01	3.88234e-07	2.08466e-11	2.07858e-05	0.0902973	0.00442378	2.26821e-08	0.000654388	0.00216943	0.00170992	0.000997675	0.211491	7.26444e-09	0.00868484	0.000185794	6.6429e-05	1.61484e-06	0.679275	2.08286e-05
TCGA-XF-AAMW-01	4.68156e-06	1.91457e-07	9.47536e-07	0.00053993	0.000871338	6.9764e-07	0.000509583	0.000160032	0.000919669	0.00337672	0.221213	5.77585e-10	0.00165792	0.021265	0.000113781	3.22258e-05	0.74933	3.95417e-06
TCGA-K4-A3WV-11	0.000413483	2.0714e-07	1.57334e-06	0.869096	0.00829427	3.66235e-05	9.23052e-05	0.000224952	4.76023e-05	0.000224084	0.000355857	2.04858e-06	0.00348596	3.41958e-06	0.000186211	5.11453e-06	0.117511	1.85563e-05
TCGA-GC-A4ZW-01	0.000277168	3.54924e-09	1.78166e-06	0.0295521	0.000352714	1.45563e-06	0.000857835	0.000287708	7.45716e-05	0.00042528	3.21352e-06	1.44632e-07	0.605414	1.37283e-06	0.00178725	4.72468e-05	0.355426	0.00549014
TCGA-G2-AA3B-01	0.0037741	4.68691e-06	4.78901e-06	0.763661	0.103633	5.01465e-06	0.000754735	0.00466691	0.000336783	0.00665659	0.00193413	5.27908e-06	0.0923864	1.75348e-05	0.00523013	5.0137e-05	0.0166887	0.000190162
TCGA-DK-A2HX-01	7.83382e-05	8.92412e-07	2.23219e-06	0.251072	0.000253339	4.51755e-06	0.000656688	0.00990857	0.00552872	0.00123068	1.3778e-05	9.81357e-05	0.0130301	2.85385e-06	0.000927614	2.4762e-05	0.717166	7.6707e-07
TCGA-GC-A3RB-01	0.000166425	2.43317e-09	1.11306e-06	0.25378	0.0041602	4.30055e-07	7.31339e-06	0.0017914	0.000126071	0.00178925	0.00186162	2.20784e-06	0.0174514	1.40113e-05	0.00172646	2.47175e-05	0.716777	0.000320324
TCGA-GV-A40E-01	1.85952e-06	2.4915e-09	7.19251e-05	0.367976	0.0111072	6.75829e-08	0.000738319	0.000268214	0.000776543	0.000877201	0.0853147	2.98105e-08	0.00118004	0.000155351	0.000439459	0.00251008	0.528581	1.62239e-06
TCGA-FJ-A3ZF-01	0.000283338	5.31098e-06	8.19003e-08	0.907937	0.000546116	4.25603e-07	0.000149658	0.00123829	3.55409e-05	0.000672064	4.41573e-08	6.69419e-07	0.00378283	9.78696e-09	3.83306e-05	1.11971e-07	0.0852014	0.000109233
TCGA-XF-A9SU-01	0.000509786	6.99064e-08	0.000885988	0.474025	0.00451723	6.15949e-06	0.00154604	0.000507567	0.00060403	0.000690956	0.00908559	4.39164e-08	0.0304828	0.00131963	0.00044975	8.54053e-05	0.474946	0.000338621
TCGA-ZF-A9R9-01	0.00251865	2.92776e-07	1.05684e-06	0.556463	0.0145372	6.19227e-06	1.99794e-05	0.230442	0.000334621	0.000482319	6.51317e-05	2.028e-07	0.0375424	1.73844e-05	0.000442934	0.00616748	0.147969	0.0029896
TCGA-DK-A2I2-01	3.48552e-05	2.23004e-06	0.000262415	0.00202399	0.00258618	1.18002e-07	0.00120186	8.68725e-06	0.00493237	0.00154446	0.104029	3.12081e-09	0.00534968	0.00333552	1.77474e-06	8.4455e-06	0.874463	0.000215468
TCGA-FD-A3SQ-01	0.000731078	1.92304e-08	1.79681e-05	0.721397	0.0383167	3.72018e-06	0.000113294	0.000106517	0.000428446	0.000918249	0.0256248	3.69017e-06	0.0229693	3.95749e-05	0.00147927	0.00502705	0.182525	0.000298026
TCGA-XF-A9SH-01	7.6703e-05	1.12036e-06	5.15777e-05	0.95441	0.00446366	1.52278e-05	8.5854e-05	3.06683e-05	3.94691e-05	0.000215268	0.0119279	3.84624e-06	0.00277708	1.47702e-05	0.00658471	0.000285329	0.0190107	6.75387e-06
TCGA-XF-A8HC-01	0.00443736	2.65034e-07	3.04794e-07	0.747108	0.0153162	6.01644e-06	0.00173111	0.0137734	0.00025441	0.00293139	2.54021e-07	0.000181537	0.112911	2.85306e-06	4.57152e-05	1.88666e-06	0.101232	6.58655e-05
TCGA-K4-A5RI-01	8.71063e-05	2.2468e-05	0.000182503	0.0189919	0.143342	2.75853e-07	0.000254009	4.41983e-05	0.000618885	0.000715458	0.0383837	4.14903e-06	0.00360054	0.00049572	0.0409081	0.00319781	0.749008	0.000143824
TCGA-BT-A20W-01	0.00045415	6.43348e-07	9.3067e-06	0.819682	0.0206351	5.79597e-06	9.82695e-05	0.000299598	0.00253092	0.00146848	4.61172e-05	2.19924e-06	0.0136756	5.85728e-06	0.000200135	0.000132592	0.140705	4.7859e-05
TCGA-CU-A3YL-01	0.00156879	4.10387e-08	0.000108935	0.678334	0.00142806	2.82344e-05	4.5443e-06	7.73937e-05	0.000495983	0.000647759	0.00292081	2.2599e-06	0.256196	1.7532e-05	7.63602e-05	4.84432e-07	0.058053	4.00054e-05
TCGA-DK-A1AD-01	0.00322896	4.39702e-05	5.03851e-07	0.925045	0.0282361	3.60686e-07	0.000164377	0.00040577	2.24952e-06	0.000573525	0.00270209	5.00756e-06	0.00920142	1.39765e-05	0.0106205	0.000179193	0.0195314	4.57079e-05
TCGA-CU-A0YN-11	0.0012195	0.000919681	0.0099232	0.0047048	0.0122083	2.38871e-06	0.0270809	0.0165279	0.00769267	0.0103811	0.00101703	0.0031254	0.0203255	0.0288165	0.000896917	0.00219706	0.850411	0.00254982
TCGA-XF-A9T8-01	0.000455222	2.73727e-08	0.00118637	1.68976e-05	0.0134748	1.45137e-08	0.00035323	3.25233e-05	0.00534243	0.00104597	0.24293	5.41213e-09	0.00195827	0.00333225	5.93731e-05	3.07477e-06	0.729721	8.81682e-05
TCGA-C4-A0F6-01	0.000271804	3.98011e-06	9.06285e-06	0.928571	0.000327226	1.65528e-06	0.000115358	1.7118e-05	0.000135915	0.000424747	0.000140611	3.85737e-06	0.00697078	5.28148e-05	0.000633349	3.07224e-07	0.0623064	1.42726e-05
TCGA-DK-AA6U-01	0.00682616	4.16191e-08	9.8123e-07	0.787804	0.0175607	5.53859e-07	3.13078e-05	0.00100559	0.000193403	0.00622631	0.000237439	2.23529e-08	0.123292	9.10714e-06	0.000194068	5.87818e-05	0.056455	0.000105424
TCGA-CF-A9FM-01	3.6267e-05	2.33569e-08	3.81183e-05	0.698242	0.00162951	5.28635e-06	1.58698e-05	6.4836e-05	2.50501e-05	0.000197914	0.254929	1.44273e-07	0.00869369	2.80487e-05	0.000100934	3.45786e-05	0.0359512	7.77708e-06
TCGA-E7-A7DU-01	0.000231486	9.9467e-08	5.81502e-05	0.628251	0.000838444	2.63469e-05	5.89896e-05	0.000342665	7.97965e-05	0.000634489	0.0420823	8.085e-08	0.0615381	0.000137359	0.000675237	2.67261e-06	0.265037	6.10916e-06
TCGA-UY-A9PA-01	9.93963e-05	1.90979e-11	3.85013e-07	0.821647	0.000541286	2.10237e-07	8.55913e-06	0.000117603	7.53665e-05	4.59984e-05	0.0155863	7.55549e-08	0.000175585	8.05821e-06	9.93767e-05	1.81584e-05	0.161576	6.13569e-07
TCGA-FD-A3SJ-01	0.000407676	6.18676e-07	5.92135e-07	0.559408	0.00918035	3.1209e-06	5.77905e-05	0.00247633	8.47043e-05	0.00193066	0.00025695	7.07259e-07	0.195748	6.1902e-07	0.00169384	9.77708e-06	0.227757	0.000983472
TCGA-CF-A47X-01	0.000827478	2.56092e-07	7.24058e-08	0.937495	0.000293549	5.98309e-06	2.29572e-06	0.00388985	0.000122869	6.35448e-05	1.46128e-05	7.80205e-07	0.0313442	9.91582e-08	0.000102353	2.61511e-06	0.0258303	4.39322e-06
TCGA-GV-A40G-01	0.0015393	2.97534e-08	1.31449e-05	0.265056	0.00296075	2.92544e-07	2.00137e-05	0.00562336	7.0828e-05	0.00109131	2.17521e-06	1.34701e-05	0.432002	7.05896e-08	0.00031415	1.19019e-06	0.290203	0.00108856
TCGA-BL-A13J-11	0.00334166	0.000548827	0.000969195	0.00108278	0.0112799	2.89026e-06	0.00522329	0.00214981	0.00198063	0.00314392	0.000249053	0.00162796	0.0154455	0.0202155	0.000348322	0.000211495	0.931893	0.000286316
TCGA-2F-A9KO-01	0.000508952	3.57576e-08	5.99084e-05	0.67919	0.0206777	1.68846e-07	6.106e-05	0.000186159	0.000219913	0.000236405	0.0116611	2.44396e-06	0.00811196	3.30036e-05	0.0337588	8.16193e-06	0.245276	8.33369e-06
TCGA-HQ-A2OF-01	0.00102433	3.16966e-05	3.64474e-05	0.0670384	0.0212041	1.57938e-05	6.07637e-06	0.082682	0.362836	0.00632076	0.000484341	5.20779e-05	0.216137	6.45704e-07	0.0196796	0.000263105	0.222058	0.00013049
TCGA-DK-AA71-01	2.28407e-05	2.62578e-05	0.000764384	0.259225	0.000296552	1.18147e-06	0.00043619	1.91844e-05	1.21738e-05	0.000412891	0.0296171	6.00861e-06	0.62804	0.000246041	0.00625618	1.6246e-06	0.0745484	6.77454e-05
TCGA-UY-A9PH-01	0.000107974	1.6607e-08	0.00134172	0.731728	0.0739058	1.08032e-06	0.00413584	0.00382215	0.00111631	0.00140834	0.0125251	2.31413e-06	0.0654348	0.000158861	0.00388183	6.35272e-05	0.100315	5.14306e-05
TCGA-XF-A8HF-01	0.00157059	7.59042e-06	4.57044e-06	0.959279	0.0113228	1.13191e-05	0.00297994	0.000945771	0.000182172	0.000716352	0.00180054	1.26268e-06	0.00782009	6.17101e-05	0.00498165	0.000290424	0.00661304	0.00141079
TCGA-CF-A5UA-01	0.000743649	1.24591e-06	0.00176567	0.335188	0.00851062	0.000120912	0.000937529	0.00811559	0.00151395	0.00965956	0.386198	3.83825e-06	0.184376	0.00054991	0.00535971	5.77379e-05	0.056886	1.24241e-05
TCGA-XF-A9T3-01	1.51543e-05	1.48474e-08	1.34335e-06	0.0174468	0.000679004	8.48771e-08	3.3829e-05	9.42992e-05	0.000451559	1.62107e-05	0.00261592	2.82112e-08	0.00396047	1.40383e-05	5.26174e-05	1.12031e-05	0.974607	8.63979e-08
TCGA-XF-A9SL-01	0.00122445	1.39933e-06	0.00156401	0.56781	0.00401328	1.32982e-06	0.00078615	0.0342261	0.00772772	0.00183603	9.03674e-05	8.70437e-06	0.0179544	4.87763e-05	0.00034665	0.00040865	0.361924	2.81467e-05
TCGA-CF-A47W-01	0.000421499	6.27055e-08	0.000602335	0.584289	0.00281075	9.63822e-05	0.000994548	0.00244772	0.000553486	0.00186954	0.250904	5.20784e-08	0.013649	0.0116743	0.00136911	4.4281e-05	0.126793	0.00148116
TCGA-K4-A54R-11	0.000707306	1.43101e-09	5.05211e-08	0.833724	0.00125819	9.57722e-06	6.86764e-06	3.8283e-05	0.00511137	0.000172911	0.000902898	1.06266e-05	0.000129555	1.07218e-05	0.000215721	8.73026e-05	0.157614	8.22932e-07
TCGA-GC-A3RD-01	0.00122843	8.53477e-07	3.4958e-06	0.874624	0.00343621	7.27347e-06	0.000351853	3.43579e-05	0.000207222	0.00242186	0.0073531	5.53002e-07	0.00653413	0.000396449	0.00396371	3.56666e-06	0.0994134	1.93133e-05
TCGA-HQ-A5NE-01	5.15593e-06	3.12707e-09	1.49563e-06	0.318491	0.00163258	5.80707e-07	0.000129582	3.81566e-05	0.000630886	0.000319427	0.0775981	7.65342e-07	0.000574726	0.00011321	2.1314e-05	5.47239e-05	0.600388	2.44631e-07
TCGA-FD-A3N5-01	2.61626e-05	7.35973e-06	9.93711e-05	0.000145361	0.000726798	7.483e-08	0.00220827	2.8977e-06	0.000267122	0.000141185	0.628727	5.37475e-08	0.000413892	3.07483e-05	7.07551e-06	5.10907e-06	0.367189	2.49056e-06
TCGA-E7-A3Y1-01	0.00112421	9.08834e-06	0.000381548	0.563004	0.00326464	1.67882e-05	0.000174248	0.00100163	0.000617479	0.000456625	0.0466944	4.02229e-06	0.179358	0.000357941	0.000783025	2.06349e-05	0.202659	7.1824e-05
TCGA-4Z-AA81-01	1.74201e-06	1.1013e-06	1.64391e-07	0.416195	0.00150531	2.41229e-06	0.00102679	0.00744913	0.00092043	0.00614232	0.0136334	4.77977e-07	0.00160234	2.90838e-07	0.000158916	7.71493e-05	0.551282	1.69676e-06
TCGA-G2-A2EC-01	8.54503e-05	1.04553e-06	1.16318e-07	0.986155	0.00132127	1.53455e-05	3.21732e-06	4.08887e-05	0.00181682	0.000352058	0.00416223	3.85633e-06	0.00148079	7.04996e-07	0.000412888	0.000174253	0.00397315	1.23217e-06
TCGA-K4-A5RJ-01	7.0978e-05	5.41083e-09	0.00421753	0.00673745	0.103181	0.00115537	0.0108185	0.000270414	0.00301709	0.0257436	0.00421525	0.000560362	0.0631793	4.69191e-05	0.00568695	4.12488e-07	0.759811	0.0112886
TCGA-CF-A5U8-01	0.000275013	6.84446e-07	7.13857e-05	0.876683	0.0008787	0.000349349	0.000129737	0.000105977	0.000159711	0.0012862	0.0241335	8.54977e-07	0.00824689	6.95792e-05	0.000130875	8.51262e-06	0.0848804	0.00258998
TCGA-K4-A3WS-01	0.000338559	1.88122e-07	3.17389e-05	0.524077	0.00319133	2.25904e-06	0.000737112	0.000113836	0.000734498	0.000334017	0.000446489	1.36793e-06	0.0426799	6.7755e-05	0.000300593	0.000129691	0.426606	0.00020827
TCGA-XF-A9SW-01	0.000121215	3.29201e-06	0.000194546	0.0388305	0.0134305	5.42946e-07	0.00323461	0.00958258	0.00507127	0.00425297	8.4495e-05	7.59881e-05	0.00536391	0.000537699	0.000559034	0.000321341	0.918301	3.46651e-05
TCGA-DK-AA6W-01	0.000403318	4.7501e-07	1.33889e-09	0.00620125	0.0033749	7.83078e-06	0.014252	0.000255227	7.44364e-05	0.0456812	0.000141075	3.59378e-06	0.0107621	3.63667e-07	0.000128595	7.22852e-05	0.686193	0.232449
TCGA-DK-A3IS-01	9.37514e-05	9.1938e-06	0.000651698	0.429998	0.00252888	1.97751e-06	0.000131894	0.000122618	5.1064e-05	0.000559322	0.0841111	5.10257e-05	0.19277	0.000443646	0.000377096	1.0462e-06	0.288095	3.06082e-06
TCGA-GV-A3QG-01	9.37254e-06	6.49303e-09	8.41343e-05	0.813733	0.0163913	3.40954e-07	0.000133436	0.00086182	0.00253472	0.000498363	1.67612e-05	8.86532e-06	0.000215933	1.85013e-06	8.16809e-05	0.000481403	0.164944	3.54538e-06
TCGA-G2-A2EO-01	0.00260412	1.45923e-07	2.61942e-05	0.320127	0.0101815	1.7994e-05	0.00297147	0.0193775	0.000178723	0.000890036	0.00470964	8.22823e-05	0.332481	0.000869423	0.0409066	4.36685e-05	0.24007	0.024462
TCGA-XF-A9T0-01	0.0138837	1.32519e-06	0.00106298	0.83686	0.0159079	8.58505e-06	0.0011834	0.00105774	0.000353185	0.00310183	0.0244239	2.83555e-07	0.0613417	6.60664e-05	0.00189059	0.000156888	0.0385247	0.000174894
TCGA-FD-A5BU-01	9.3727e-07	1.99473e-07	6.47834e-05	0.00110759	0.00752363	2.93556e-08	0.000351933	1.09931e-06	0.000249786	6.91213e-05	0.810918	7.55305e-08	0.00055355	3.56722e-05	0.00103449	3.71077e-05	0.178049	2.90905e-06
TCGA-GV-A3JX-01	0.00117839	3.31624e-09	1.56948e-05	0.133855	0.00632252	3.13516e-06	0.000758947	0.105714	0.00127594	0.00183063	0.000208949	2.60791e-06	0.0512688	1.28203e-07	0.00129124	0.000689525	0.69366	0.00192465
TCGA-FD-A62S-01	2.1879e-05	1.46391e-07	1.53104e-05	0.0421944	0.00613461	7.55183e-06	0.000902558	0.000121005	0.000614887	0.000153624	0.192021	1.4682e-07	0.00248204	6.92024e-05	0.000590755	7.51695e-05	0.754547	4.94248e-05
TCGA-BT-A2LB-01	0.000372386	1.0139e-07	3.53975e-05	0.938491	0.00166258	8.26997e-07	0.000872865	0.00100205	0.000288313	0.000626347	0.0113173	7.4923e-08	0.00266887	9.37491e-05	0.0014826	9.28344e-05	0.0408865	0.00010614
TCGA-FD-A6TI-01	0.00262146	2.45841e-07	7.69529e-06	0.951459	0.00392165	1.97103e-05	1.62324e-06	3.81159e-05	0.00693009	0.000573234	0.000390314	4.449e-06	0.0113574	4.03535e-08	0.00315469	0.000387628	0.0191322	1.85487e-07
TCGA-XF-AAMJ-01	0.00040509	1.3528e-06	6.54514e-05	0.40182	0.00371575	8.353e-05	0.00419595	0.000724401	0.000506169	0.000600693	0.0853144	1.92899e-05	0.075029	0.00945176	0.00261999	0.000955733	0.38968	0.0248116
TCGA-XF-A9SZ-01	0.00190008	2.46239e-07	0.0061346	0.540207	0.0123183	6.8708e-06	0.00192447	0.000185783	0.000940664	0.000809493	0.151055	1.1124e-05	0.163838	0.00207632	0.0198824	0.00080254	0.0977711	0.000134805
TCGA-CF-A9FL-01	0.000741177	1.42118e-05	1.90628e-05	0.711183	0.00101509	1.36966e-06	3.6773e-05	2.86345e-05	3.91552e-05	0.000306223	0.00347317	6.30951e-07	0.00505359	2.6068e-05	6.76906e-05	4.38643e-05	0.277933	1.70612e-05
TCGA-ZF-A9RD-01	2.41874e-07	1.13154e-06	0.000102935	0.00139061	0.00819669	6.17905e-10	0.00043601	8.52284e-06	0.00321561	0.000160722	0.78838	1.22213e-07	8.36559e-05	1.22089e-05	0.000502016	9.67054e-05	0.197409	3.25486e-06
TCGA-GD-A3OS-01	2.92235e-06	5.14497e-07	0.0221442	0.00104264	0.00260866	0.000140193	0.022044	0.000194727	0.0269112	0.043786	0.0012066	6.93721e-06	0.0222488	0.0324557	0.000477406	5.65669e-05	0.823343	0.00132984
TCGA-K4-A54R-01	0.000331593	2.00222e-08	0.00015485	0.64642	0.0243946	2.55428e-05	0.00471049	0.000699337	9.71436e-05	0.00446067	0.0208059	1.79595e-05	0.0208549	0.000241277	0.0140363	0.000903195	0.261618	0.00022872
TCGA-FT-A3EE-01	0.000129214	4.68677e-06	3.61834e-06	0.526614	0.0141149	2.39325e-06	1.15092e-05	0.00139352	0.000299687	0.00319724	0.013678	2.07309e-07	0.00558148	0.000222789	9.85827e-05	0.000964902	0.433589	9.48389e-05
TCGA-FD-A43P-01	0.000220206	8.409e-08	5.62071e-07	0.789838	0.00403429	4.60791e-07	0.00164836	0.000201696	0.000201834	0.00161292	1.80517e-05	4.36288e-07	0.0758249	1.79131e-05	0.000312344	8.73753e-06	0.122388	0.00367136
TCGA-XF-A9SJ-01	4.48795e-05	3.70756e-10	0.000132354	0.254585	0.00455541	7.36368e-07	5.59674e-05	0.00109807	0.000717433	0.00194293	0.000169537	9.86204e-08	0.266271	7.70005e-06	0.000228188	0.000377579	0.469799	1.40414e-05
TCGA-K4-A5RH-01	0.000206463	2.35742e-10	0.00272267	0.00458129	0.0187583	1.22544e-05	0.0195032	0.0329418	0.00502347	0.0524413	0.000122667	1.04497e-06	0.0019645	0.00419792	3.72937e-05	2.26882e-06	0.848845	0.00863883
TCGA-R3-A69X-01	0.000560701	1.47841e-07	0.000140684	0.705063	0.0758168	6.56457e-06	1.75418e-05	0.000352599	0.00163667	0.00232787	0.0143848	2.01899e-05	0.0212322	1.26258e-06	0.0103694	0.00432577	0.163673	7.04026e-05
TCGA-UY-A78K-01	0.00232338	7.81586e-08	2.43343e-05	0.432516	0.00940963	2.15538e-06	0.00822385	0.0099967	0.00110644	0.00560929	7.30155e-07	4.85362e-06	0.354698	0.000627694	0.000102578	2.11675e-06	0.174818	0.000533954
TCGA-CU-A3QU-01	0.03972	9.28472e-08	1.58955e-07	0.512261	0.00283834	1.03926e-06	0.000102429	0.00505951	0.000210816	0.0208037	2.38169e-08	3.67159e-07	0.0653806	1.63742e-06	4.27714e-05	6.8723e-06	0.353541	2.98091e-05
TCGA-FD-A3B8-01	2.98712e-05	7.64728e-10	0.000410251	0.0179519	0.0110044	8.75973e-08	0.00246258	0.000706879	0.0115371	0.000363521	0.0837436	5.13812e-07	0.00238974	0.000301375	0.000105625	2.47323e-05	0.868829	0.000139097
TCGA-DK-A3IV-01	0.00039782	6.52239e-07	8.49382e-07	0.524163	0.00629498	1.35464e-05	0.000579187	0.0328452	0.00587974	0.00610625	0.000107791	0.000868174	0.0453939	1.47515e-05	0.00026027	1.00777e-06	0.377012	6.07384e-05
TCGA-GU-A762-01	2.56483e-05	6.43219e-11	0.000243337	0.0146291	0.0044299	3.10234e-07	0.00244028	0.00241593	0.00527532	0.000540659	0.293818	3.22867e-10	0.000921729	0.000211853	2.59824e-05	3.12388e-05	0.674973	1.81442e-05
TCGA-XF-AAMX-01	0.00344721	5.29565e-08	5.55178e-06	0.821281	0.00290939	1.34923e-05	0.000254973	0.00183675	0.000231651	0.00117965	0.000386172	2.7707e-07	0.0557898	5.7325e-05	0.000558735	5.8051e-07	0.112039	7.84813e-06
TCGA-CF-A1HS-01	5.94951e-05	1.12071e-05	1.20001e-05	0.000166517	0.000699605	2.54397e-07	0.000957725	2.60577e-06	0.00148933	0.000292779	0.581509	1.7042e-07	0.00154456	0.00203532	4.74485e-05	3.26902e-06	0.411168	7.90725e-07
TCGA-GU-A42R-01	7.05808e-06	4.92895e-05	1.93696e-06	0.972269	0.000107157	9.62773e-07	2.10812e-05	5.21362e-06	6.34716e-05	0.000154068	0.00922116	1.00334e-05	0.00418779	4.11594e-05	0.00107239	1.27517e-06	0.012577	0.000209829
TCGA-YC-A8S6-01	3.60079e-05	1.43182e-06	0.000616635	0.454045	0.00383491	1.08451e-05	0.00358777	0.00131692	0.0514248	0.000228742	0.200662	7.30976e-07	0.0292194	0.0209322	0.00101782	0.000247553	0.232533	0.000283755
TCGA-ZF-AA4W-01	1.54724e-06	8.1139e-07	2.60647e-05	2.24646e-05	0.0100262	2.30769e-07	4.017e-05	0.000229482	0.00154305	9.86531e-05	0.414059	4.6674e-09	0.00476241	5.12568e-05	0.000791333	0.00401541	0.564329	2.60632e-06
TCGA-BT-A42E-01	1.74584e-05	6.43466e-08	0.000177565	0.0210514	0.00889743	4.90371e-07	0.00400178	8.03903e-05	0.00625296	0.000405304	0.544369	5.51535e-08	0.0116849	0.00272764	0.00440442	0.000613865	0.395223	9.26507e-05
TCGA-E7-A7PW-01	0.00362694	1.53055e-07	9.34628e-07	0.608786	0.00265806	3.36838e-06	4.45067e-05	0.00154094	1.68196e-05	0.000550508	0.000936181	3.0309e-08	0.258364	7.12317e-06	0.00289481	1.88178e-06	0.120116	0.000452144
TCGA-BT-A20U-01	2.50138e-05	8.59657e-05	0.000233476	0.025627	0.166505	2.15556e-07	0.00011417	4.17657e-05	0.000488625	0.000483997	0.0778356	6.65791e-05	0.0900133	2.47633e-05	0.0668506	0.000122948	0.571473	7.47766e-06
TCGA-GU-A764-01	5.11319e-05	1.51413e-08	6.84434e-05	0.0586083	0.00327086	7.26252e-08	0.00932391	7.60617e-05	0.0537672	0.000389307	0.608956	4.10443e-09	0.0316982	0.000434747	0.000355301	0.000940036	0.231923	0.000137134
TCGA-ZF-AA4R-01	0.000580031	2.73598e-06	2.45572e-06	0.499613	0.00292827	7.96829e-07	0.00134137	0.000121742	3.57881e-05	0.000353452	0.0135805	4.45926e-06	0.119604	0.000175443	0.0032955	0.000416533	0.35718	0.000764087
TCGA-CF-A8HX-01	0.000164491	4.49287e-08	2.19237e-05	0.373487	0.00675547	7.69589e-06	2.13812e-05	0.000580124	6.93291e-06	0.000332381	0.0493828	2.21008e-06	0.135676	1.27658e-05	0.000810911	1.74588e-05	0.4316	0.0011207
TCGA-E5-A4U1-01	0.000724617	7.21708e-08	8.63989e-06	0.210007	0.0301538	4.48685e-05	1.82651e-05	0.00923304	1.49746e-05	0.00101222	0.00309782	3.93853e-08	0.688695	0.00128529	0.000471203	2.48259e-05	0.0548027	0.00040624
TCGA-FD-A3SN-01	0.000145009	3.89858e-09	0.000100045	0.271491	0.00323413	3.1696e-06	0.000513738	0.000108693	0.000729369	0.000455656	0.0157533	4.00732e-08	0.00103153	0.000384108	0.00044392	4.79028e-05	0.705348	0.000210373
TCGA-4Z-AA86-01	8.35192e-05	3.7746e-09	9.37516e-06	0.0204603	0.00395736	3.24542e-06	0.00196646	0.000106442	0.00495271	0.000194348	0.13831	5.88479e-07	0.000970549	0.000927844	0.000102779	0.000407924	0.827543	3.24613e-06
TCGA-CF-A47V-01	6.43128e-05	6.33831e-09	9.98734e-06	0.612569	0.00206709	3.42414e-05	0.000198481	0.000128248	0.00196851	0.000667595	0.070914	5.7261e-08	0.0234446	0.000315617	0.00010627	5.81712e-05	0.286217	0.00123596
TCGA-FD-A5BR-01	0.00172551	2.52112e-08	3.77603e-06	0.400514	0.00718554	2.21408e-06	5.5838e-05	0.000146385	0.00180469	0.000179339	0.0531225	2.77456e-08	0.0228155	0.000206952	9.3738e-05	0.000368108	0.511773	3.28967e-06
TCGA-GV-A3QF-01	0.0200464	1.57977e-07	3.39755e-05	0.805812	0.0310606	7.18414e-07	3.24752e-05	0.00330509	0.000131594	0.00356433	0.000260309	1.00524e-06	0.0181235	2.62732e-06	0.0252735	0.000876312	0.0909056	0.000569441
TCGA-XF-AAN4-01	0.000495212	3.02157e-06	0.00170283	0.00250299	0.00723457	1.18881e-07	0.0351372	0.00159737	0.00845738	0.00180457	0.0490134	2.93869e-06	0.00734633	0.00336888	0.00023362	0.000234606	0.880679	0.000186513
TCGA-XF-A9ST-01	0.000139448	6.05302e-06	0.000132436	0.00520869	0.00839097	4.17122e-06	0.00220167	0.000493351	0.00342101	0.0121375	0.000101647	1.22491e-06	0.0414562	6.60475e-05	0.000197544	0.0125196	0.909724	0.00379839
TCGA-GV-A6ZA-01	0.00038144	3.17357e-08	4.75052e-05	0.683166	0.0201993	1.59593e-06	9.09181e-05	0.0121224	0.000647469	0.00055021	0.00566294	1.303e-06	0.0118129	2.67861e-05	0.000707417	9.5379e-06	0.264449	0.000123446
TCGA-PQ-A6FN-01	0.00022642	2.38183e-07	5.17996e-05	0.000177978	0.0188684	7.31513e-07	0.00139958	0.000137073	0.000526672	8.77835e-05	0.486814	1.04625e-08	0.000496951	0.000709199	0.000405539	8.67171e-05	0.490007	3.77787e-06
TCGA-XF-A9T6-01	9.91902e-08	1.58628e-09	6.47142e-05	0.0461335	0.0128879	1.14694e-07	1.72559e-05	0.000161866	0.000107398	0.000281663	0.422222	6.17934e-08	0.000208956	2.05271e-07	0.000733101	0.0016373	0.515543	1.93151e-07
TCGA-CF-A3MG-01	0.000154149	1.02586e-06	4.19399e-06	0.796232	0.00121622	1.09613e-05	5.24666e-06	0.000754868	5.46933e-05	0.00374041	0.00439092	2.16676e-05	0.0153908	3.46662e-06	0.00384931	5.39369e-06	0.174164	5.97179e-07
TCGA-ZF-A9RE-01	0.000190354	9.7721e-05	0.00443107	0.0356775	0.113249	2.66782e-07	0.000207477	5.42924e-05	0.000328018	0.00107503	0.171217	2.3956e-05	0.0987968	0.000112832	0.0568339	5.48932e-05	0.517644	6.47735e-06
TCGA-DK-A1A5-01	1.92435e-05	1.54461e-06	5.00902e-06	0.604501	0.00138809	4.91111e-06	0.000101983	0.000143987	0.000166148	0.00113007	0.0871376	1.16884e-05	0.0855857	3.78643e-06	0.000411993	7.92084e-05	0.219305	2.84151e-06
TCGA-ZF-AA56-01	1.08049e-05	2.53128e-07	0.000202493	0.170636	0.0765439	8.89273e-08	8.94398e-05	0.000456341	0.00249473	8.92419e-05	0.246074	1.64268e-06	0.000892233	4.72566e-05	0.00759167	0.000197695	0.494672	3.59371e-07
TCGA-GU-A767-01	0.000849459	4.85536e-07	1.01369e-05	0.927756	0.00528555	8.83596e-06	0.000592841	0.00064089	0.000427068	0.00239123	9.89992e-05	3.25986e-07	0.0121093	5.96297e-05	0.00439757	1.75291e-06	0.0450421	0.00032791
TCGA-GC-A3WC-01	4.60873e-05	7.77117e-06	5.94163e-05	0.0432445	0.12015	1.08076e-06	0.00279937	0.00135897	0.000458837	0.00333739	0.508452	2.4776e-06	0.0161724	2.69264e-07	0.238678	0.000239426	0.0649903	2.42846e-06
TCGA-4Z-AA7N-01	0.00057052	1.16556e-07	4.96081e-06	0.328715	0.0268487	9.47652e-05	0.000119443	0.000684813	0.0090008	0.000490435	0.00234457	7.03194e-06	0.176415	1.47067e-05	0.00151316	0.000913101	0.452115	0.000148804
TCGA-H4-A2HO-01	0.0154634	2.88296e-06	1.15629e-05	0.954136	0.00515815	1.41402e-07	8.07966e-06	0.00010581	0.000350717	0.000757911	8.39964e-08	6.22779e-06	0.000322814	4.85626e-07	2.71116e-06	8.19579e-06	0.0236633	2.03626e-06
TCGA-XF-AAMZ-01	9.83019e-05	2.71343e-07	8.13471e-06	0.688734	0.00791109	1.5931e-06	0.000227929	0.000179656	0.000104923	0.00238779	0.00119095	1.52224e-06	0.20654	6.66461e-05	0.0028302	4.28603e-06	0.0896692	4.35483e-05
TCGA-2F-A9KQ-01	0.000403988	5.91932e-07	4.31236e-05	0.962518	0.000847283	1.63547e-06	1.30554e-05	0.000632511	0.000264681	0.000444886	0.00353981	1.64208e-05	0.000577656	1.02788e-05	0.00132585	1.00385e-05	0.0293358	1.41948e-05
TCGA-4Z-AA7M-01	0.00438951	7.79049e-06	4.70875e-06	0.680175	0.0118789	5.46496e-07	0.000124636	0.000181458	3.391e-05	0.00229721	0.00432338	8.37167e-07	0.0199199	0.000465747	0.0015019	1.2774e-05	0.273555	0.00112674
TCGA-FD-A62O-01	0.000309448	7.06486e-07	5.61468e-07	0.988472	0.0015466	4.72217e-07	6.0121e-07	7.64143e-05	4.84848e-05	0.000298768	0.000170232	2.97155e-06	0.000251844	3.00767e-07	0.000405344	8.98177e-05	0.00832439	8.66091e-07
TCGA-FD-A3B5-01	0.000129865	0.000327779	0.000291484	0.000199182	0.00239497	4.26891e-07	0.000876765	8.88358e-06	0.000935472	0.00074758	0.607799	9.14598e-08	0.00490673	0.000860073	0.000100029	3.54005e-06	0.380319	9.88079e-05
TCGA-ZF-A9RM-01	7.56568e-05	8.70317e-08	6.89231e-07	0.946531	0.00223743	1.20409e-06	4.49004e-06	3.47129e-05	5.82926e-06	0.00163485	7.64218e-06	2.88341e-06	0.000803184	1.32532e-07	2.87494e-05	5.53215e-06	0.0486116	1.39133e-05
TCGA-FJ-A871-01	6.61585e-06	5.04559e-07	0.000623992	0.000258828	0.00154479	3.52127e-06	0.0266129	0.00172417	0.0187596	0.0020942	0.000538159	1.47934e-08	0.00194001	0.57568	6.48999e-05	0.000559395	0.369436	0.000151756
TCGA-XF-AAMT-01	8.76028e-05	2.86655e-06	8.98357e-06	0.0124773	0.00442125	4.14565e-06	0.000896209	0.00014755	0.00245697	0.000198422	0.201107	1.692e-07	0.00237956	0.000112625	0.000374482	9.36248e-05	0.775158	7.36421e-05
TCGA-FD-A6TD-01	3.93416e-05	6.58772e-09	0.000159614	0.013746	0.0195781	1.85568e-07	0.000545891	0.000131638	0.00281177	0.00068288	0.17174	1.02594e-08	0.00027641	0.000301104	0.000311855	0.00107885	0.788552	4.42516e-05
TCGA-UY-A78L-01	2.32038e-05	3.21339e-06	0.00165516	0.00196745	0.00174406	1.67925e-06	0.00323337	4.98546e-07	0.000335228	0.000561203	0.0107928	1.00494e-06	0.0813866	0.00387809	0.000586548	1.00807e-05	0.893819	3.47337e-07
TCGA-BT-A20N-11	0.00271063	0.000241059	0.00118138	0.0119766	0.0946598	2.93128e-05	0.0349833	0.00289242	0.00682547	0.0302705	0.000233978	0.0022323	0.0669642	0.0163215	0.00169121	0.00129475	0.724697	0.000794222
TCGA-ZF-AA4V-01	7.49452e-06	6.82439e-07	8.27844e-05	0.159706	0.00197726	2.74759e-07	0.000304341	0.000803297	0.000405544	0.00239607	0.00152269	6.43959e-06	0.0267389	4.68682e-05	0.000483751	0.000131328	0.805385	1.54607e-06
TCGA-ZF-A9R7-01	8.91483e-05	5.94447e-09	5.65526e-06	0.287857	0.00500458	5.44957e-06	1.89984e-06	0.0001439	3.37831e-05	0.000104733	0.0507972	1.86431e-06	0.551908	1.58693e-07	0.000531651	2.25e-05	0.103483	8.61372e-06
TCGA-GV-A3QI-01	0.000753779	1.19435e-08	3.46376e-09	0.949329	0.00102677	1.53141e-07	1.42088e-05	0.000586321	0.00459595	0.010235	0.00952501	1.02948e-05	0.00589676	1.90593e-06	0.00639757	4.22507e-05	0.0101748	0.00140999
TCGA-XF-A8HH-01	0.000391183	2.67554e-06	6.48624e-06	0.929825	0.000447115	2.29428e-06	0.000223697	6.61129e-05	2.75823e-05	0.0014136	3.38348e-05	1.05242e-06	0.0288689	1.32984e-05	3.11222e-05	1.65143e-06	0.0386273	1.7327e-05
TCGA-GC-A3YS-01	2.40937e-05	1.86704e-07	4.32742e-05	0.239267	0.002055	8.47481e-07	0.00191854	3.39287e-05	0.000133656	0.000211648	0.0362751	5.47422e-07	0.0107038	0.00105146	0.00341665	0.000455199	0.704277	0.000132042
TCGA-CU-A5W6-01	0.00614853	5.17081e-06	0.000845731	0.44804	0.0566433	4.72615e-06	8.84398e-05	3.17959e-05	0.000499144	0.00303043	0.0641209	4.69444e-05	0.222791	4.57118e-05	0.0305427	0.000396493	0.16666	5.90991e-05
TCGA-BL-A3JM-01	0.00173443	5.27943e-08	0.000125473	0.0322513	0.0709121	4.28074e-07	0.00787682	0.485973	0.000339316	0.0544704	0.0101343	1.40078e-06	0.00912902	2.38844e-06	0.0111137	0.0134727	0.285395	0.0170681
TCGA-E5-A2PC-01	4.32892e-05	9.55706e-08	5.81054e-05	0.103526	0.0101515	1.76062e-07	1.6015e-06	2.09672e-05	6.10488e-05	0.000297396	0.230093	6.04238e-07	0.0739148	6.00994e-07	0.0497029	0.000264298	0.531864	9.03852e-08
TCGA-FD-A5C0-01	0.000867273	3.75295e-07	5.38213e-05	0.181761	0.00202812	8.36307e-07	0.000337497	5.84677e-05	3.81897e-05	0.000724274	0.00470304	9.45046e-07	0.111321	3.13095e-06	0.000164328	4.13482e-06	0.697933	6.70705e-07
TCGA-CF-A9FF-01	0.0022068	2.27169e-07	3.45459e-06	0.764163	0.042488	2.53238e-05	3.70237e-05	0.0102213	0.000751336	0.00330946	0.000869924	2.99464e-06	0.0771151	2.63418e-06	0.0303826	0.00111056	0.0668605	0.000450293
TCGA-FD-A62P-01	0.000318588	4.93733e-08	2.20824e-05	0.30759	0.00360298	3.60831e-06	0.000113543	0.000521892	0.000719629	0.000473072	0.0892118	2.87711e-06	0.0628193	0.00010286	0.000514812	3.54036e-05	0.533939	8.12827e-06
TCGA-G2-A3IB-01	1.23697e-07	0.000193813	0.000218336	0.000585972	0.0126324	8.12631e-08	0.000478295	1.55334e-05	6.58138e-05	7.1651e-05	0.832603	1.03468e-06	8.0698e-05	1.93523e-05	0.0401507	3.6387e-05	0.112847	3.87885e-09
TCGA-XF-AAME-01	0.000281225	7.7815e-07	1.86196e-05	0.000658801	0.0059877	5.00615e-07	0.000297842	8.57283e-05	0.0103569	0.000345967	0.281695	4.52254e-06	0.00726871	1.95234e-05	9.33658e-05	0.000303124	0.692535	4.72949e-05
TCGA-FD-A43N-01	0.00070321	1.56995e-06	7.02268e-06	0.853332	0.0109958	4.39928e-06	6.47069e-05	0.000205644	0.00114684	0.000909419	0.000531097	2.74949e-06	0.0161109	2.01588e-05	0.00652614	0.000148063	0.109268	2.24054e-05
TCGA-GC-A3BM-01	0.000999624	5.83464e-06	6.52636e-05	0.486691	0.00336997	2.87583e-06	0.000125495	1.37557e-05	0.000365186	0.000692283	0.00803534	2.50681e-06	0.0152696	0.000891308	0.000716024	4.40783e-06	0.482314	0.000434931
TCGA-E7-A4IJ-01	0.00116935	1.00178e-08	5.48434e-07	0.808111	0.00787822	6.3164e-06	0.000107124	0.033525	0.000794759	0.00573869	0.00109812	3.48629e-09	0.0686626	7.77766e-06	0.000266121	2.5438e-05	0.072424	0.000185212
TCGA-FD-A43Y-01	1.58432e-06	1.01964e-07	0.000101618	0.000559774	0.0194959	2.11285e-07	0.000181847	3.06411e-05	0.000606928	0.000110311	0.815416	1.18423e-08	0.00365317	0.00152308	0.00801622	0.000726485	0.149575	8.12584e-07
TCGA-GV-A3JV-01	0.00027319	6.70348e-08	2.31797e-06	0.781733	0.011992	6.50981e-07	5.31646e-06	0.00047073	0.000145296	0.000384456	0.00023779	2.00563e-06	0.00203832	0.000133249	0.000973311	0.00145604	0.198661	0.00149048
TCGA-FD-A3SL-01	6.31165e-05	8.62929e-07	3.2195e-06	0.904138	0.000178381	1.44593e-06	0.00412095	0.000890073	0.000162124	0.000728127	3.61847e-06	9.81705e-05	0.00361813	2.79815e-05	0.00173569	1.70041e-07	0.0842195	1.0642e-05
TCGA-XF-AAMG-01	0.000687076	5.5513e-07	2.34102e-07	0.201638	0.0576381	5.99275e-05	0.000462335	0.0576634	0.0156447	0.0446823	2.26059e-05	1.63954e-06	0.0419657	0.00138731	0.00167742	0.00103294	0.546334	0.0291014
TCGA-GD-A3OQ-11	0.00012396	2.78896e-06	3.14522e-07	0.798326	0.000850193	4.01687e-06	5.11177e-05	0.000629621	0.000121495	0.000349953	0.000127411	8.27566e-05	0.0111826	1.23447e-06	0.000234578	2.59531e-05	0.187878	8.85626e-06
TCGA-E7-A6ME-01	0.000541851	2.59513e-08	7.8504e-08	0.706465	0.00323085	2.85681e-06	0.000324386	0.000538572	0.00108759	0.00548645	1.00198e-05	1.85633e-07	0.0283147	8.01029e-07	9.28194e-05	2.71206e-06	0.25384	6.12047e-05
TCGA-BT-A20R-01	0.000551652	1.25225e-07	4.7113e-07	0.934966	0.000574112	4.90523e-06	0.000557632	0.00082609	0.000110513	0.00439616	9.31441e-06	0.000101086	0.0103466	0.000209437	0.000810406	2.0403e-05	0.0463488	0.000166462
TCGA-UY-A8OD-01	0.000170785	9.80648e-09	1.18501e-06	0.323324	0.00156798	2.83864e-06	1.56729e-05	0.000397305	0.000203598	2.10168e-05	6.55364e-07	2.56652e-06	0.302958	1.19717e-05	0.00154291	0.000578788	0.369148	5.21253e-05
TCGA-FD-A6TH-01	4.53438e-05	3.58647e-06	8.62107e-05	0.651283	0.0115213	1.19393e-05	0.000203286	0.00162725	0.00291032	0.000516082	7.48185e-05	3.80705e-05	0.00297214	9.93475e-06	0.00011713	0.00020236	0.328363	1.44432e-05
TCGA-2F-A9KR-01	0.000265781	7.09159e-06	8.16993e-05	0.167274	0.0103088	1.34131e-06	0.000135613	1.37528e-05	6.80281e-05	0.000265527	0.0807375	1.27477e-07	0.292036	6.32669e-05	0.00534632	2.09944e-05	0.443374	7.33112e-07
TCGA-BT-A20O-01	0.000102169	5.9448e-11	0.190541	0.0860475	0.124677	6.18917e-06	0.00794246	0.00153898	0.00143827	0.017302	0.00369601	7.42969e-05	0.00349654	0.000448288	0.0461289	5.01753e-05	0.514977	0.00153354
TCGA-LT-A5Z6-01	0.00127936	4.624e-06	3.0504e-08	0.713102	0.000904895	5.72558e-06	0.000334678	0.00144135	0.00101544	0.00119224	7.16864e-07	7.75673e-05	0.212881	4.91566e-07	0.000330847	4.96762e-08	0.0673651	6.37083e-05
TCGA-ZF-A9RC-01	0.000807548	6.15589e-07	2.8826e-05	0.834152	0.00247558	9.17533e-06	0.000336642	0.0014482	0.000582424	0.0010067	0.00418552	1.08348e-06	0.0296794	0.000306256	0.00123632	1.64129e-05	0.12369	3.65982e-05
TCGA-BT-A20N-01	5.29164e-05	3.00268e-06	7.34031e-07	0.889493	0.00111629	1.08368e-07	1.69298e-07	6.0466e-05	5.90875e-05	0.000107217	0.0250938	6.93654e-06	0.00114222	1.3389e-06	0.0122837	3.35823e-06	0.0705749	2.68028e-07
TCGA-DK-A3WX-01	5.74746e-06	4.52385e-06	9.02024e-06	0.000816887	0.00508263	5.61597e-07	0.000953259	8.18976e-05	0.00119266	0.000134116	0.343403	5.76625e-07	0.00541757	0.000780388	9.85523e-05	0.000146924	0.641871	6.54157e-07
TCGA-CU-A0YN-01	3.30927e-05	0.000177573	4.13957e-06	0.00202912	0.00115998	5.3068e-08	0.000543814	3.06695e-06	0.000345219	0.000233149	0.23427	8.08993e-07	0.000634396	0.00055507	5.24789e-06	1.23884e-05	0.759985	7.69382e-06
TCGA-CF-A9FH-01	2.18388e-05	1.67797e-08	4.52959e-06	0.898455	0.000821846	3.20306e-06	2.23392e-05	0.000612113	2.4958e-06	0.00125185	0.00955199	2.01415e-05	0.0253459	3.83048e-06	0.00152846	1.63543e-06	0.0622628	9.00067e-05
TCGA-FD-A3SP-01	0.000118658	1.68961e-07	0.00776056	0.0289123	0.00687085	1.53062e-05	0.00410796	0.000297033	0.00330281	0.00168311	0.0336313	3.69604e-06	0.00482056	0.00712738	4.60888e-05	0.000161466	0.899846	0.00129496
TCGA-GU-AATP-01	0.000433744	3.31084e-09	1.03144e-05	0.972875	0.00720585	5.03266e-06	0.00025891	0.000198343	9.64178e-05	0.000955867	3.2311e-05	1.38315e-06	0.0112593	8.7534e-05	4.10999e-05	6.11937e-05	0.00642817	4.98189e-05
TCGA-FD-A5BT-01	0.00016703	2.06983e-09	0.0306537	0.53952	0.0167379	0.000209107	0.101259	0.000321107	0.0140827	0.00355397	0.0882217	2.73127e-07	0.00766768	0.00489884	0.000939872	3.93657e-05	0.191697	3.00535e-05
TCGA-CF-A3MI-01	0.000209991	3.15395e-07	0.000371175	0.605731	0.00325247	7.15146e-05	0.000159329	0.000895037	0.0005059	0.00267424	0.0459369	1.62039e-06	0.0635673	0.00072152	0.00353602	1.48112e-05	0.272345	6.54828e-06
TCGA-LT-A8JT-01	0.000128145	3.49983e-07	1.38393e-06	0.982359	0.000875252	2.83643e-06	1.5264e-06	0.000138647	2.00247e-05	0.000189094	0.000277801	2.72941e-07	0.0018003	4.83445e-07	0.000489374	2.39644e-05	0.0136835	8.56059e-06
TCGA-CF-A47T-01	7.59093e-05	7.89003e-07	2.55491e-05	0.912829	0.0012247	1.31001e-05	0.000422199	0.000665875	0.000604793	0.000797781	0.0459851	3.06827e-06	0.00652223	0.0220945	0.00094917	1.37573e-05	0.00774734	2.55152e-05
TCGA-FJ-A3Z9-01	0.000234329	7.38573e-07	7.45565e-06	0.940576	0.000905829	1.69728e-06	1.26232e-05	0.00129304	0.00100301	0.000131245	0.00555883	6.62046e-07	0.00315321	2.03894e-06	0.000717497	4.62206e-05	0.0463548	1.40246e-06
TCGA-DK-A6AW-01	0.0196333	1.08391e-07	0.000648843	0.718901	0.0196782	0.000437573	8.69616e-05	0.000515366	0.00886729	0.00195913	0.00549282	1.6129e-05	0.0201165	0.000246111	0.000334374	0.00228323	0.199915	0.000868098
TCGA-E7-A97P-01	6.67425e-06	1.76333e-09	5.21618e-06	0.0112495	0.00220619	2.20025e-08	0.0002284	0.000245062	0.00135098	0.000149958	0.0723451	2.56502e-09	0.000354118	0.00012591	1.54215e-05	6.38878e-06	0.911707	3.70265e-06
TCGA-E7-A6MF-01	0.0003357	9.66247e-06	7.53127e-07	0.954798	0.00102194	3.91121e-05	8.68189e-06	0.000280437	0.000176462	0.000125079	0.00228743	1.47434e-06	0.0074596	2.90209e-06	0.00012374	3.71099e-06	0.033305	2.00574e-05
TCGA-S5-AA26-01	0.000462473	1.46631e-05	3.02062e-05	0.840428	0.00676397	3.16663e-05	0.000258447	0.00458099	0.00057255	0.00301897	0.00806121	3.78732e-05	0.0755971	0.00105598	0.00177089	4.04184e-06	0.0572554	5.54385e-05
TCGA-ZF-AA52-01	0.00428283	1.22419e-07	7.36462e-05	0.0912081	0.028762	4.39837e-06	0.00117975	0.0304667	0.00159484	0.000264133	0.00280323	2.29613e-06	0.110618	0.00128689	0.000306541	0.0141725	0.712556	0.000417973
TCGA-CU-A3KJ-01	0.000319065	2.17056e-05	9.84122e-06	0.000270745	0.00212983	1.72676e-07	1.55766e-05	6.8845e-06	0.000155105	3.18276e-05	0.281603	1.78201e-09	0.0295911	4.76359e-05	0.000259796	0.000562904	0.684974	9.94515e-07
TCGA-DK-AA76-01	0.000249663	8.68788e-08	1.19654e-07	0.978377	0.000316452	1.60853e-07	1.23522e-06	7.74935e-05	1.64418e-05	0.000271474	0.000104104	6.93434e-08	0.00092296	1.22807e-08	0.000303909	3.74747e-08	0.0193403	1.89372e-05
TCGA-CF-A1HR-01	0.000527405	4.04083e-07	0.000330143	0.727189	0.0289701	0.000202792	0.000167522	0.0090724	0.000973528	0.0104226	0.0343361	4.06673e-05	0.0401941	0.000279676	0.00387334	8.23526e-05	0.143334	3.28848e-06
TCGA-BT-A2LB-11	0.000360134	0.0471581	0.00184638	0.0590722	0.040758	8.51646e-07	0.0212345	0.000869168	0.0196431	0.00275539	0.184727	0.000905492	0.120495	0.0137727	0.00218383	0.00633361	0.47784	4.48217e-05
TCGA-DK-A6B1-01	0.011556	1.85732e-07	6.59792e-07	0.842254	0.00453645	5.48288e-06	0.000129417	0.00552807	0.00135762	0.013422	1.80258e-08	3.9068e-06	0.0197231	3.71701e-07	1.77522e-05	0.000108862	0.10135	5.65811e-06
TCGA-CF-A47Y-01	0.000318077	3.61856e-07	2.734e-05	0.697105	0.000402979	0.000213627	2.63543e-05	0.000224769	0.000947157	0.000447549	0.172496	1.12382e-06	0.0355146	5.00902e-05	0.00111552	3.9962e-05	0.0909924	7.74265e-05
TCGA-4Z-AA82-01	1.62307e-05	2.96347e-08	8.11041e-06	0.0223493	0.000787173	1.84606e-07	0.000201942	6.11251e-05	0.000795235	7.82524e-05	0.329389	2.54779e-08	0.000892525	3.5522e-05	0.000140732	0.000295331	0.644937	1.24975e-05
TCGA-GC-A3RC-01	4.39114e-05	3.63691e-08	8.25037e-06	0.000266671	0.000330465	6.43672e-07	0.00252287	3.78229e-05	0.00242298	0.000548256	0.727322	1.22459e-08	0.000160608	0.000134449	0.000124219	3.4764e-06	0.266071	1.77907e-06
TCGA-E7-A678-01	0.000152012	2.51038e-07	0.000165704	0.723819	0.00113583	0.000192618	0.000137271	0.000145092	0.000600997	0.000691798	0.124805	3.5243e-07	0.0195754	0.000609838	0.000412639	5.73676e-06	0.127531	1.91923e-05
TCGA-UY-A9PB-01	2.51833e-05	8.20993e-10	0.000135165	0.0303115	0.0134089	4.94286e-06	0.013677	0.00668452	0.00440842	0.00109307	0.121733	5.82023e-08	0.00173676	0.0103182	7.61511e-05	8.0506e-05	0.795908	0.000398711
TCGA-ZF-AA5H-01	7.83477e-05	5.21078e-09	2.92482e-06	0.00694396	0.000315432	8.3451e-07	5.55608e-05	0.00059168	0.00192532	2.59245e-05	0.00243908	1.73208e-08	0.0024828	2.73226e-05	1.32407e-05	9.80647e-06	0.985088	1.08668e-08
TCGA-KQ-A41O-01	0.000218746	7.20947e-06	1.30352e-07	0.947408	0.0009245	7.38602e-06	4.76991e-05	0.000889013	7.60318e-05	0.00032612	0.00296419	8.65808e-06	0.00915473	3.42635e-05	0.000340853	1.07664e-05	0.0363371	0.00124471
TCGA-MV-A51V-01	0.00132836	1.0853e-08	5.08805e-07	0.899949	0.00307239	2.35056e-06	4.67371e-05	0.0393331	0.000663607	0.000693776	6.36534e-09	7.33862e-07	0.0178991	8.43228e-07	6.24477e-06	8.62367e-05	0.0369051	1.15717e-05
TCGA-BT-A0S7-01	0.0113581	0.00237553	0.00121909	0.0240267	0.0780427	1.28413e-05	0.00140995	0.00283753	0.0194589	0.00834653	0.00969504	2.03411e-05	0.156501	0.00299356	0.135674	3.42154e-05	0.539893	0.00610132
TCGA-XF-A8HI-01	0.000115396	8.2618e-07	2.76739e-05	0.691566	0.00136876	8.59423e-06	1.51982e-05	0.000391198	0.000237895	6.54183e-05	0.0294864	4.96013e-06	0.096356	0.000474384	0.000152	3.61455e-05	0.179692	1.28441e-06
TCGA-2F-A9KP-01	0.00210845	1.0957e-07	1.70308e-05	0.667193	0.0137984	2.27773e-06	1.11763e-05	0.000194169	0.00012799	0.00387279	0.000368872	8.54592e-07	0.0275893	2.76786e-05	4.90247e-05	9.02367e-05	0.28435	0.000198707
TCGA-CF-A8HY-01	0.000320937	8.13755e-07	6.33031e-05	0.0719449	0.00275406	3.44327e-05	0.000346379	8.7535e-05	0.000168364	0.00224265	0.368661	1.04264e-07	0.0368074	0.0226144	0.0011045	0.000192049	0.492645	1.24518e-05
TCGA-BT-A20W-11	0.00023161	1.31829e-06	1.29403e-06	0.351071	0.00139045	1.01258e-06	0.000136934	0.00116565	0.00460835	0.00186256	0.0029021	1.5431e-05	0.00832432	2.36307e-06	0.00025102	0.000260549	0.627747	2.67051e-05
TCGA-E7-A3X6-01	3.19196e-05	2.34362e-07	3.73288e-06	0.25483	0.00216169	4.53322e-07	8.9249e-05	5.89264e-05	0.000204512	0.000152776	0.13245	4.02547e-07	0.0277644	0.0003561	0.000155507	1.63501e-05	0.581723	1.03481e-06
TCGA-DK-AA6Q-01	2.53964e-06	1.07059e-07	0.000243785	0.00483653	0.0156233	1.01622e-06	4.35883e-05	4.2014e-05	0.00103859	0.000144267	0.798173	2.76374e-07	0.0101863	7.5831e-09	0.123316	5.819e-05	0.0462906	7.29895e-07
TCGA-FD-A3B4-01	2.22426e-07	1.11241e-07	3.52327e-06	2.7448e-05	0.000214437	8.96112e-08	0.000939493	2.99234e-05	0.000615716	4.73669e-05	0.959256	1.58638e-08	5.26419e-05	1.73237e-06	2.35949e-06	2.59616e-05	0.0387829	4.9822e-07
TCGA-E7-A97Q-01	0.00182505	1.27599e-06	1.5331e-05	0.930966	0.00387364	2.87752e-06	2.5864e-05	0.000190787	0.000230611	4.64337e-05	2.25656e-06	1.24539e-06	0.0140408	4.54561e-06	5.62842e-06	3.24629e-06	0.0487637	1.01082e-06
TCGA-K4-AAQO-01	0.000283447	2.15859e-06	3.30571e-06	0.802122	0.00128296	3.13866e-07	0.0006617	0.00201994	4.53832e-05	0.000781078	0.000194491	1.65601e-05	0.0095616	1.79509e-06	0.00028264	2.85395e-06	0.182711	2.68403e-05
TCGA-DK-A3X1-01	0.00188674	1.02927e-05	1.42254e-06	0.716871	0.000111782	4.1756e-06	1.57435e-05	0.00071781	0.000271942	0.00481168	0.0195589	3.38222e-07	0.0866959	0.00135108	0.000351648	1.15584e-06	0.167298	3.97194e-05
TCGA-DK-A3IK-01	0.00181956	1.20357e-06	6.25413e-08	0.976352	0.00133176	1.53407e-06	6.5565e-06	0.000242996	1.26803e-05	2.96919e-05	0.000192634	9.58275e-08	0.0138179	4.00401e-07	0.000102488	2.75887e-06	0.0060748	1.04562e-05
TCGA-DK-AA6M-01	1.89796e-06	2.33315e-10	0.000627827	0.0439352	0.0172685	3.05974e-07	0.00123964	0.000102612	0.00295042	0.000415538	0.288051	3.41809e-09	0.00106764	0.000292122	4.48133e-05	0.00046829	0.642298	0.00123659
TCGA-DK-A3IT-01	0.00014826	2.86125e-07	4.93845e-06	0.754746	0.00388772	3.53674e-07	1.54749e-05	0.000606729	0.00127166	0.00024186	0.000534315	1.23793e-05	0.0115021	9.45e-07	0.00049145	3.65637e-05	0.226498	8.88833e-07
TCGA-C4-A0F1-01	1.39201e-05	2.6443e-05	4.71999e-05	7.52605e-06	0.00458543	1.23906e-07	0.000220187	3.88937e-05	0.000573564	0.000923563	0.839583	7.40632e-08	0.00337473	0.000115558	2.74102e-05	2.00217e-05	0.150379	6.36406e-05
TCGA-FD-A5BZ-01	0.000557782	1.27943e-06	4.44463e-06	0.82258	0.00238167	1.201e-05	0.000969785	7.50407e-05	0.000208897	0.000723647	0.00481676	3.75897e-05	0.0356807	0.0115542	0.000570784	0.00039131	0.119095	0.00034007
TCGA-ZF-AA53-01	8.72962e-07	3.01172e-09	3.67461e-05	0.00932818	0.0136398	1.72241e-05	0.0163707	9.36811e-05	0.105657	0.0230931	0.279351	6.46275e-09	0.000597329	0.0827303	0.000791665	0.000271075	0.468	2.12573e-05
TCGA-YC-A89H-01	4.61412e-05	1.78723e-06	1.57368e-06	0.94159	0.000356506	1.96542e-06	0.00015646	3.89509e-05	0.000188821	0.000150702	0.0190877	1.15314e-06	0.00157406	7.46666e-05	0.000893842	5.73413e-06	0.0358294	2.04126e-07
TCGA-UY-A9PE-01	0.00287759	9.28433e-07	1.06106e-05	0.651635	0.182157	7.8702e-06	0.000362187	0.000472968	0.000104691	0.000779597	0.000431574	4.56179e-07	0.0373377	3.64674e-05	0.00158183	0.00494884	0.111267	0.0059877
TCGA-BT-A3PK-01	0.000135332	2.20442e-07	7.69957e-05	0.0185236	0.00428434	7.76608e-08	0.000162589	7.21202e-05	0.0080685	0.000200284	0.117418	4.65365e-08	0.00763593	0.000433734	3.67511e-05	7.34595e-05	0.84287	8.50458e-06
TCGA-GU-A42P-01	0.00504767	3.72703e-07	7.44133e-08	0.823285	0.00828184	3.80079e-06	2.14443e-05	0.00235267	7.97613e-05	0.00124102	4.24373e-08	3.05776e-07	0.0254633	1.69393e-08	8.97549e-06	0.000110641	0.133243	0.000860341
TCGA-KQ-A41Q-01	0.0176231	1.305e-06	8.17442e-05	0.69265	0.0594036	5.79514e-06	0.00299564	0.00982831	0.000177664	0.0044426	0.00405707	1.14989e-06	0.0448505	0.000308823	0.000860631	7.65722e-05	0.162392	0.000243773
TCGA-SY-A9G5-01	5.48369e-06	3.71432e-09	5.02739e-05	0.413586	0.00585458	6.50253e-06	0.000472424	0.000498517	0.000370541	0.00102296	0.0472847	1.50357e-06	0.0606695	6.22818e-05	0.000207541	6.47804e-05	0.469803	3.98199e-05
TCGA-UY-A78P-01	0.000275795	4.99369e-09	0.000386045	0.00262568	0.0252238	1.85e-07	8.14672e-05	0.000887876	0.00583907	0.000129497	0.177674	2.59917e-07	0.067686	4.21937e-05	0.00531777	0.000159736	0.713671	5.58773e-08
TCGA-UY-A78O-01	0.00055728	9.74768e-07	6.77055e-06	0.932003	0.00503203	2.64073e-05	0.000519704	0.00201755	9.13894e-05	0.00508299	0.000849031	3.99514e-06	0.0364734	0.000133267	0.00374741	1.61503e-05	0.0133893	4.94007e-05
TCGA-DK-A3WW-01	3.33047e-06	1.00004e-08	7.96172e-05	0.000351379	0.00175759	1.43377e-09	0.000655597	0.000127375	0.00192528	7.98751e-05	0.375592	1.06034e-10	0.00136901	0.000130589	8.52611e-06	7.47184e-06	0.617861	5.04868e-05
TCGA-G2-AA3D-01	0.000334448	2.52761e-07	6.12043e-05	0.878967	0.00084806	1.08476e-05	1.51424e-05	8.90833e-05	3.19235e-05	0.00108465	0.00629149	9.42908e-06	0.0675455	5.14138e-06	0.00033559	9.51295e-07	0.0443682	8.56983e-07
TCGA-ZF-A9R5-01	0.000269809	1.20688e-06	1.80225e-05	0.901418	0.000737658	6.21458e-06	8.22577e-05	9.06317e-05	7.71853e-05	0.000220994	0.0196358	4.31369e-07	0.0115357	9.78094e-05	0.000292916	4.66638e-08	0.0652283	0.000286986
TCGA-KQ-A41P-01	0.000922291	1.58563e-07	2.61234e-05	0.823081	0.00844742	1.22691e-05	0.00120462	0.00160953	0.00239148	0.00209126	0.00351232	4.49646e-06	0.0499881	0.0028825	0.0154855	4.22446e-05	0.0882931	5.25656e-06
TCGA-DK-A1AG-01	0.00171271	3.30374e-07	4.01795e-05	0.219367	0.00151404	3.49353e-06	0.00032983	3.48524e-05	0.000188394	0.000161412	0.205075	1.28848e-07	0.0703722	0.0225297	6.15425e-05	2.97294e-05	0.476613	0.00196616
TCGA-ZF-A9R2-01	0.000198274	1.44748e-06	2.18754e-05	0.653988	0.00125989	1.28877e-06	3.7215e-05	5.72766e-05	6.64218e-06	0.000627685	0.013218	3.35771e-07	0.22163	3.85042e-06	0.00241536	1.4679e-05	0.106499	1.91268e-05
TCGA-DK-A1AC-01	0.00790014	1.66237e-05	2.97737e-05	0.403493	0.05143	5.26196e-07	0.00352448	0.0562762	0.000253571	0.0196601	3.99715e-05	5.73462e-07	0.104532	8.6632e-05	0.0152857	0.00162871	0.330951	0.00489072
TCGA-BT-A20P-01	0.000306912	6.47922e-08	0.000204539	0.129868	0.00112423	1.61288e-05	0.000206058	0.000986547	0.000168818	0.00460818	0.0132087	1.38531e-07	0.0624237	0.000584397	0.0120182	0.00016338	0.7741	1.17936e-05
TCGA-XF-AAMY-01	0.000514211	1.06393e-06	1.44168e-05	0.955307	0.00153008	2.06643e-06	2.59944e-05	0.00103448	0.000692975	0.000155956	0.000233023	7.07466e-07	0.00277574	5.39795e-07	0.000580132	1.48734e-05	0.0371063	1.01439e-05
TCGA-K4-A4AB-01	0.000573208	4.73677e-07	0.000326731	0.407162	0.00438104	1.04691e-06	0.000178755	4.53129e-05	0.000386085	0.00029295	0.211711	1.82429e-06	0.029204	0.00101396	0.0014773	0.00090487	0.342324	1.52253e-05
TCGA-BT-A3PH-01	0.000326063	7.98306e-06	2.83934e-06	0.866572	0.000608446	4.8984e-06	2.24432e-05	0.00116497	0.000561124	0.000482488	0.000195311	8.78818e-06	0.00998981	1.33596e-06	0.000400783	2.29808e-06	0.119648	2.11885e-07
TCGA-BT-A3PJ-01	9.84519e-07	2.73621e-07	8.43221e-06	0.0671573	0.00419767	1.65366e-07	9.23899e-05	9.81847e-05	0.00254338	6.88563e-05	0.177388	1.36525e-08	0.00109191	8.80053e-06	1.13447e-05	4.78975e-05	0.747268	1.62338e-05
TCGA-FD-A43X-01	0.000425635	1.81644e-07	1.96254e-05	0.38963	0.000195807	2.43965e-05	1.69694e-05	7.5176e-05	5.29914e-05	0.000171587	0.0740469	1.6659e-07	0.164553	8.92188e-05	0.000192313	8.44495e-07	0.370164	0.000340965
TCGA-4Z-AA83-01	3.59797e-05	1.43912e-07	0.000126227	0.476769	0.00418443	2.18101e-05	0.00196839	0.000111848	0.0027254	0.00128426	0.0601024	1.39153e-06	0.0180738	0.00418058	0.000734823	0.00276166	0.424818	0.00209988
TCGA-DK-AA6T-01	0.00069709	2.97782e-07	0.00097811	0.0165812	0.0420001	0.000563434	0.0149216	0.00558483	0.000567727	0.0434737	0.000704694	2.0635e-05	0.0464815	0.0129668	0.00344288	0.000571837	0.806654	0.00378949
TCGA-E7-A8O8-01	0.000309289	2.25325e-06	2.06975e-05	0.879922	0.00122698	1.44255e-05	0.000171622	0.0299866	0.0040502	0.000782612	0.00158385	5.9922e-06	0.046564	0.00156302	0.00104522	1.16881e-06	0.0326543	9.61971e-05
TCGA-FD-A3B6-01	1.03242e-05	1.07886e-09	1.76612e-05	0.139231	0.0048446	1.38911e-07	0.000104983	0.000275743	0.0062458	7.7587e-05	0.00583039	1.23862e-08	0.00483501	5.33176e-05	1.68249e-05	4.092e-05	0.838414	1.87168e-06
TCGA-E7-A7DV-01	7.9593e-05	1.61616e-10	0.0213901	0.00766439	0.00843152	1.11174e-06	0.00115196	3.49181e-05	0.000705181	0.00137499	0.000617613	3.11985e-06	0.00609909	0.00182161	0.0002574	5.39478e-05	0.950313	8.14681e-07
TCGA-ZF-AA5N-01	2.65714e-05	6.80839e-06	2.62812e-05	0.930014	0.00175017	4.68627e-07	4.62276e-05	0.000641341	0.000562148	0.000246021	0.015768	3.99336e-06	0.00586372	0.000183372	0.00043884	0.00115405	0.0432637	4.57785e-06
TCGA-CU-A72E-01	7.05293e-06	3.952e-05	4.01003e-05	0.00850192	0.0233022	5.97091e-08	5.15784e-05	8.50146e-07	5.25667e-05	8.67907e-05	0.418931	5.65225e-07	0.208595	0.000512428	0.0201262	0.000549691	0.3192	2.39737e-06
TCGA-GU-AATO-01	0.000127545	2.28353e-07	6.63244e-06	0.0216322	0.00156324	3.64656e-07	8.7463e-05	0.000593299	4.3279e-05	0.000265474	3.10939e-05	1.88701e-06	0.829228	3.2119e-05	8.4799e-06	3.62555e-05	0.145734	0.000609361
TCGA-GD-A3OP-01	0.000354373	1.47805e-07	7.10718e-07	0.993674	0.000403311	6.75203e-06	2.57286e-06	0.000131859	8.59732e-05	0.00024672	4.32836e-06	7.48613e-06	0.00194766	2.58999e-07	3.32581e-05	1.60631e-06	0.00309674	1.95492e-06
TCGA-XF-AAN5-01	8.51421e-07	3.09126e-06	2.15905e-06	0.0752881	0.0147287	3.83793e-08	1.30775e-05	0.0011542	0.000791912	0.000482249	0.546663	3.0516e-06	0.00549407	2.62125e-07	0.000373409	0.00292357	0.352077	1.10065e-06
TCGA-XF-A8HG-01	0.000687713	6.98881e-06	1.22251e-05	0.92932	0.00253134	7.55523e-06	1.66176e-05	0.0094932	3.58561e-05	0.00348881	0.000541191	5.83788e-06	0.00593694	3.30296e-07	0.00411808	3.43505e-05	0.0437342	2.8863e-05
TCGA-E7-A5KE-01	0.00798048	5.06604e-05	3.05979e-05	0.471824	0.00189006	5.79452e-07	3.70432e-05	0.00844972	1.57945e-05	0.00010666	0.000686254	8.97675e-06	0.241359	3.81864e-06	0.000243258	7.57533e-07	0.266927	0.000385068
TCGA-XF-AAN3-01	2.23241e-05	9.78887e-06	0.000133144	0.475379	0.0298622	3.81481e-07	1.80627e-05	0.00147181	0.00066545	5.45676e-05	0.0247296	1.08963e-05	0.00792954	1.69214e-06	0.152816	0.000368461	0.306521	6.29667e-06
TCGA-GD-A3OQ-01	1.46721e-05	7.8819e-07	6.47598e-07	0.445955	0.000247155	9.12315e-08	2.36975e-05	3.47912e-05	0.000125632	0.000233648	0.0449823	1.72916e-07	0.000726676	7.45557e-05	0.000287352	5.29598e-06	0.507287	1.70562e-08
TCGA-DK-A1AE-01	0.000817625	0.000223827	0.00638717	0.192936	0.135951	2.44485e-07	0.000863488	0.00286991	0.000165765	0.00191727	0.016588	0.000164579	0.0132132	4.57714e-06	0.394977	7.49635e-05	0.232192	0.000652747
TCGA-GV-A3JW-01	0.00124213	1.04371e-06	2.27795e-06	0.921421	0.00436139	6.98595e-07	2.09304e-05	0.000417093	1.14772e-05	0.00206529	0.000211289	6.5157e-06	0.00586985	1.73284e-07	0.0016505	6.45004e-07	0.0626769	4.04825e-05
TCGA-FD-A3SM-01	0.000844823	6.14631e-07	2.23902e-05	0.537795	0.0206026	1.38282e-05	1.55958e-05	7.51974e-05	9.34692e-05	0.00209052	0.00714428	2.14827e-05	0.114925	3.91249e-06	0.11193	0.00165859	0.202762	6.45283e-07
TCGA-GU-AATQ-01	4.74433e-05	2.50535e-06	0.00044542	0.00488129	0.0340663	7.03942e-07	3.69388e-05	0.000214931	0.000994514	0.000218979	0.0768668	2.67147e-06	0.0963304	0.000253977	0.0910165	0.000358848	0.694261	6.61601e-07
TCGA-CF-A47S-01	0.000218297	1.22612e-08	1.06066e-05	0.924941	0.0017455	8.63132e-05	0.000221242	0.000179621	0.000102236	0.000827489	0.0182306	8.16789e-07	0.00967597	0.000915645	0.000532869	9.29174e-05	0.0399388	0.00227969
TCGA-XF-A8HB-01	4.30738e-05	5.90807e-08	1.1769e-05	0.276824	0.00419819	2.77373e-05	4.66932e-05	0.00337914	0.00635762	0.0232211	0.0357356	6.37016e-06	0.105575	6.89379e-05	0.0263929	4.95403e-06	0.518105	1.65656e-06
TCGA-XF-AAMQ-01	1.27306e-05	1.9168e-08	3.00043e-06	0.794973	0.00320473	6.54656e-07	7.1742e-05	0.00148995	0.00114539	0.000661376	0.00355232	5.22583e-06	0.0359143	7.9886e-05	0.00191212	5.62283e-05	0.156733	0.000183929
TCGA-DK-A1A7-01	0.000966341	4.64406e-07	4.22454e-07	0.78556	0.0125601	1.82892e-05	5.6587e-05	0.0025711	0.00325688	0.00464359	0.000797904	2.29259e-07	0.144751	3.4282e-06	0.0051625	6.90458e-06	0.0388709	0.000774036
TCGA-DK-AA77-01	0.00014864	5.38245e-08	1.44181e-05	0.612737	0.00471117	4.45615e-07	2.87847e-05	5.5111e-05	0.000131628	0.000495411	0.00757616	4.39442e-06	0.0349533	1.02416e-05	0.000292515	4.03834e-05	0.33876	4.0748e-05
TCGA-CU-A0YR-11	0.0028778	3.47106e-05	3.61115e-05	0.00349957	0.00208124	1.05903e-06	0.0010726	0.00150847	0.00505892	0.00111765	0.000144725	0.000219296	0.00874191	0.00054293	0.000376624	2.59701e-05	0.972558	0.00010197
TCGA-E7-A6MD-01	0.000494485	8.97512e-06	6.85983e-05	0.395704	0.0177751	1.36452e-05	1.87414e-05	0.00848937	0.00024972	0.000560635	0.0251368	5.38597e-07	0.132432	1.56559e-05	0.000785054	0.000178411	0.418056	1.15725e-05
TCGA-FD-A3SR-01	0.000160188	2.60775e-08	3.71245e-07	0.692773	0.000836954	7.20038e-07	0.000620762	0.000333413	2.32353e-05	0.000330989	5.20618e-08	1.50613e-05	0.020524	1.42332e-07	0.000132247	9.15755e-06	0.28417	6.97855e-05
TCGA-BL-A0C8-01	0.00365104	2.53969e-08	3.4492e-07	0.95576	0.020017	2.83291e-07	2.07232e-05	7.27351e-05	0.000732198	0.0008723	2.58326e-05	3.00872e-07	0.00268054	1.4228e-06	0.000103237	2.31339e-06	0.0160138	4.57376e-05
TCGA-ZF-A9RN-01	0.00216154	3.81499e-07	0.000189154	0.000542313	0.00393892	4.94212e-05	0.00132885	0.00403607	0.00131811	0.0211795	0.0515213	2.85349e-06	0.587315	0.000676466	0.00478833	2.76114e-06	0.319577	0.00137157
TCGA-CF-A3MH-01	4.16273e-05	4.39842e-07	1.61091e-05	0.229788	0.000537789	1.89039e-05	3.8141e-05	0.000414463	9.07354e-05	0.00030376	0.235443	5.90144e-06	0.0609911	0.000160217	0.000457972	1.36755e-06	0.471689	1.36076e-06
TCGA-XF-A9SP-01	0.000813523	1.24056e-07	1.8956e-06	0.643735	0.0185976	2.6848e-06	4.3944e-05	0.000392531	0.000263631	0.000199206	0.00546025	1.00038e-06	0.025671	5.24777e-05	0.000672743	0.000583497	0.30336	0.000148791
TCGA-G2-AA3F-01	0.00155124	9.00398e-08	2.42317e-07	0.969693	0.000694461	8.95427e-07	2.90756e-05	0.00045908	6.06711e-06	0.000548281	4.25035e-06	4.08261e-07	0.00677318	4.88832e-07	0.000224438	1.6065e-06	0.0199923	2.12614e-05
TCGA-4Z-AA7W-01	3.57347e-05	2.39044e-10	6.8143e-05	0.00515461	0.0360951	2.93194e-07	0.000653806	0.000288333	0.00485478	0.00142311	0.250087	3.16836e-09	0.0502421	0.000107362	0.000565547	6.45112e-05	0.650321	3.91099e-05
TCGA-GC-A6I1-01	5.12736e-06	5.17693e-10	1.19078e-05	0.00402666	0.0219333	1.48853e-07	9.08148e-05	0.000192036	0.00239302	1.97265e-05	0.0768062	9.63745e-09	0.00251211	9.92045e-05	0.000829936	1.18909e-05	0.891032	3.5883e-05
TCGA-GV-A3JZ-01	0.00273844	4.12181e-08	2.61456e-06	0.439748	0.0182287	7.27025e-07	0.000205948	0.018031	0.000539632	0.00185474	4.25112e-06	6.97665e-07	0.168042	9.65665e-05	0.000467322	0.000194938	0.345921	0.00392225
TCGA-DK-A1AA-01	7.43075e-05	1.6847e-05	3.51079e-06	0.864278	0.00029527	8.72494e-07	1.22002e-05	1.77739e-05	0.00103958	0.000158247	0.0386085	4.87351e-06	0.00295543	0.000963013	0.00018739	9.52079e-06	0.0913683	6.2716e-06
TCGA-E7-A541-01	7.73606e-05	1.05493e-09	4.52968e-06	0.330941	0.00506965	1.68505e-06	0.000117853	0.00023869	0.000438871	0.00266969	0.000803508	2.94456e-07	0.00565278	9.72744e-06	7.20085e-05	1.43199e-05	0.653846	4.13345e-05
TCGA-DK-A6AV-01	0.000153514	4.37342e-07	2.28272e-05	0.294861	0.00230015	4.78029e-06	0.000389259	2.52337e-05	0.000429122	0.00183694	0.00436466	1.3999e-06	0.0182236	0.000337688	0.0002609	1.01754e-05	0.676775	3.09363e-06
TCGA-BT-A2LA-11	0.000474834	4.44065e-09	2.28554e-06	0.752492	0.0147924	0.000164303	6.65824e-05	0.0273281	0.00321985	0.00372858	0.0246433	4.08322e-07	0.00329912	0.000439274	0.0010733	0.00139016	0.166858	2.83071e-05
TCGA-E7-A5KF-01	0.000114703	1.82461e-07	5.49973e-07	0.799008	0.000721631	3.61242e-06	1.44589e-05	0.000426841	9.02558e-05	7.05025e-05	0.00839309	1.18766e-06	0.0108573	1.83994e-06	0.000278361	6.48177e-06	0.179994	1.69895e-05
TCGA-GD-A2C5-01	0.00233378	7.65554e-07	4.45636e-06	0.809459	0.00729575	2.77624e-05	5.87807e-05	0.000525103	0.000938227	0.00130886	0.000349035	8.84467e-06	0.0378859	2.48342e-06	0.000452319	0.000110655	0.139228	1.09675e-05
TCGA-YF-AA3L-01	0.0029585	1.14321e-07	0.000119989	0.366117	0.00755357	7.41318e-05	0.000241034	0.00416269	0.000621199	0.00150256	0.0084146	9.01491e-07	0.310806	0.00129677	0.000592381	6.88208e-05	0.295013	0.00045709
TCGA-DK-AA74-01	3.95713e-05	1.01479e-09	0.0003141	0.0657616	0.0431459	3.72409e-06	0.0129064	0.00020196	0.0158107	0.00149287	0.434797	5.88826e-08	0.00164534	0.0294826	0.000188915	0.00230578	0.391792	0.000110686
TCGA-FD-A3N6-01	1.69513e-08	0.000538112	3.51648e-06	2.43437e-05	0.00241293	2.65118e-08	0.000396619	8.33831e-05	1.08389e-05	1.04168e-05	0.968452	2.63695e-06	0.000723507	7.27652e-06	0.00057043	0.000134782	0.0266289	5.06018e-07
TCGA-DK-AA6R-01	0.000389771	8.20843e-06	2.97126e-06	0.00211811	0.0032296	1.70108e-08	0.00192104	2.15942e-05	0.000358029	0.000122641	0.490672	8.01719e-08	0.000725553	0.000459071	1.50994e-05	1.34043e-05	0.499933	1.01885e-05
TCGA-4Z-AA89-01	0.000122473	3.87204e-07	4.34588e-05	0.757214	0.000290915	3.40196e-06	1.47185e-05	0.000113167	3.41393e-05	0.000199655	0.145772	3.12139e-06	0.00515086	2.41256e-05	0.00212393	3.19742e-06	0.0888829	3.91316e-06
TCGA-BT-A20X-01	1.26031e-05	0.000102676	2.90985e-05	2.73859e-06	0.00331898	2.09491e-07	0.000107152	2.01168e-05	0.00462247	0.000104142	0.76189	1.18876e-08	0.00186903	0.00121259	0.000154168	2.30778e-05	0.226527	3.20601e-06
TCGA-DK-A1AB-01	5.65394e-06	1.71688e-07	5.82018e-05	0.00372541	0.00851587	6.74972e-07	0.000416588	5.24592e-05	0.000339616	0.000486306	0.252615	1.7592e-06	0.00153285	0.0012078	0.000200795	0.000139278	0.730672	3.02201e-05
TCGA-DK-A3IU-01	3.48372e-05	7.05097e-08	0.0016573	0.444263	0.0262741	2.56629e-06	0.00333763	0.00163271	0.00853272	0.003692	0.0248003	8.58504e-06	0.0290852	6.71462e-05	0.000268258	3.41009e-05	0.456303	6.79825e-06
TCGA-C4-A0F0-01	3.7521e-06	0.000170909	0.000338861	2.12584e-06	0.0198873	1.70487e-05	0.0396256	0.000180374	0.00873426	0.00596245	0.18173	4.40284e-07	0.0051771	0.172569	0.000134713	0.000648798	0.564817	6.14407e-08
TCGA-K4-A5RI-11	0.000996765	2.25844e-08	5.77322e-05	0.292426	0.00596059	5.51306e-07	0.000151766	0.00292603	0.0403917	0.000216265	0.0486315	5.34938e-06	0.00937817	0.000265321	0.0102684	0.000176116	0.588133	1.42512e-05
TCGA-GC-A6I3-01	0.00611812	2.71401e-07	4.93909e-05	0.383819	0.0882196	0.000206002	0.0173083	0.0201695	0.000260334	0.06175	0.0133571	1.68095e-07	0.188269	0.00363994	0.0496994	0.000162554	0.162948	0.00402372
TCGA-XF-A9SV-01	0.000121421	8.98475e-07	9.08649e-07	0.981884	0.000306345	2.4801e-06	5.43479e-05	2.05742e-05	7.58807e-06	0.000583096	0.000416944	4.5839e-06	0.00764646	7.9076e-07	0.000311349	2.75413e-06	0.00863408	1.40928e-06
TCGA-FD-A62N-01	1.9207e-05	2.8284e-12	0.000497912	0.0558259	0.0449034	3.03595e-07	0.00178731	0.0152219	0.00445587	0.00032874	0.395671	9.14882e-08	0.00391707	0.000517034	8.47792e-05	8.70856e-05	0.476425	0.000257591
TCGA-FD-A6TA-01	6.21696e-05	5.7568e-06	1.39173e-05	0.872378	0.00553083	1.60154e-05	0.000203403	0.000356852	3.68146e-05	0.00227727	0.00331954	2.54154e-05	0.0760742	2.96579e-05	0.00132438	6.36951e-05	0.038247	3.53853e-05
TCGA-DK-A3WY-01	0.000529805	9.91891e-09	0.00184823	0.0156715	0.0153565	1.42552e-05	0.00153204	0.00471258	0.0305627	0.00494778	0.00461023	4.6005e-06	0.0267553	0.00125089	0.000140173	0.000108333	0.891813	0.000141959
TCGA-XF-AAMR-01	0.00164444	1.91041e-06	1.0428e-05	0.300231	0.00355461	1.61589e-06	0.000214121	0.000427901	0.000957958	0.00333211	0.0119177	9.56056e-06	0.0336706	0.000368291	0.000613427	0.00013921	0.64193	0.000974657
TCGA-FD-A6TF-01	0.000131374	2.35701e-08	5.58912e-05	0.0695028	0.0016959	4.59771e-07	0.000176595	0.0057538	0.000771582	0.000817865	0.000419613	7.00871e-07	0.00477898	0.000227333	0.00027412	0.000522849	0.914586	0.000283859
TCGA-CF-A3MF-01	0.000120293	1.41631e-07	1.95113e-05	0.900255	0.00320395	2.95309e-06	3.07784e-06	0.000183422	4.93429e-05	0.000298414	0.00158178	1.48787e-06	0.07295	3.42381e-06	0.000345366	5.68483e-06	0.0197286	0.00124739
TCGA-GC-A3WC-11	0.00704472	1.31165e-05	0.000224417	0.0383955	0.0159914	5.24234e-07	0.00251482	0.0193577	0.0050389	0.00146731	0.00179963	0.000624391	0.00730197	0.00144503	0.000787813	0.000180367	0.896954	0.00085829
TCGA-5N-A9KI-01	0.00267516	4.0226e-07	3.30215e-05	0.670041	0.00891504	3.98339e-06	0.000470944	0.020038	0.00025565	0.00273472	6.81746e-07	5.99106e-05	0.0999844	3.63537e-05	0.000455211	0.000208294	0.194071	1.54198e-05
TCGA-ZF-AA4X-01	0.00051985	3.29069e-06	1.01891e-06	0.639046	0.00721324	4.03417e-06	0.000222025	0.0040584	0.000582228	0.0240197	2.88332e-05	0.000394035	0.0307074	3.9015e-06	0.000161435	1.11264e-05	0.292908	0.000115099
TCGA-E5-A4TZ-01	0.000289509	1.41137e-06	0.000145411	0.792296	0.0035535	1.39944e-07	0.000557439	5.01135e-06	0.000137922	0.000311843	0.0475131	3.1172e-07	0.00900066	0.000294746	0.000646406	5.67554e-06	0.14185	0.00339114
TCGA-BL-A13J-01	0.000291178	4.37642e-05	8.80167e-06	0.626121	8.60947e-05	2.22981e-07	2.38718e-05	3.37332e-05	4.81115e-05	0.000180348	0.0299146	3.67075e-06	0.0147098	1.42947e-05	0.000822613	9.51098e-07	0.327693	3.88881e-06
TCGA-DK-A1A6-01	4.8209e-05	4.80637e-08	2.35416e-05	0.934227	0.00563531	4.84818e-07	2.12549e-05	7.60476e-05	1.76137e-05	0.000433408	0.000244415	1.53405e-06	0.020433	5.17204e-07	0.000334402	1.1679e-05	0.0384031	8.79323e-05
TCGA-ZF-A9R0-01	0.00118053	7.42508e-07	1.81993e-06	0.85281	0.00367836	8.87405e-06	3.58778e-05	0.000293429	2.37991e-05	0.000435719	0.00149903	1.99337e-07	0.0860414	9.93984e-06	0.00135199	9.58357e-06	0.0517115	0.000906956
TCGA-ZF-AA51-01	0.00495413	3.68161e-06	9.55539e-06	0.70406	0.0834306	3.58103e-06	0.00160215	0.0189656	0.00470018	0.00484882	0.00495776	1.08493e-06	0.011712	0.000557386	0.00132263	0.00332516	0.154356	0.00118976
TCGA-G2-A2ES-01	3.66066e-07	4.77998e-07	2.14872e-06	9.54548e-05	0.0194748	1.69235e-08	0.000350891	0.000130088	0.0010921	0.000209027	0.703426	2.48604e-06	0.00154238	0.000200358	0.00166318	0.000342446	0.271465	2.8441e-06
TCGA-CU-A0YO-01	0.000117891	1.7237e-07	3.93964e-05	0.885073	0.00544904	1.18058e-06	0.000184002	0.000515212	0.000215011	0.000561883	0.00185759	9.75923e-07	0.000531112	9.59322e-05	0.000309879	3.11461e-05	0.105016	1.14479e-06
TCGA-GC-A3OO-01	2.84725e-05	6.25997e-07	1.26875e-05	0.631172	0.00282514	8.83725e-06	0.000443192	0.00491977	0.00505066	0.00373657	0.00525807	0.000114899	0.0269493	0.00125251	0.000299511	4.02558e-05	0.317887	7.21705e-07
TCGA-DK-A6B6-01	0.000749505	8.43829e-08	3.54753e-07	0.962867	0.00121681	4.10504e-06	2.05449e-05	0.000203002	1.04934e-05	0.00455466	0.000314996	6.11006e-07	0.0169369	2.29998e-07	0.000538446	2.69593e-07	0.0125697	1.18675e-05
TCGA-BT-A20T-01	0.000241199	1.24055e-06	0.00284372	0.369282	0.0312369	3.08405e-06	0.000126791	5.84829e-05	0.000257319	0.00045251	0.13019	7.00248e-07	0.238918	6.90166e-05	0.00027289	0.000155929	0.225822	6.81338e-05
TCGA-K4-A6FZ-01	0.00041357	3.67483e-09	1.86426e-05	0.209328	0.00284114	2.33096e-07	0.000595568	1.90404e-05	0.00266307	0.000261996	0.192882	1.8273e-07	0.00316374	0.00375857	6.96088e-05	2.15745e-05	0.583963	6.41675e-07
TCGA-G2-A2EJ-01	1.08156e-07	1.64424e-06	6.32501e-07	0.00391346	0.000499172	1.5833e-08	0.000258825	7.66775e-05	0.000289822	0.000773302	0.91061	1.83645e-09	0.00071916	1.12232e-05	8.61368e-06	2.59603e-06	0.082833	1.4616e-06
TCGA-DK-A2I6-01	9.16177e-06	2.9196e-08	1.67173e-05	0.300852	0.00757494	4.90745e-07	0.000316903	0.000627883	0.000627348	0.00214567	0.116109	8.91407e-08	0.00341262	0.00327567	0.00220355	9.8687e-05	0.562728	1.8203e-06
TCGA-XF-A8HE-01	4.78106e-06	2.23675e-06	0.000174457	5.84266e-05	0.0322593	1.54895e-07	0.00265899	0.000244861	0.0027881	0.00346509	0.314265	3.61628e-08	0.0315798	0.0193004	5.65612e-05	4.88828e-05	0.592951	0.000142245
TCGA-XF-A9SI-01	0.00414242	2.98243e-09	6.75911e-05	0.01005	0.0945265	4.75925e-06	0.00277027	0.0750637	0.0494883	0.0168326	0.000843198	5.32945e-06	0.0321656	6.47751e-05	0.00150619	0.00088939	0.710241	0.00133797
TCGA-XF-A9T5-01	8.17317e-07	2.22482e-10	0.00103121	0.00078764	0.0756503	2.94459e-06	0.000927552	0.00410115	0.000722819	0.019507	0.0365042	1.81984e-06	0.025386	0.000717985	0.0139402	1.71455e-05	0.820697	4.17217e-06
TCGA-XF-AAN7-01	2.438e-05	8.76408e-07	1.47642e-06	0.0105401	0.012381	7.71107e-06	0.0062597	0.000637938	0.00423974	0.048344	5.28991e-06	0.000140323	0.00255464	0.000797171	0.000264511	7.3111e-05	0.903128	0.0106004
TCGA-DK-A2I1-01	0.00104062	3.54271e-07	3.08698e-06	0.930642	0.00623198	2.14948e-05	0.000558205	0.00148289	0.00165703	0.00314819	5.42476e-05	1.88815e-06	0.00283811	4.95258e-05	7.94969e-05	7.07521e-06	0.0520787	0.000104683
TCGA-BT-A0YX-01	0.000169744	4.62555e-06	0.000539113	0.00551089	0.057772	2.17637e-08	3.63093e-05	1.48776e-05	0.000514188	0.000263769	0.141425	2.33678e-06	0.00537414	7.11291e-06	0.0433066	0.000630538	0.744408	2.05717e-05
TCGA-DK-A1AF-01	2.04798e-05	9.24649e-07	3.24985e-06	0.535434	0.0018869	4.11339e-06	0.000277654	0.00047344	0.0100701	0.00030099	0.0411721	2.80411e-05	0.00632554	0.000248021	0.00103576	3.19231e-05	0.402679	7.21999e-06
TCGA-XF-A9SX-01	0.000164672	8.92708e-10	0.000416503	0.214515	0.00936756	5.41557e-07	0.00127387	0.000482371	0.000261577	1.21195e-05	0.0169925	6.94725e-09	0.000117988	0.000461076	1.62618e-05	0.000352387	0.75554	2.62545e-05
TCGA-UY-A9PF-01	0.000449581	3.67688e-07	9.03537e-07	0.957968	0.000895453	2.20255e-06	4.09803e-05	0.000362885	0.000236188	0.000757663	9.45333e-05	1.00648e-05	5.41601e-05	9.03571e-06	2.92908e-05	3.41954e-05	0.0390545	3.94417e-07
TCGA-K4-A3WV-01	0.00508941	1.29238e-07	0.000115338	0.00653699	0.00303657	2.20672e-05	0.000674876	0.00385483	0.000808063	0.0157639	0.0575256	4.1087e-08	0.015022	2.42508e-06	0.740447	1.49959e-06	0.136968	0.0141311
TCGA-E7-A8O7-01	3.93804e-05	1.99761e-08	2.01264e-06	0.918273	0.00173224	1.67649e-06	1.21014e-05	5.26469e-05	2.82739e-05	0.000247438	0.00129335	1.86911e-06	0.000299494	6.2914e-05	0.000234363	3.68563e-05	0.0775429	0.000139789
TCGA-FD-A5BY-01	4.05055e-05	6.96064e-08	1.25743e-05	0.0973817	0.0033726	3.57902e-07	0.00064242	2.06974e-05	0.000217666	0.000190231	0.455238	1.61539e-06	0.00366374	3.52901e-05	0.00486974	6.19318e-05	0.432537	0.00171368
TCGA-BT-A20V-01	0.000114668	3.04952e-07	5.13502e-05	0.37027	0.00852308	9.51088e-06	0.000546591	0.0104222	0.00518402	0.00141036	0.0148756	2.83119e-05	0.0134388	4.54983e-07	0.0119051	0.000220828	0.562812	0.000186565
TCGA-ZF-AA4U-01	0.000213768	2.04983e-06	2.44402e-05	0.77133	0.00260395	2.55952e-06	0.00042959	2.32518e-05	8.34281e-05	0.000943905	0.032833	2.33982e-06	0.030679	0.00401947	0.000101882	9.87972e-06	0.15666	3.74217e-05
TCGA-PQ-A6FI-01	3.37395e-07	1.78736e-07	1.28977e-05	0.000109214	0.00174651	1.03658e-07	5.1282e-05	3.55659e-05	0.000399163	0.000381443	0.599921	1.57178e-08	0.00641603	1.24122e-05	5.93995e-05	7.42235e-05	0.390763	1.61852e-05
TCGA-FJ-A3Z7-01	0.0377165	2.07255e-06	0.00129279	0.514803	0.149745	6.92527e-06	0.00147595	0.00587524	0.0440698	0.00129167	8.80817e-07	4.12721e-08	0.10881	0.00182352	3.02035e-05	4.06303e-05	0.132916	0.000100392
TCGA-DK-A3IM-01	3.46825e-07	5.6662e-05	1.72229e-05	3.89641e-05	0.0009693	2.27684e-07	0.000130741	7.03826e-06	0.000219423	0.000403501	0.693839	1.43416e-06	0.00945035	0.000241807	7.13456e-05	0.00020123	0.294314	3.71136e-05
TCGA-ZF-AA4T-01	0.000243132	3.87405e-08	1.50788e-06	0.537537	0.00413483	2.46608e-06	0.000110165	0.000446804	3.54863e-05	0.0258926	0.00146941	7.18611e-08	0.173998	4.46539e-05	0.000317485	7.06395e-06	0.255443	0.000316549
TCGA-G2-A2EL-01	0.000209372	9.33537e-06	1.38689e-06	0.00205978	0.00187454	8.37595e-05	0.000842041	0.00147514	3.96807e-05	0.0243174	0.000294692	0.000109134	0.0223075	1.75825e-05	0.000653462	1.22921e-05	0.879619	0.0660737
TCGA-FD-A5BS-01	0.00171747	2.52444e-10	0.000165625	0.00938473	0.169235	0.000227209	0.0147488	0.18031	0.0225784	0.0190425	0.00671855	3.23288e-05	0.0205834	0.00703205	0.00308586	0.00213942	0.531878	0.0111202
TCGA-FD-A6TC-01	0.000185997	3.84458e-07	0.000910589	0.64873	0.00116589	2.55962e-05	0.00185648	4.31274e-05	0.000156453	0.00180344	0.0169818	1.1119e-06	0.0685356	0.000448786	0.000234568	2.39915e-05	0.258875	2.13855e-05
TCGA-DK-A3X2-01	0.00237221	6.04651e-07	1.19661e-05	0.162406	0.00980166	8.68399e-07	0.000102569	0.00341987	0.000261926	0.00244226	0.00425145	7.36984e-07	0.0448637	0.000166083	0.000760594	4.45856e-05	0.767492	0.00160063
TCGA-UY-A78N-01	0.00172383	3.9514e-06	0.000208062	0.254266	0.00815296	2.00712e-06	0.000292177	0.00565363	0.000168264	0.00154957	0.000280422	8.68078e-06	0.0545581	0.000425342	8.88134e-05	1.7168e-05	0.653915	0.0186861
TCGA-FD-A3SS-01	0.000185039	2.81752e-06	0.000117144	0.226745	0.00379866	5.46521e-07	0.00100108	0.000340197	0.000165413	0.000548354	0.00255527	4.04116e-06	0.0376311	2.30048e-05	0.00360169	0.000172078	0.722319	0.000789694
TCGA-4Z-AA7R-01	0.0106645	2.8127e-06	4.92467e-08	0.331349	0.00263371	2.04305e-05	0.00171402	0.0587762	0.000374473	0.0073884	2.35064e-05	3.90152e-06	0.0737422	3.55095e-05	0.00151288	0.000145156	0.510374	0.00123964
TCGA-DK-A1A3-01	0.00329489	1.26719e-07	3.79815e-06	0.969741	0.00138888	5.23962e-06	3.86777e-05	0.00026012	0.000317003	0.00135709	1.32508e-07	9.41797e-06	0.00845289	3.21743e-07	9.18262e-07	7.66356e-06	0.0151134	8.79293e-06
TCGA-E7-A85H-01	0.00219911	2.37906e-06	6.49392e-05	0.710347	0.00723108	2.40574e-06	0.000532445	0.00254306	2.50473e-05	0.00674598	0.00128879	7.13349e-07	0.154778	1.82398e-05	0.0027594	2.46632e-05	0.110896	0.000541471
TCGA-DK-AA6X-01	0.000520369	5.26211e-05	4.29792e-05	0.343615	0.0321336	3.3926e-05	0.000727894	0.000926685	0.000375824	0.0455864	0.00877851	0.000621348	0.200528	0.000282559	0.00269993	0.000403482	0.362116	0.000554613
TCGA-CF-A27C-01	4.29787e-05	7.09928e-07	1.54322e-05	0.934622	0.000999807	3.62201e-06	2.44759e-05	0.000520361	4.15255e-05	0.00090451	0.00316007	1.65543e-06	0.0184499	3.40671e-05	0.000162073	1.63144e-06	0.0410141	9.71806e-07
TCGA-KQ-A41N-01	0.0247491	2.26886e-07	2.00771e-05	0.875081	0.0018332	7.05762e-05	5.13563e-05	0.000315014	0.000407514	0.000891586	0.00390395	5.10384e-07	0.0270269	1.15589e-05	0.00112481	2.10542e-05	0.0643999	9.18373e-05
TCGA-XF-A9SK-01	0.0012603	3.74428e-08	0.000502384	0.582257	0.0167315	1.00689e-05	0.000578612	3.32098e-05	0.000358638	0.000246238	0.192822	2.4382e-06	0.138441	0.000248136	0.00625524	0.00109083	0.0589087	0.000253413
TCGA-ZF-A9R4-01	0.000479313	7.63974e-07	5.66566e-06	0.975262	0.00473458	6.71703e-07	9.37514e-06	0.000291357	5.41623e-06	0.000692866	0.000165343	5.24217e-07	0.0022675	9.72523e-07	0.000193974	1.22577e-06	0.0156126	0.000276264
TCGA-FJ-A3ZE-01	0.00103237	0.000234324	3.38429e-05	0.813655	0.00104916	3.18815e-06	6.76235e-05	1.44139e-05	3.71916e-06	7.85508e-05	0.00306808	4.2274e-05	0.142075	4.98167e-07	0.000830032	1.03348e-06	0.0377953	1.50909e-05
TCGA-GD-A76B-01	0.000608197	3.32148e-07	2.10359e-05	0.9577	0.012179	3.75007e-06	0.000710943	0.000304899	0.00138796	0.00198094	1.87866e-05	3.53112e-07	0.00878086	2.69096e-06	0.000514252	1.92398e-06	0.0157646	1.9097e-05
TCGA-G2-A3IE-01	0.000793835	2.47918e-06	2.0692e-05	0.982738	0.00126983	1.90664e-05	0.000111227	0.000306507	0.000142894	0.00031444	0.00259411	4.41373e-07	0.00109059	2.01398e-05	0.000241907	1.42432e-06	0.0103308	1.54812e-06
TCGA-BT-A20Q-01	9.25986e-05	1.71331e-07	1.95515e-05	0.645036	0.00161796	9.56935e-06	3.34066e-05	7.27961e-06	0.000665218	0.00069403	0.0256745	9.52943e-06	0.147413	2.30071e-05	0.00177577	8.43514e-06	0.176876	4.34931e-05
TCGA-XF-A9SM-01	2.58834e-05	1.08537e-11	2.33249e-05	0.199075	0.00419906	1.01762e-06	0.00269039	0.000255053	0.00271908	0.00177237	0.0410475	1.34327e-08	0.00351693	0.000111468	5.25526e-05	1.13806e-06	0.744328	0.000181236
TCGA-FD-A5BX-01	4.54867e-05	1.10138e-07	5.71002e-05	0.00249027	0.0096973	0.000553235	0.0802264	0.00358057	0.0713151	0.0171203	0.0074784	5.93209e-07	0.00576284	0.452021	0.000201367	0.000152234	0.349285	1.22247e-05
TCGA-DK-A2I4-01	0.000705444	9.38058e-12	4.77861e-07	0.0785821	0.00284229	1.87164e-07	0.000273078	0.000718855	0.00417637	0.00012208	0.00492503	5.76466e-07	0.00100183	6.64054e-06	0.000936506	1.43656e-05	0.905693	9.7473e-07
TCGA-FD-A3B3-01	7.65417e-07	8.7193e-08	0.000208915	0.00624027	0.0775331	2.71534e-07	0.0228872	9.38873e-05	0.0172204	0.000477914	0.305	3.00209e-07	0.0215626	0.000636694	0.00012494	7.03081e-05	0.547713	0.000229419
TCGA-H4-A2HQ-01	9.54288e-05	1.54313e-07	1.11484e-06	0.861777	0.00322499	1.98603e-07	1.22313e-05	6.92466e-05	7.80611e-05	0.000283063	0.00951189	6.93244e-07	0.00221006	7.08713e-05	0.00210318	1.57845e-05	0.11905	0.0014962
TCGA-4Z-AA7Y-01	3.7676e-05	2.87752e-06	2.91479e-06	0.674229	0.00263958	1.5137e-05	7.85791e-06	2.36666e-05	0.000624555	0.00219991	0.00762557	0.00016494	0.00604151	1.50408e-05	0.000725411	4.92313e-05	0.305594	1.18905e-06
TCGA-FD-A5BV-01	0.000783337	1.44095e-06	1.50044e-05	0.784606	0.001283	1.35812e-06	2.20655e-05	9.95436e-05	0.000158127	0.00023601	0.00219499	4.04489e-06	0.0011457	2.02538e-06	0.000329977	3.19903e-05	0.209083	2.31791e-06
TCGA-ZF-A9R3-01	0.00105529	3.69302e-08	2.49111e-06	0.909425	0.00324628	7.17735e-06	7.32803e-06	0.000216856	1.7072e-05	0.00577263	0.000482168	1.0912e-06	0.00907349	7.14905e-07	0.00135932	3.60433e-05	0.0692904	6.74376e-06
TCGA-UY-A78M-01	0.00154364	1.771e-06	0.000764386	0.37069	0.00469941	5.67221e-05	0.0061244	0.00621653	0.000153001	0.00232704	0.0449661	2.60691e-07	0.250621	0.0203348	0.0247906	0.000218954	0.266452	3.90552e-05
TCGA-BT-A20J-01	0.00020604	1.84384e-07	0.000114701	0.0423246	0.00474615	3.18029e-05	0.000482216	0.002516	0.0179904	0.00914023	0.002081	5.79312e-06	0.032706	1.509e-05	0.00135563	7.74181e-05	0.882475	0.00373217
TCGA-GD-A6C6-01	0.00144745	3.06419e-09	8.41174e-06	0.0910745	0.0488614	2.07644e-05	0.00388801	0.155688	0.000134569	0.00245274	0.367503	2.41018e-10	0.0454009	0.00273222	0.041529	0.000672728	0.229195	0.00939174
TCGA-XF-AAN2-01	5.85203e-05	5.7698e-07	1.70996e-05	0.154411	0.00725305	6.73948e-07	0.000512442	0.000332553	0.00075088	0.000389697	0.0146907	1.04009e-05	0.0255071	1.3803e-07	0.00062454	1.63015e-05	0.79541	1.49731e-05
TCGA-4Z-AA7O-01	0.000126771	1.05702e-05	4.4637e-05	0.910529	0.000794634	1.64142e-06	2.45895e-05	5.96958e-05	0.000960016	0.00013055	0.00552879	2.18222e-05	0.00534194	6.956e-05	0.000502135	1.78978e-06	0.0758384	1.36058e-05
TCGA-GC-A6I3-11	0.000226508	1.02327e-07	0.00163549	0.0860764	0.0416141	3.48893e-05	0.00340084	0.0586369	0.0898343	0.0033329	0.371844	2.16697e-07	0.177606	0.00554335	0.0160409	0.00203794	0.141201	0.000934082
TCGA-DK-AA6L-01	0.000230547	3.30734e-08	0.000275118	0.436636	0.0127163	4.36608e-06	0.00475437	7.54494e-05	0.000513461	0.000996387	0.323494	1.18106e-06	0.0199004	0.0399234	0.00420056	0.000292755	0.155845	0.000140398
TCGA-XF-AAN1-01	0.000266604	7.64468e-07	3.33831e-05	0.659923	0.00352827	8.21046e-06	9.43543e-05	0.000211153	0.000371776	0.00174185	0.0130125	1.19562e-06	0.0316694	0.000350948	0.000357472	7.82941e-05	0.287327	0.0010238
TCGA-BT-A42C-01	0.000465242	3.83073e-08	8.33169e-05	0.114178	0.0220911	9.56346e-07	2.44209e-06	0.000225172	6.58331e-05	0.00110128	0.00438919	9.86138e-07	0.419945	1.48838e-06	0.0737804	0.00122954	0.362366	7.33718e-05
TCGA-ZF-AA54-01	4.60091e-05	2.59406e-08	0.0049117	0.000710982	0.00709536	1.94929e-05	0.00580645	0.00193375	0.00975027	0.0205339	0.000502515	3.54886e-07	0.00235451	0.0246458	4.72389e-05	3.55672e-06	0.921593	4.52324e-05
TCGA-K4-A3WU-01	0.0314773	3.0289e-07	7.1871e-06	0.89142	0.00735346	1.39928e-07	0.00935573	2.98196e-05	0.00119094	0.000142717	1.74834e-05	1.34283e-06	0.00271466	9.75153e-06	1.40999e-05	3.86459e-06	0.0562373	2.37669e-05
TCGA-ZF-AA58-01	5.23718e-06	2.95349e-12	0.000369803	0.00109757	0.00517021	4.15931e-07	0.0357477	0.0167276	0.000439864	0.000668255	0.176525	4.99822e-09	0.000578929	0.00683982	2.81989e-05	5.29228e-06	0.755779	1.64468e-05
TCGA-ZF-AA4N-01	1.63482e-06	9.01136e-07	0.042072	0.0275302	0.0396201	2.45718e-06	0.023824	2.07853e-06	0.0011464	0.00198205	0.557084	6.4191e-06	0.0012046	0.00124096	0.115092	0.00148776	0.187702	1.75386e-07
TCGA-GD-A2C5-11	0.00157753	1.06724e-05	6.25854e-05	0.550925	0.0343934	9.0149e-06	4.26253e-05	0.00154804	0.00211403	0.00175121	0.00045556	3.35302e-05	0.0919624	0.0020573	0.00124229	0.000110136	0.311094	0.000610435
TCGA-BL-A5ZZ-01	5.98876e-05	7.05358e-08	0.00130948	0.012493	0.00488288	1.11819e-05	0.00878353	0.00358506	0.050453	0.00483145	0.0426198	5.43165e-06	0.0228464	0.118217	0.000138184	0.00100632	0.728347	0.000410808
TCGA-CF-A7I0-01	0.00184776	2.57813e-07	0.000156279	0.697111	0.00385672	7.19006e-06	4.85994e-05	0.00115905	0.000499031	0.00043695	0.001482	1.03787e-06	0.0316196	1.54889e-05	0.000579652	3.1332e-05	0.26112	2.87305e-05
TCGA-DK-A3IN-01	1.48683e-05	8.44965e-08	4.50928e-05	0.506255	0.0228047	1.02525e-06	0.000752593	0.000222015	0.00504407	0.00350001	0.0291938	5.12924e-07	0.00156704	0.00973931	0.000477987	0.000116606	0.42025	1.56581e-05
TCGA-DK-A6B0-01	0.000311486	1.46382e-07	2.06539e-05	0.625656	0.000618504	2.98486e-05	3.91473e-05	0.000946059	0.000106759	0.000290733	0.125612	2.35202e-07	0.022657	0.000118427	0.000871669	2.19802e-05	0.222609	8.97621e-05
TCGA-XF-AAN0-01	0.00308318	5.24673e-05	0.00124401	0.0883712	0.0109558	1.67185e-05	0.00123828	0.0133772	0.00227858	0.00140651	0.00030485	0.000110242	0.566939	0.00271593	0.00734222	0.000107908	0.299013	0.00144356
TCGA-BT-A20Q-11	0.000960371	0.000247548	0.00236422	0.0062492	0.00471189	3.91623e-06	0.00669347	0.00200927	0.0016086	0.00828054	0.000396347	0.00158231	0.00775224	0.0182681	0.000269746	0.000333371	0.937611	0.000658034
TCGA-E7-A4XJ-01	0.00844767	6.1112e-06	3.90523e-05	0.781921	0.00206042	6.68471e-06	9.63901e-06	0.00109379	0.000106462	0.000225109	0.00366447	6.07344e-06	0.00471548	1.07199e-05	0.000775343	2.43378e-05	0.184873	0.0120154
TCGA-G2-AA3C-01	5.52732e-05	1.60204e-09	0.113534	0.000442502	0.031043	6.72692e-05	0.03858	0.000234291	0.229632	0.00796026	0.00749624	7.91028e-08	0.00289382	0.0401463	0.000249261	0.00230322	0.525329	3.33454e-05
TCGA-HQ-A2OE-01	0.00412607	2.45892e-07	1.91307e-05	0.712742	0.0459596	3.3309e-06	3.53949e-05	0.0100925	5.79321e-05	0.0266075	0.0025326	7.2597e-05	0.0371765	2.93804e-06	0.0227966	0.00524396	0.124576	0.00795486
TCGA-5N-A9KM-01	0.000362965	9.8021e-07	8.36541e-06	0.878283	0.01618	4.49506e-05	7.32467e-05	1.92649e-05	0.00104576	0.00692753	0.0517246	3.23599e-05	0.00376792	6.72541e-07	0.0139365	0.000783182	0.0267434	6.51646e-05
TCGA-FD-A6TK-01	8.64504e-05	1.46151e-08	3.33133e-05	0.300503	0.00422049	8.50564e-07	0.00174823	0.00146423	0.00133644	0.000114339	0.0576395	3.19584e-08	0.00287802	2.62668e-05	5.54471e-05	4.50211e-05	0.629848	3.60274e-08
TCGA-UY-A8OB-01	5.38014e-07	7.72478e-09	0.000869046	0.439338	0.0204234	3.24e-07	0.000251017	0.000124548	0.000318763	0.000191514	0.113108	3.29513e-08	0.000496362	2.22587e-05	0.000150635	0.00182122	0.422882	2.22639e-06
TCGA-DK-A3IQ-01	4.99238e-05	8.35317e-06	0.000166137	0.763848	0.00017298	5.04221e-06	0.000183062	0.000710518	0.00017891	0.00179774	0.012364	5.80981e-05	0.0037084	9.54567e-05	0.000154109	0.00049526	0.215955	4.94379e-05
TCGA-FD-A6TG-01	9.09724e-05	1.59504e-07	7.28797e-06	0.266205	0.00177984	1.26691e-05	0.000107109	0.00267815	0.000309975	0.00133709	0.00946336	2.18883e-06	0.512154	1.28663e-05	0.0010704	2.0931e-06	0.204751	1.68289e-05
TCGA-KQ-A41S-01	0.00124507	7.1498e-07	3.99132e-07	0.232231	0.000901614	2.53181e-05	3.41857e-05	0.0198925	0.00314293	0.00134494	2.35107e-06	1.80694e-05	0.52112	8.52028e-05	0.000947749	1.73275e-05	0.218986	4.95041e-06
TCGA-LC-A66R-01	8.49635e-06	7.3362e-10	3.03677e-05	0.125505	0.00369442	4.56581e-07	0.00033914	3.54527e-05	0.000397455	0.00375178	0.0317754	9.06838e-08	0.000659334	3.24893e-05	4.38304e-06	2.25602e-05	0.833742	1.23526e-06
TCGA-GC-A3BM-11	0.00136972	7.77979e-08	1.03056e-06	0.533868	0.00457791	0.000233615	9.96643e-05	0.000240978	0.0475753	0.00162932	0.00108566	1.23636e-05	0.00545242	3.0265e-05	0.000447246	0.000111677	0.403252	1.28898e-05
TCGA-BL-A13I-01	7.28728e-06	1.49513e-08	0.0215198	0.567736	0.0384763	6.34951e-06	0.0390444	1.50991e-05	0.00236605	0.00354588	0.00206438	6.31457e-05	0.00249053	0.000856938	0.000340296	2.27665e-05	0.32143	1.47985e-05
TCGA-FD-A3SO-01	2.13271e-07	1.35916e-07	0.000112905	0.0346916	0.000840318	1.70616e-07	0.000120299	3.63282e-06	0.000863822	8.38566e-05	0.0454903	1.64802e-05	0.0472869	8.91871e-06	0.00262081	1.13577e-05	0.867848	2.96759e-08
TCGA-BT-A2LD-01	0.000106762	7.65609e-07	0.000371664	0.727178	0.00406899	4.27942e-06	0.000191388	0.000299725	0.00203932	0.00125407	0.00275485	2.89338e-06	0.00476736	3.49143e-05	0.000262953	8.88729e-06	0.256652	6.2973e-07
TCGA-AR-A5QQ-01	3.49739e-05	2.91555e-08	4.34357e-06	9.53672e-05	0.00272096	4.86804e-07	0.00120329	4.69694e-05	0.0089797	0.00195245	0.147748	1.65723e-09	0.000435231	0.00675885	2.164e-05	1.49756e-05	0.829976	6.53852e-06
TCGA-D8-A1JA-01	1.13827e-05	2.48169e-05	6.089e-07	0.000200499	7.73589e-05	1.81915e-06	0.00109268	5.42698e-05	0.000129342	0.000113224	0.000492731	2.61666e-05	0.994858	6.37056e-05	0.000170456	2.19743e-06	0.00268052	9.08648e-09
TCGA-BH-A0BQ-01	0.00412583	7.73561e-07	3.71268e-05	0.00126807	0.0390108	2.27509e-05	0.000146775	0.000149258	0.00228947	0.00307695	0.00181753	2.3694e-06	0.728022	2.93461e-05	7.60696e-05	0.00307857	0.216823	2.30426e-05
TCGA-BH-A0BT-01	0.00304888	8.40758e-08	2.3824e-05	7.16346e-05	0.00557613	5.01784e-06	0.00204199	1.06494e-05	8.3412e-05	0.00286088	0.000817315	5.03341e-08	0.977253	2.17191e-05	6.71705e-06	0.000106618	0.00806908	3.32401e-06
TCGA-A8-A06X-01	0.00458571	5.82224e-08	8.44487e-07	0.00365316	0.00353338	2.26022e-05	5.51606e-05	0.000785944	9.78591e-05	0.00518144	9.31078e-05	8.86925e-06	0.83613	2.17352e-05	2.61868e-05	2.54518e-05	0.145744	3.4442e-05
TCGA-A8-A096-01	0.000333848	1.78597e-07	5.75664e-05	5.8077e-05	0.0197857	6.58752e-06	0.00127785	0.000251832	0.000193442	0.00650905	0.000344646	3.74384e-05	0.760379	0.000174672	0.0262763	2.23316e-05	0.184263	2.85896e-05
TCGA-BH-A0C7-01	0.000253805	4.96097e-06	1.55753e-05	0.000234582	0.0203388	3.7051e-06	0.00521927	3.8606e-05	6.60638e-05	0.00250063	6.28171e-05	0.000153108	0.945622	1.01743e-05	0.000311344	4.12169e-05	0.0251019	2.15615e-05
TCGA-AC-A5XU-01	0.00952085	3.83999e-07	0.00170431	0.000543578	0.000759797	1.31589e-05	0.00174131	0.000843612	0.00432586	0.00134249	1.31774e-05	2.01358e-06	0.767083	0.00240894	0.000404873	8.81602e-06	0.209282	1.50975e-06
TCGA-PE-A5DE-01	0.0088176	3.09846e-08	0.000544735	0.000596853	0.0114529	2.33331e-06	0.00755482	0.000366338	0.00302125	0.00112936	2.35738e-05	3.35133e-07	0.764625	0.000930845	0.00027986	0.000283387	0.200371	5.1405e-07
TCGA-PE-A5DC-01	0.000446048	1.3035e-07	1.29893e-05	0.00140638	0.0113036	0.000115353	0.000756491	2.76643e-05	0.00350812	0.00161889	0.000146786	9.97934e-08	0.777432	0.000148854	1.18617e-05	0.000918678	0.202145	9.73497e-07
TCGA-AR-A0TV-01	0.0165111	8.61272e-08	1.4589e-05	0.0011508	0.0617701	0.000199003	0.000253527	0.000107213	8.24595e-05	0.146236	7.29701e-05	2.15732e-05	0.733009	2.06002e-06	4.55995e-05	6.0034e-05	0.0402947	0.0001693
TCGA-GM-A3XG-01	0.00419873	2.72116e-07	1.01088e-05	0.000567841	0.0683741	4.3313e-06	0.00084742	9.08383e-05	0.000279831	0.00433611	0.00719447	2.88692e-08	0.838688	9.35467e-05	5.37061e-06	0.000838805	0.0744679	2.46953e-06
TCGA-BH-A18J-01	0.00237353	2.96242e-07	6.44454e-05	0.000141473	0.00805011	1.34245e-05	0.00118348	9.87596e-05	0.00369248	0.00198552	0.000438044	1.57066e-06	0.78771	1.21062e-05	0.000600248	0.000928664	0.192151	0.000554338
TCGA-BH-A0W7-01	0.0019032	2.79735e-08	2.67472e-05	0.000178386	0.0176741	1.18452e-05	0.00393659	0.000141609	0.000340127	0.00277901	0.000182111	4.99462e-06	0.905539	0.000103088	0.000534195	0.000110301	0.06652	1.44568e-05
TCGA-E9-A3QA-01	0.000245466	9.293e-13	8.46745e-05	0.00289152	0.123316	1.37818e-05	0.00246042	0.0143312	0.00392657	0.0325354	0.000402805	3.84461e-07	0.0874312	7.76807e-05	6.05572e-05	0.000339876	0.731575	0.000307365
TCGA-A7-A4SD-01	0.00961707	4.81031e-08	0.000140611	0.0749233	0.205279	6.85211e-05	0.013244	0.00486536	0.015418	0.0203426	0.0125128	1.34753e-05	0.1167	0.00195637	0.00131258	0.00811164	0.481887	0.0336074
TCGA-BH-A0HA-01	0.00243522	2.47554e-07	0.000212491	0.000135119	0.00245001	0.000130137	0.00619681	2.35935e-05	0.00042251	0.0064327	0.00297315	1.25773e-06	0.95873	3.75636e-05	0.000191968	2.52658e-06	0.019602	2.23704e-05
TCGA-AR-A5QN-01	0.000381391	2.05775e-07	0.000120966	7.34624e-05	0.0368583	7.23627e-06	0.11128	0.00124024	0.000421512	0.00115693	0.0001931	1.53305e-07	0.805951	1.33208e-05	0.000843766	0.00147139	0.0399865	3.31658e-07
TCGA-A7-A0CH-11	0.027432	1.44976e-07	0.00026303	0.00936659	0.188439	8.48575e-06	0.0200269	9.80613e-05	0.00200124	0.0015036	0.00432922	1.12444e-05	0.182148	0.00116574	0.000770768	7.47484e-05	0.562336	2.58792e-05
TCGA-A7-A0CE-01	0.00277948	3.45565e-07	1.26051e-07	0.0110993	0.00756089	0.000285299	0.00457352	0.122093	0.00513664	0.251481	0.00100203	0.000176052	0.172577	2.35807e-06	0.00435074	2.94623e-05	0.391953	0.0248998
TCGA-AR-A0U1-01	0.00162937	7.35416e-07	6.85671e-06	0.00103412	0.0092844	8.6357e-06	0.0026907	0.013822	0.00301261	0.0373245	8.47747e-05	7.46648e-06	0.0768791	3.67811e-05	0.00137384	0.00312612	0.836302	0.0133764
TCGA-EW-A1OZ-01	0.00179663	9.55456e-09	2.46875e-06	0.000214959	0.00401388	4.47369e-05	0.00037905	3.49044e-05	0.000646376	0.00531243	0.000253306	1.82622e-07	0.907055	0.000133342	6.68372e-05	7.93652e-05	0.0788092	0.00115728
TCGA-A2-A0EY-01	0.00109574	2.77352e-07	1.33247e-05	2.58354e-06	0.00226495	6.78003e-06	0.00162961	0.000103605	0.00216009	0.00031763	1.70569e-05	2.12256e-08	0.982842	1.18913e-05	2.42e-06	4.30544e-05	0.00948266	6.28811e-06
TCGA-A8-A09R-01	0.00107662	6.1746e-07	2.78571e-05	0.000337754	0.00759909	1.28372e-05	0.00147058	0.00022659	0.000482858	0.00921502	0.00363255	1.50738e-05	0.817073	5.37882e-06	0.00224635	3.40002e-06	0.156555	1.89135e-05
TCGA-LL-A440-01	0.00509266	3.01837e-07	0.000178386	0.00301192	0.0342112	4.89755e-05	0.00301186	0.00106359	0.00144817	0.00193571	0.000161247	1.05141e-05	0.747874	0.000356867	0.000617422	5.82752e-05	0.20088	3.81877e-05
TCGA-BH-A8FY-01	0.0450671	1.68999e-06	0.000955806	0.0117841	0.00554763	2.94367e-05	0.000395307	0.00154766	0.000106922	0.00209902	4.37741e-05	1.16914e-08	0.79136	0.000254765	4.50272e-05	0.000540824	0.140214	6.89572e-06
TCGA-E2-A1II-01	0.000452476	2.14217e-08	3.67446e-05	0.00503072	0.0525426	5.69903e-05	0.00115595	0.0446114	0.00585391	0.008046	0.000665329	0.000468855	0.0286675	4.79415e-07	0.00376075	2.89515e-05	0.470905	0.377717
TCGA-A7-A6VX-01	0.000543907	4.95262e-07	1.40509e-05	0.000359332	0.00701467	1.58517e-06	0.00159516	6.47816e-05	7.11876e-05	0.000309141	0.000285433	1.17346e-05	0.949184	6.35649e-07	4.0525e-05	0.000732271	0.0397647	6.0389e-06
TCGA-C8-A273-01	0.0025081	3.02188e-07	2.75892e-05	0.000283271	0.0083381	1.69673e-05	0.000865234	0.000180772	0.000187529	0.00159412	0.000412837	1.12669e-07	0.848673	2.62819e-05	8.15269e-06	0.00153355	0.135338	6.06904e-06
TCGA-BH-A1EO-01	0.000819071	9.54221e-06	2.72062e-05	0.000271101	0.00466278	1.28453e-05	0.000772254	6.59449e-05	8.0144e-05	0.00228762	0.00102787	2.05973e-05	0.981326	5.59387e-05	7.16774e-05	9.52256e-05	0.00838766	6.14756e-06
TCGA-OL-A5RX-01	0.034603	1.05948e-06	1.20255e-05	0.0026705	0.00804258	8.46547e-06	0.000356584	0.000341317	0.00141066	0.00185121	0.000163318	1.68991e-07	0.592208	3.65697e-05	7.83386e-05	0.000367093	0.357843	6.25288e-06
TCGA-BH-A0B9-01	0.00346072	1.50202e-05	0.000829572	0.0103393	0.0378708	3.19174e-05	0.0062825	0.00747657	0.000273031	0.00708944	0.00152354	2.73074e-05	0.39886	1.28123e-07	0.00173705	0.000263602	0.510139	0.0137807
TCGA-EW-A1P5-01	9.5206e-05	3.15565e-08	3.67215e-05	7.20822e-05	0.00390892	2.11121e-06	0.000271803	3.35983e-05	2.86299e-06	0.00266241	0.00622758	6.74696e-06	0.831113	1.17891e-06	0.000254064	7.79925e-06	0.15529	1.41499e-05
TCGA-AO-A03P-01	0.00224971	0.000509382	0.000476878	0.000323134	0.00484681	0.000104261	0.00141981	0.000286738	0.000217388	0.00117277	0.00144557	0.000228224	0.925042	6.99966e-06	0.000435489	5.06404e-06	0.061224	5.93834e-06
TCGA-AN-A0AS-01	0.000618763	7.43344e-07	5.94072e-06	0.000263279	0.007049	5.99394e-05	0.00032572	0.00118963	0.000179395	0.00169634	0.000169295	3.51781e-06	0.925626	1.78442e-06	0.000460822	0.000680783	0.0606517	0.0010173
TCGA-A2-A1G0-01	0.00055348	1.44962e-05	3.34563e-05	1.4112e-05	0.0266414	5.49812e-06	0.000173026	2.46536e-05	0.00033318	0.000693071	3.45821e-05	1.90062e-06	0.964356	4.44647e-05	5.47865e-05	0.000101372	0.00690974	1.09183e-05
TCGA-B6-A0I8-01	0.00301688	7.56577e-07	1.03782e-06	0.00145312	0.000779134	1.91768e-05	4.76714e-06	9.63993e-05	0.00142422	0.00050851	4.43586e-05	3.84904e-06	0.93966	1.01665e-06	2.17555e-05	1.28128e-06	0.0529637	4.46448e-07
TCGA-A7-A4SA-01	0.00239667	1.20041e-07	0.000116345	0.000188537	0.0294006	1.47342e-05	0.00137443	2.09776e-05	0.000778541	0.00127558	9.98239e-05	5.51552e-08	0.928792	9.97659e-06	1.84231e-05	0.000116069	0.0346532	0.000744137
TCGA-E9-A1RC-11	0.000167728	0.000331726	0.00237384	0.00504926	0.60376	0.000103707	0.0199927	0.000461504	0.00139142	0.0041945	0.00213236	0.000394851	0.00452501	0.000457454	0.000444532	7.46005e-05	0.35405	9.43365e-05
TCGA-A7-A0DB-11	0.000432783	4.54628e-05	0.0100071	0.00868486	0.402231	0.00018793	0.068323	0.00195332	0.0229248	0.0294551	0.00142858	0.000855103	0.0132784	0.00141571	0.00206692	0.000211965	0.435729	0.000768617
TCGA-AR-A24S-01	0.000404504	3.62206e-07	8.05539e-07	0.000253011	0.0028595	2.84634e-05	0.000783644	0.000450783	0.000299954	0.0210797	0.00156936	4.44482e-05	0.954311	3.48681e-06	0.000755052	1.20106e-05	0.016684	0.000460429
TCGA-BH-A0H9-11	0.00215024	0.000140604	0.00587193	0.00724408	0.435555	0.000241017	0.00879045	0.00682401	0.0509496	0.0324785	0.00438718	5.97311e-05	0.0334275	0.00787051	0.00597824	7.24245e-05	0.39773	0.000228939
TCGA-LD-A74U-01	0.00256175	1.15997e-07	3.71575e-05	0.000228436	0.00535565	2.1332e-05	0.00352582	0.000186939	0.000316492	0.000488201	2.37618e-05	5.70381e-07	0.813111	0.000157828	0.0001694	5.13776e-05	0.173762	1.76048e-06
TCGA-D8-A1XA-01	7.27207e-05	4.32294e-08	2.96427e-05	0.000168561	0.00385967	6.82865e-06	5.51436e-05	2.96408e-05	5.18672e-05	0.000271163	0.000299304	3.17854e-06	0.971212	2.71629e-07	7.43177e-06	0.000145911	0.023785	1.98968e-06
TCGA-D8-A1XR-01	0.00261565	0.000114294	1.12068e-06	1.52213e-05	0.0029997	4.39276e-06	0.00449772	0.00360369	0.000167341	0.00151259	0.000208134	0.000123673	0.945474	7.79795e-05	0.00728592	4.82335e-06	0.0312934	7.82124e-07
TCGA-A8-A07Z-01	0.0330538	3.88886e-09	0.00194826	0.0013794	0.0340565	0.000108112	0.0068916	7.60474e-05	0.000267178	0.0121195	0.000121931	1.75636e-07	0.835163	0.000130416	3.7709e-05	0.000485354	0.0741605	5.93069e-07
TCGA-E2-A1IJ-01	0.00158019	7.55414e-06	0.000172512	0.000125113	0.039687	1.16217e-05	0.00148698	0.000344109	0.00218196	0.000829261	0.00027333	3.01646e-05	0.901316	0.000764949	0.000396825	0.000487503	0.0502873	1.77717e-05
TCGA-GM-A2DH-01	0.000266548	3.06754e-08	6.20368e-07	0.000956838	0.0022707	1.05427e-06	0.00165447	0.000374329	0.000467491	0.0024929	0.000413547	2.88344e-06	0.648879	1.34224e-07	5.22158e-05	1.26105e-05	0.207636	0.134519
TCGA-BH-A0AY-01	0.000739826	1.66841e-06	5.42868e-06	0.000115675	0.00346115	5.2065e-06	0.000230765	0.00024985	0.000980323	0.000418947	5.82653e-05	8.82382e-07	0.871359	2.36465e-06	4.67682e-05	6.44904e-05	0.122182	7.70799e-05
TCGA-BH-A42V-01	0.0118073	9.03147e-06	8.97045e-06	0.000379969	0.0449104	1.337e-05	0.000700924	0.000210649	0.000958884	0.00135002	7.33198e-05	2.37043e-07	0.711866	0.000198326	1.12162e-05	0.000687519	0.226812	2.00321e-06
TCGA-B6-A0IH-01	0.0014684	1.25707e-05	3.92324e-06	0.000381948	0.00344688	1.6076e-05	0.000497552	5.60006e-05	0.00141421	0.00023359	5.6269e-05	8.87537e-07	0.960963	5.81509e-06	2.6454e-05	0.000216563	0.031152	4.75149e-05
TCGA-A1-A0SH-01	0.00260385	1.34221e-05	0.000127728	0.000468225	0.00648117	2.25749e-05	0.000253311	5.13455e-05	6.46586e-05	0.000486677	0.000742297	4.94827e-05	0.968127	1.52023e-05	9.27112e-05	0.000164415	0.0202224	1.39787e-05
TCGA-AR-A1AQ-01	0.0150869	8.15263e-08	2.36179e-05	0.0103772	0.154647	0.000233255	0.00539677	0.0574029	0.0118285	0.0667619	0.00555852	5.39791e-05	0.123691	1.83068e-05	0.0082203	0.00397799	0.520036	0.0166853
TCGA-A7-A0DC-01	0.00125048	7.40071e-06	3.08306e-06	6.82718e-06	0.0130867	0.000368819	2.21643e-05	2.99624e-06	2.1246e-05	0.00103421	0.000241072	7.31019e-07	0.981288	5.13027e-05	5.87133e-06	2.16635e-05	0.00258632	1.38162e-06
TCGA-A8-A07P-01	0.0049335	8.55447e-06	1.79712e-05	0.000372497	0.0227385	5.00732e-05	0.000575585	8.74942e-05	0.000204135	0.0780835	0.000150384	4.82641e-06	0.868118	1.69606e-05	9.98751e-05	0.000349201	0.0241666	2.20475e-05
TCGA-A1-A0SN-01	0.000128456	9.79778e-07	1.12098e-06	5.09161e-05	0.00377874	3.37433e-06	4.05854e-05	4.56472e-05	6.34676e-05	0.000616704	5.3293e-05	8.79151e-06	0.925209	2.77141e-06	0.000692623	5.07795e-05	0.0692404	1.20445e-05
TCGA-BH-A18T-01	0.00164088	8.84667e-06	1.11435e-05	0.00331011	0.0149892	6.1956e-06	0.000151733	0.00885553	0.000773102	0.00669454	0.00220596	5.5878e-06	0.309453	7.66689e-06	0.00233281	0.000126212	0.647063	0.00236509
TCGA-BH-A0E0-11	0.00238653	8.41825e-07	6.60391e-05	0.00147687	0.265355	2.5969e-05	0.00450183	0.00022607	0.000538936	0.0183802	0.0242845	2.25757e-06	0.55455	3.15944e-05	2.53781e-05	0.00239447	0.125752	2.13454e-06
TCGA-E9-A22B-01	0.00223261	3.08985e-06	0.000154563	0.0137856	0.040797	0.000170451	0.0055702	0.000156675	0.00238089	0.087572	0.00506308	2.49789e-05	0.760512	1.1361e-05	0.00044264	0.000607558	0.080363	0.000152725
TCGA-BH-A0HA-11	0.000829285	0.000196515	0.000100883	0.000529836	0.00924214	2.51615e-05	0.00200165	0.00114583	0.00189369	0.00114231	0.0070049	3.29579e-06	0.747421	1.27429e-05	8.60898e-05	0.000283637	0.226382	0.00169895
TCGA-BH-A18P-11	0.00122824	2.28012e-05	0.00028817	0.0298357	0.396084	0.000335111	0.00368516	0.000639912	0.000847802	0.00651017	0.00614137	2.45101e-05	0.168044	3.54165e-06	0.000173424	5.28451e-05	0.385382	0.000700224
TCGA-E9-A1N4-11	0.00210195	0.000170993	1.20665e-05	0.000358231	0.00650906	5.64109e-06	0.00620173	0.000976444	0.000213096	0.000905567	0.00136254	6.7337e-06	0.80852	1.26503e-05	5.78821e-05	8.58596e-05	0.171563	0.000936966
TCGA-S3-AA10-01	0.00433521	9.74186e-10	1.24054e-06	0.00180142	0.0450514	6.26488e-05	0.0266428	0.0180683	0.00467436	0.0191031	0.006504	2.46492e-06	0.0669366	0.000386793	0.000919756	0.0231207	0.713161	0.0692279
TCGA-AO-A0J9-01	0.00205008	3.47485e-07	8.07078e-05	0.00939133	0.151781	7.55635e-05	0.000405256	0.00089161	0.00188848	0.00511011	0.0002588	1.54939e-05	0.629164	0.000118443	0.000960288	0.000145201	0.19763	3.29894e-05
TCGA-A1-A0SE-01	0.00287311	3.87704e-06	4.97157e-06	7.25125e-05	0.0249625	1.82197e-05	0.000121404	6.56324e-05	0.0021087	0.000973943	0.000497391	3.15594e-07	0.945844	4.42712e-06	2.82318e-05	0.000992401	0.0214096	1.85405e-05
TCGA-OL-A5RV-01	0.0204817	6.01939e-07	1.44688e-05	0.000373146	0.0213839	9.91203e-06	0.00180239	0.000860965	0.00065505	0.00243195	0.000196723	9.6191e-08	0.804159	2.06399e-05	0.000188476	0.00445735	0.142963	5.01095e-07
TCGA-BH-A18U-11	0.0018468	1.70368e-05	3.12048e-05	0.00256936	0.0373497	5.1126e-06	0.0200319	0.000212838	0.0010549	0.00150867	0.00451076	1.129e-06	0.609936	3.75357e-06	7.35577e-05	7.37853e-05	0.320733	4.03507e-05
TCGA-A2-A04U-01	0.000765177	9.26981e-05	8.40426e-05	0.027614	0.0128502	0.000763071	0.0335092	0.0566218	0.00385547	0.218889	0.00640238	5.81274e-05	0.118821	0.00011945	0.000879382	0.0246628	0.217533	0.27648
TCGA-A2-A3XV-01	0.0439296	1.70276e-08	0.00126246	5.39374e-06	0.0295832	2.57628e-05	0.00102615	6.4907e-06	1.54876e-05	0.000790462	0.0016689	3.9873e-07	0.866857	0.000319016	0.00595318	0.00140136	0.0464339	0.000721498
TCGA-A7-A3IZ-01	0.00506763	6.07461e-05	8.69261e-05	3.4478e-05	0.0399754	0.00010942	0.00747093	0.000127205	0.00248167	0.000468173	3.00237e-05	2.04345e-07	0.927056	0.000154257	0.00271611	0.000192328	0.0128507	0.00111777
TCGA-E2-A1LS-11	0.00216608	0.000579213	0.000382384	0.0102892	0.619242	0.000961097	0.0510768	0.00115773	0.0113206	0.0140072	0.000572547	0.000401235	0.00933515	0.000260665	0.00259026	0.000333816	0.273682	0.00164265
TCGA-AC-A2FM-11	0.0175679	2.11122e-08	6.84289e-06	0.00630185	0.097568	2.63611e-06	0.00235209	0.000370809	0.00334728	0.005064	0.00141669	2.62856e-09	0.394111	0.000115162	9.81053e-06	0.000272257	0.471491	3.26449e-06
TCGA-D8-A1Y2-01	0.00127438	2.45719e-08	4.23725e-06	0.000115327	0.0089053	0.000161398	0.000609289	9.93281e-05	0.000245976	0.0306991	0.000454832	0.000525191	0.855132	1.36634e-05	0.000359026	2.39313e-05	0.101256	0.00012114
TCGA-E9-A229-01	0.000109825	7.36345e-07	4.41819e-06	3.75449e-05	0.00117203	1.30067e-05	0.000576215	5.49707e-05	2.43761e-05	0.00100123	0.00245921	5.10575e-06	0.989982	6.17424e-07	0.000602991	1.9605e-06	0.00392178	3.22835e-05
TCGA-A7-A4SB-01	0.00122073	1.50296e-06	2.06749e-05	0.00010715	0.00883377	3.48148e-05	0.000165431	0.000110153	0.0202691	0.00192101	8.91023e-06	3.32573e-08	0.805736	5.04461e-05	2.87064e-05	0.000483811	0.160983	2.37772e-05
TCGA-BH-A0HK-01	0.003379	5.08019e-05	2.11632e-06	0.0378671	0.0077047	5.97512e-06	0.000179188	0.0012959	0.0099608	0.00433963	0.00590684	2.09146e-05	0.805223	9.66467e-06	0.00366543	7.68969e-06	0.120381	5.52996e-07
TCGA-3C-AAAU-01	0.0146586	5.43124e-05	2.9933e-05	0.000239866	0.0060903	0.000114109	0.00019465	0.000348353	0.000553982	0.00383515	0.000128146	8.73294e-06	0.784217	5.64187e-06	0.000256182	3.39108e-06	0.189256	5.89046e-06
TCGA-BH-A18M-11	0.000368221	2.42365e-06	8.07415e-05	0.00109609	0.0757114	2.3974e-05	0.0148826	3.80155e-05	0.00073712	0.0017874	0.00107401	6.41145e-06	0.766099	1.24408e-06	0.000124811	7.45741e-05	0.137875	1.66846e-05
TCGA-E2-A14Z-01	9.22372e-05	1.94738e-06	4.21714e-06	0.00018734	0.048378	3.72738e-06	0.00238219	3.76237e-05	0.000114828	0.00164632	0.00063533	1.63392e-06	0.897988	1.21212e-06	3.35428e-06	0.000534016	0.0479152	7.3149e-05
TCGA-A2-A3XW-01	0.000158728	2.35831e-07	0.000443889	0.00253177	0.00179753	1.13412e-05	0.00118836	9.01082e-05	0.000711553	0.000276654	0.0186282	1.30814e-07	0.741004	0.00051849	0.000694107	7.2503e-06	0.231922	1.60292e-05
TCGA-D8-A1Y1-01	0.00145824	3.32569e-07	9.75538e-06	9.88552e-05	0.0282008	2.5928e-05	0.000922441	0.000728476	0.000143911	0.00973173	0.000198391	4.82654e-05	0.802723	0.000238405	0.00261148	3.96608e-05	0.152812	8.32555e-06
TCGA-AC-A7VB-01	0.00288386	5.73528e-07	1.99434e-05	0.00010641	0.0320839	4.05305e-05	0.000778962	1.74406e-05	0.0001355	0.00145667	5.76322e-05	5.72358e-07	0.929461	5.47134e-05	1.47071e-05	0.00144532	0.0311486	0.000293314
TCGA-B6-A0RO-01	0.115744	9.11574e-06	0.000112595	8.04189e-05	0.00462511	1.58876e-05	0.00058636	0.00150421	0.00837584	0.0042614	0.000261207	1.48847e-07	0.810507	3.66925e-05	0.000132178	0.00885923	0.0448797	9.83902e-06
TCGA-A2-A04P-01	0.0136505	1.24257e-07	3.60583e-06	0.00546339	0.0120061	3.34241e-05	0.0312137	0.0054203	0.00331521	0.0168162	0.000640629	2.79921e-07	0.554405	0.00049673	0.000408861	0.000309156	0.33182	0.0239974
TCGA-A7-A13E-01	0.0687693	5.86017e-06	1.71658e-07	0.00260523	0.000977768	0.000114524	0.0077062	0.0367237	0.000392678	0.00669535	0.000234323	8.78541e-06	0.118104	0.000163168	0.00317674	9.16432e-06	0.739984	0.0143291
TCGA-A7-A0D9-01	0.00031816	8.62175e-06	5.37479e-06	0.000108775	0.00886953	4.40945e-05	3.5194e-05	0.000225962	0.00012593	0.000519438	0.00321749	3.54336e-06	0.926522	1.39637e-06	0.000129379	6.03741e-05	0.0597871	1.76814e-05
TCGA-E2-A14R-01	0.00126032	3.99558e-07	1.92004e-06	0.00711807	0.00653807	0.000275204	0.0638953	0.0551482	0.00124712	0.0605215	0.000279319	1.99326e-05	0.245165	1.26453e-05	0.000361155	0.00191668	0.549272	0.00696743
TCGA-GM-A3XN-01	0.00185929	1.08338e-06	0.000239129	0.000482051	0.00975124	6.25083e-06	0.000594527	0.00010391	0.000879776	0.000434967	3.52871e-05	4.5431e-07	0.867702	8.70917e-05	0.000250649	0.000378637	0.117167	2.6707e-05
TCGA-A8-A06Y-01	0.0120179	1.17118e-06	0.00027149	0.000689056	0.00988025	3.87462e-06	4.79987e-05	0.000289328	0.000413747	0.00145647	6.72751e-06	4.48801e-06	0.87915	1.33461e-06	1.04061e-05	0.00434649	0.0913584	5.08004e-05
TCGA-E2-A1IK-01	0.107895	3.3492e-07	0.000686838	0.00779357	0.00350292	3.94604e-05	0.00163636	0.0069247	0.00144438	0.00444011	0.00458453	1.50492e-07	0.758897	1.3928e-05	0.00267082	4.07139e-06	0.0994637	1.8769e-06
TCGA-E2-A1IU-01	0.00429605	9.42656e-06	1.63497e-05	2.20192e-05	0.00559224	1.7149e-05	0.00121161	8.35501e-05	2.04406e-05	0.00363306	0.00207191	2.15804e-06	0.956768	1.76622e-05	0.000140318	4.83469e-05	0.0260496	1.83948e-07
TCGA-BH-A0E2-01	0.00301595	3.75035e-05	0.000111697	0.000195485	0.0159139	1.82135e-05	0.0109592	0.000201333	0.00032231	0.00189019	0.00417205	1.29459e-05	0.941201	3.46746e-05	0.000205781	0.000405364	0.0212886	1.36381e-05
TCGA-BH-A0B3-11	0.000247638	3.48316e-05	0.000239696	0.00139003	0.0704497	9.21475e-06	0.0171654	5.37763e-05	8.72921e-05	0.00212026	0.00256593	1.91058e-06	0.72239	2.59391e-06	0.000233386	0.000132274	0.182857	1.91031e-05
TCGA-A2-A0CZ-01	0.00434227	3.39862e-06	0.000337843	0.000354656	0.0274964	6.68984e-05	0.00125531	0.000509928	0.0049558	0.00179449	0.00217434	2.03633e-05	0.805532	0.00110149	0.000211956	0.000209975	0.149409	0.000223807
TCGA-AR-A2LE-01	0.0051398	0.00421187	6.64665e-07	0.00386852	0.00209944	5.57183e-06	1.31273e-05	0.00119557	0.00104942	0.00245262	4.07811e-05	4.63923e-06	0.949221	3.19906e-06	0.00874185	4.6367e-05	0.0219001	5.77732e-06
TCGA-A8-A0A1-01	0.000426273	3.90304e-07	4.33851e-05	5.10976e-05	0.0452793	2.08064e-05	0.00195977	0.000138	0.000101508	0.00201904	8.62325e-05	6.92546e-06	0.933521	2.80075e-05	0.00104223	5.87473e-06	0.015237	3.32146e-05
TCGA-E2-A1L7-01	0.000183277	2.9743e-07	5.52135e-06	0.000291838	0.00845303	1.14551e-06	0.00876643	0.000516589	0.000555836	0.00376597	0.000462491	2.07854e-05	0.692296	4.24243e-06	0.00257355	3.61447e-05	0.268054	0.0140121
TCGA-E2-A14T-01	0.0110354	3.29451e-05	0.000198283	0.000297246	0.000928364	4.83444e-05	0.000734342	0.000917913	0.000278037	0.00497825	4.39462e-05	8.03674e-06	0.558941	3.42003e-05	9.20258e-05	6.49481e-07	0.42143	6.32862e-07
TCGA-AC-A5EH-01	0.00210049	1.42457e-08	7.48468e-05	0.000402991	0.00680389	2.96953e-06	0.00157649	3.81101e-05	8.8387e-05	0.000972607	0.00113199	9.68438e-07	0.553773	0.000138046	2.63902e-05	0.00016608	0.432677	2.51635e-05
TCGA-GM-A2DM-01	0.00428316	1.08383e-05	0.00408286	0.000390349	0.0167645	0.000177023	0.00128599	0.000274065	5.7652e-05	0.0298604	7.4501e-05	3.48392e-06	0.834889	0.000165276	0.00135738	0.000489699	0.105826	7.45177e-06
TCGA-A2-A0D4-01	0.000677026	2.55631e-06	0.000177554	0.000291448	0.0212198	4.32416e-05	0.000460499	5.63292e-05	0.00155972	0.0030847	0.000172084	7.30952e-07	0.519541	6.77755e-06	2.32663e-05	0.000706172	0.451976	1.23923e-06
TCGA-BH-A0B1-01	0.000617079	9.52894e-06	0.000133809	0.000475616	0.011044	1.37981e-06	0.000489823	0.000129938	7.99584e-05	0.00181008	0.0147639	5.74215e-06	0.958212	1.20712e-07	0.00106134	0.000215171	0.0109434	6.90829e-06
TCGA-AO-A12F-01	5.40746e-05	3.39944e-05	1.71203e-06	0.00348848	0.00161747	5.41547e-06	0.00595183	0.00528546	0.00706632	0.12587	0.000792732	9.84887e-06	0.743225	1.70359e-05	0.0023811	0.00661028	0.0702968	0.0272924
TCGA-AC-A3HN-01	0.00307214	2.35825e-06	0.000103825	9.68297e-05	0.015988	8.42044e-06	0.00212866	8.67837e-06	0.000303374	0.000890666	9.82637e-05	3.21693e-06	0.926772	0.000118463	3.20582e-05	8.21491e-05	0.0502829	8.10338e-06
TCGA-C8-A1HN-01	0.00194839	8.62586e-06	2.17022e-05	0.00115427	0.00148032	1.41729e-06	0.00039405	0.00156614	8.96929e-05	0.00321171	0.000173106	4.66647e-05	0.943695	2.72595e-06	0.000562805	7.26719e-05	0.0452808	0.000290251
TCGA-A2-A25C-01	7.52813e-05	2.88115e-06	7.28065e-07	7.85057e-06	0.00132422	9.61644e-06	0.00565622	1.28924e-05	5.30414e-05	0.000803989	0.000165176	2.57031e-05	0.984574	1.3428e-05	0.00633996	1.20711e-05	0.000922096	5.95879e-07
TCGA-E9-A6HE-01	0.0169093	7.08153e-09	0.000147815	0.000771032	0.0144793	2.60686e-05	0.00352456	0.00101791	0.000153943	0.0018975	4.24686e-05	2.17586e-08	0.692581	0.000383877	0.000187948	0.0193498	0.24851	1.70776e-05
TCGA-EW-A6SB-01	0.0200078	4.12003e-07	5.07911e-05	0.00103463	0.0453948	2.70113e-05	0.0118874	0.00136574	0.0117964	0.00480537	0.00285737	9.56245e-08	0.239972	1.44765e-05	0.000390113	0.000280313	0.659855	0.000260048
TCGA-E9-A1N4-01	0.00358636	2.81887e-06	0.000116597	8.7667e-05	0.024334	7.49183e-05	0.00212418	0.000362637	0.000117479	0.0775413	5.09055e-05	0.000276174	0.851188	0.00120086	0.00191198	8.07699e-05	0.0364993	0.000444024
TCGA-B6-A0RH-01	0.000854274	2.94271e-08	1.79777e-05	0.000145359	0.00868743	5.28804e-06	0.00125515	0.00048119	9.23299e-05	0.00151877	0.00523005	4.74353e-07	0.94953	5.35575e-06	0.000271519	4.51437e-05	0.031813	4.65056e-05
TCGA-A8-A09N-01	0.00945514	3.74885e-07	1.07084e-05	0.000317008	0.00306733	3.10942e-06	0.000166845	0.000206008	9.818e-05	0.00119674	0.000343339	1.21628e-05	0.897341	1.68354e-07	0.000125704	3.62823e-05	0.0876187	1.72015e-06
TCGA-AO-A0JE-01	0.000140246	5.43488e-08	3.4324e-06	6.52274e-05	0.00261821	2.87423e-06	9.68835e-05	4.1825e-06	0.000172068	0.00209734	0.00622672	0.000100596	0.979558	8.4583e-05	3.91423e-05	4.6953e-05	0.0087432	4.41365e-07
TCGA-E2-A106-01	0.0150744	0.000306798	0.000151876	0.000592912	0.0063976	6.41593e-05	0.00993906	0.000437178	0.000594161	0.00213614	2.08884e-05	6.73229e-07	0.854461	0.000626701	0.000198871	0.000934326	0.108064	7.43354e-08
TCGA-E2-A14S-01	0.000296657	2.26514e-05	4.5229e-06	6.3225e-05	0.0297513	5.84252e-06	3.2492e-05	1.99676e-05	2.70958e-05	0.0140691	0.000546344	1.77375e-06	0.918096	8.89329e-06	2.65066e-05	0.000235877	0.0367885	3.2796e-06
TCGA-AC-A3TM-01	0.0105177	1.56057e-07	0.000848998	0.000208505	0.00672281	1.04101e-05	0.00197127	0.000204497	0.000350966	0.000866101	5.53442e-05	5.15836e-10	0.818007	0.00203441	6.09443e-05	0.00312335	0.155004	1.39099e-05
TCGA-AQ-A1H3-01	0.000520154	2.05038e-06	6.27845e-06	5.05483e-05	0.0163496	4.94342e-05	0.00020912	0.000221629	0.000566373	0.0057311	0.000201398	1.30276e-05	0.953106	5.70855e-06	0.000475884	0.000201543	0.0205834	0.00170636
TCGA-E2-A15R-01	0.000778048	7.09122e-07	3.9442e-05	3.98941e-05	0.000581345	2.27896e-05	0.000328608	9.03519e-06	2.47106e-05	0.00103856	0.000674939	1.84561e-06	0.992243	7.30905e-06	5.56683e-05	1.17246e-05	0.00412704	1.57877e-05
TCGA-A8-A06R-01	0.000325159	7.05247e-07	1.90574e-05	9.26694e-05	0.000933273	6.3938e-05	0.000551156	7.5969e-05	0.00142745	0.000793397	0.00100793	1.64325e-06	0.897825	2.55527e-05	0.000110963	3.91398e-06	0.0959871	0.000755168
TCGA-E9-A295-01	0.0129283	5.90784e-06	0.00022356	0.000317287	0.0463097	3.48587e-05	0.00141315	3.33522e-05	0.00132156	0.0050246	0.00219538	4.40584e-06	0.884366	0.0001625	0.000299497	0.000528623	0.044799	3.28825e-05
TCGA-AC-A62X-01	0.000586285	5.10539e-09	3.22822e-06	0.00047922	0.0034148	3.22908e-05	0.0360943	0.00455228	0.000101029	0.0972959	0.00311261	2.97217e-07	0.715178	3.16716e-06	3.72224e-05	0.0176979	0.107632	0.0137792
TCGA-BH-A18N-01	0.00096403	2.34534e-05	6.00096e-05	0.000118332	0.0570207	1.30294e-05	0.00034865	3.02391e-06	5.02259e-05	0.00448567	0.000454407	2.7204e-06	0.902973	1.22977e-05	0.000101386	1.68946e-05	0.0333442	7.6841e-06
TCGA-BH-A1FL-01	0.00158677	1.93628e-05	8.13344e-06	3.1053e-05	0.00279566	5.69034e-07	4.3148e-05	8.61421e-05	0.000175575	4.55382e-05	1.14482e-05	5.7041e-07	0.977528	3.18084e-06	0.000337678	3.06369e-05	0.0172583	3.83871e-05
TCGA-D8-A1XD-01	0.000597304	1.37988e-05	3.07885e-05	7.1497e-06	0.00225043	1.97764e-05	0.00167243	1.0525e-05	4.44175e-05	0.000418479	5.99675e-05	2.48011e-07	0.99105	3.99894e-05	1.19288e-05	0.000108913	0.00364563	1.84833e-05
TCGA-AC-A2FB-01	3.01012e-05	1.87365e-07	3.45534e-06	1.9144e-05	0.00240595	1.57545e-06	0.00115925	5.10568e-05	0.00076152	0.00043125	0.000154836	4.51958e-07	0.985411	5.7785e-06	6.07873e-05	7.75641e-06	0.00947224	2.32739e-05
TCGA-BH-A0DQ-01	0.00327754	1.80938e-07	0.000110821	0.000204567	0.0335003	1.65888e-05	0.00215923	0.000123559	0.00172947	0.00207656	0.000140949	7.63892e-06	0.677083	0.000473938	0.000513865	0.000245071	0.278304	3.2517e-05
TCGA-AC-A3W5-01	8.874e-05	1.41731e-08	3.40742e-05	0.000368084	0.00371998	6.73335e-06	0.000457579	7.90933e-05	0.000260584	0.000174077	1.64863e-05	1.23703e-07	0.925406	0.000119286	3.46249e-05	0.00137524	0.0678292	3.04822e-05
TCGA-D8-A1JP-01	0.000702879	6.22547e-06	5.56109e-06	0.000338922	0.00239792	1.9089e-05	0.000117091	0.000381947	0.000225019	0.00498455	0.000757196	5.7644e-05	0.732058	1.04282e-06	0.000320658	8.49142e-05	0.256512	0.00102868
TCGA-BH-A0HW-01	0.00525992	3.13324e-05	0.000127884	5.46806e-05	0.0129782	0.00100854	0.000363514	1.50686e-05	8.37574e-05	0.00386574	9.28183e-05	2.1624e-07	0.96556	2.64685e-05	5.73981e-06	0.000232496	0.0102854	8.24596e-06
TCGA-BH-A0BW-01	8.66288e-05	9.3732e-10	1.01427e-05	0.00366504	0.0429044	1.64821e-05	0.196453	0.0231628	0.0150767	0.103253	0.0132114	9.76471e-06	0.167444	4.20301e-07	0.000190183	0.000328059	0.414882	0.0193059
TCGA-LL-A6FP-01	0.173157	4.70133e-08	0.000212052	0.000178589	0.000476661	3.98116e-05	0.000200898	7.82547e-05	0.000145006	0.00325538	2.49105e-06	6.05273e-09	0.667537	0.00810926	1.37356e-05	1.88492e-05	0.146575	4.50544e-09
TCGA-A8-A0A4-01	0.000827238	1.02657e-06	7.2331e-05	5.76561e-05	0.0176613	9.43076e-06	0.00263465	4.64133e-05	0.000833758	0.000752795	0.000992692	4.66059e-06	0.86123	7.60651e-06	0.00057105	2.76363e-05	0.114234	3.53758e-05
TCGA-AC-A6IW-01	0.0084191	4.81964e-10	0.00170724	0.00359889	0.018576	2.59063e-05	0.00999984	0.0292144	0.00157915	0.038603	0.000137581	5.02391e-07	0.146229	0.00741891	0.113147	8.81973e-05	0.595867	0.0253887
TCGA-BH-A0C0-11	0.000316157	3.38007e-05	6.87796e-05	0.000213244	0.0089956	1.01306e-05	0.00354766	0.000335366	0.000249396	0.00104941	0.00444115	1.08242e-06	0.863274	2.02112e-06	2.02063e-05	6.92592e-06	0.117391	4.38778e-05
TCGA-XX-A899-01	0.000541004	1.73001e-06	2.10425e-05	8.4269e-05	0.0466144	1.03259e-05	0.000931574	0.000123547	0.000863324	0.000960628	4.93792e-05	2.49448e-06	0.886867	8.70687e-05	0.000332271	0.000438008	0.0620402	3.22758e-05
TCGA-A2-A25A-01	0.000727932	2.27253e-05	5.06658e-06	0.00015902	0.0135312	2.41613e-06	0.00263143	0.000480789	0.00310337	0.000194565	0.000410743	4.27321e-06	0.883172	2.46887e-05	0.00423278	9.41845e-05	0.0911597	4.30546e-05
TCGA-E9-A1R5-01	0.000341907	1.96802e-05	7.77892e-07	3.76457e-05	0.00659419	1.46046e-05	1.90229e-05	1.3904e-05	2.29181e-06	0.000976874	0.000410919	4.56573e-05	0.989123	1.26881e-06	5.13831e-05	2.97192e-05	0.00231633	6.51631e-07
TCGA-5T-A9QA-01	0.0289106	1.6005e-06	0.000104515	0.00137108	0.00399335	0.000847073	0.00188403	0.00298903	7.05035e-05	0.0281214	0.000108642	8.70215e-08	0.882654	4.35623e-05	0.000152579	0.00644357	0.0423027	2.02947e-06
TCGA-GM-A3NW-01	0.00512044	1.83335e-06	2.20846e-05	6.5585e-05	0.0384977	7.60832e-06	0.00202803	0.000108543	0.000182879	0.000767559	0.000147302	6.61667e-08	0.929263	0.000264217	4.62599e-06	0.0015757	0.0219418	1.04669e-06
TCGA-D8-A1JS-01	0.0503998	1.43191e-06	0.00435459	4.40412e-05	0.00414131	5.67384e-05	0.00821686	0.000323849	0.00052819	0.00623133	0.00416115	1.04273e-07	0.741841	0.00081774	0.000575046	0.00188322	0.176423	1.68682e-07
TCGA-AR-A1AJ-01	0.00042514	6.86712e-09	5.27661e-05	0.00311384	0.0907179	3.30641e-05	0.00978631	0.00616885	0.00759507	0.00889099	0.00141434	7.94379e-05	0.409201	4.1824e-05	0.00117913	8.94601e-05	0.457036	0.00417536
TCGA-AN-A0AK-01	0.0169707	1.92271e-07	2.01623e-05	6.61806e-05	0.00214168	7.98204e-06	1.66258e-05	0.000317522	0.00015781	0.00221803	6.05388e-05	6.95733e-07	0.895612	8.3138e-07	3.25995e-05	0.000355305	0.0815676	0.000453469
TCGA-BH-A0H7-11	0.000965416	6.12727e-06	7.07248e-06	0.00133926	0.0225472	1.02809e-05	0.00115572	0.000264449	0.000329629	0.00187148	0.0115676	1.26606e-06	0.661513	1.30481e-05	0.000110826	3.97493e-05	0.298253	5.02797e-06
TCGA-D8-A73W-01	0.0413355	8.61489e-07	0.00107931	3.57417e-05	0.000802886	4.5499e-05	0.00174978	0.00241261	0.00224352	0.00229112	3.49274e-05	3.08609e-06	0.926013	0.00146001	0.000633008	1.30474e-06	0.0198577	3.62499e-07
TCGA-BH-A0BM-11	0.00106677	4.47846e-05	3.92135e-05	0.00395275	0.0236119	1.2781e-05	0.00490421	0.000295327	0.00275299	0.00159505	0.0341364	5.26292e-07	0.44989	4.29137e-06	5.58607e-05	5.15872e-05	0.477094	0.000491306
TCGA-BH-A0BZ-01	8.04796e-05	4.74508e-11	3.42598e-06	0.0005491	0.0022929	8.84315e-06	0.000131332	2.42947e-05	0.000289703	0.000525838	0.000228676	4.41677e-07	0.861551	2.04409e-06	3.35063e-05	8.87265e-06	0.134257	1.21834e-05
TCGA-A2-A0EU-01	0.000671915	1.82787e-06	4.39216e-05	0.000426018	0.0158685	4.33854e-06	0.00290308	2.1686e-05	2.6712e-05	0.0112935	0.0191841	1.4095e-05	0.914741	1.74276e-05	0.000171692	0.000179753	0.0343781	5.23669e-05
TCGA-B6-A401-01	0.00367977	2.79382e-08	6.1093e-05	0.00189361	0.0211383	8.67735e-06	0.000362339	9.52774e-05	9.29458e-05	0.000959145	2.13847e-05	3.13882e-07	0.631083	0.000191536	6.55893e-05	0.0038907	0.33642	3.58426e-05
TCGA-AC-A7VC-01	5.94479e-05	4.35721e-05	0.00103061	0.0357929	0.00765099	0.000748576	0.113903	0.0153141	0.0043573	0.0406341	0.00751717	7.44063e-05	0.0272606	0.38902	0.000602766	0.000178751	0.34669	0.00912263
TCGA-AR-A24P-01	0.000525737	1.04808e-05	3.89515e-06	0.000160445	0.00662119	2.90784e-06	5.62024e-05	0.000153225	0.000311134	0.000669094	0.000293087	3.28725e-05	0.97558	6.02074e-06	0.000431653	8.10912e-05	0.014996	6.49019e-05
TCGA-S3-AA0Z-01	0.000182312	8.4853e-07	5.34497e-06	0.0034976	0.0148237	0.000154467	0.0144861	5.5697e-05	0.0101334	0.0880118	0.000231239	6.39128e-05	0.70475	2.30725e-05	0.000268682	7.2843e-05	0.132985	0.0302539
TCGA-LL-A50Y-01	0.0351265	2.39753e-08	0.00338245	7.19206e-05	0.0111512	8.67607e-06	0.00367014	0.00030015	0.00015524	0.000308022	1.06546e-05	3.94446e-10	0.874303	0.0088236	6.20878e-05	0.00439179	0.0582336	7.15636e-07
TCGA-OL-A5D8-01	0.0526511	5.05573e-06	8.3059e-06	0.000296491	0.00643455	0.0001576	7.27025e-05	0.000774326	0.000144583	0.0118163	1.6774e-05	2.67033e-07	0.844789	0.00024848	3.89428e-05	0.000116555	0.0823885	4.02196e-05
TCGA-A8-A08S-01	0.000476709	9.58766e-08	1.79935e-05	9.29826e-06	0.00398966	8.42205e-06	0.00012075	5.52525e-06	7.17315e-06	0.00238025	0.000505045	1.74332e-05	0.989021	2.26873e-06	0.000107247	3.09301e-05	0.00329982	7.7537e-07
TCGA-A8-A09K-01	0.00605499	7.55345e-06	6.59056e-06	1.4857e-05	0.00107705	1.70565e-05	4.37126e-05	4.28942e-05	3.23466e-05	0.000371202	2.11437e-05	1.4061e-06	0.981879	8.56261e-07	2.39998e-06	6.17508e-07	0.0104198	6.68713e-06
TCGA-BH-A0DI-01	0.00169899	4.72666e-06	0.000144126	0.000303636	0.0114663	2.6194e-05	0.00177216	4.82647e-05	0.000842517	0.00225688	0.00451853	6.45195e-06	0.834178	2.60452e-05	4.9587e-05	0.000167084	0.142373	0.000118048
TCGA-A2-A0T6-01	0.000256232	9.92115e-06	8.19329e-06	1.95959e-05	0.00409478	1.92968e-05	0.00064672	4.88321e-05	0.000181701	0.000366347	3.09446e-05	3.01092e-06	0.976829	1.92201e-05	0.000104824	4.28265e-05	0.0171505	0.00016794
TCGA-A2-A25B-01	0.00028367	2.91257e-06	6.16212e-06	0.000141226	0.0100996	2.65049e-06	0.000119571	0.000394205	4.21915e-05	0.00183841	0.000192017	0.000403773	0.937325	2.56814e-06	0.000171858	0.000171931	0.0487825	1.96538e-05
TCGA-E2-A1BC-11	0.00785195	0.000129602	0.00358996	0.00153847	0.655277	0.00158454	0.000589786	0.00883673	0.0206906	0.0201049	0.000305671	3.62173e-05	0.0214199	0.00125879	0.000445138	8.98158e-06	0.253676	0.00265535
TCGA-A2-A0SV-01	0.00147156	1.49709e-08	2.81687e-05	0.000142091	0.0142185	2.00679e-05	0.00107657	0.000483219	7.2192e-05	0.0105073	0.000537853	1.55302e-05	0.876725	1.18262e-05	3.37663e-05	0.0131733	0.0814736	9.46444e-06
TCGA-BH-A18G-01	0.00107765	1.88602e-06	5.64655e-06	0.00191594	0.0144132	1.95273e-05	0.026817	0.00752566	0.000138694	0.143121	0.000525685	6.84878e-07	0.123853	0.000190992	0.000342037	0.00473888	0.674286	0.00102614
TCGA-BH-A0DG-11	0.000341058	0.000265219	0.000280961	0.000239604	0.00843142	7.95564e-06	0.00402733	0.000199021	0.000615995	0.00100553	0.00123446	1.15219e-06	0.879589	1.55637e-05	7.95742e-05	3.9368e-05	0.103557	7.05826e-05
TCGA-AN-A0XR-01	0.00146116	8.84134e-08	8.46407e-05	6.87009e-05	0.000441811	3.44459e-06	0.00104766	2.93802e-05	5.47586e-06	0.00220987	0.000426604	1.25954e-07	0.975662	1.65675e-05	6.8547e-05	1.65717e-05	0.0184572	1.19881e-07
TCGA-A8-A0AB-01	0.00109687	6.03023e-05	5.2316e-07	3.20616e-05	0.00196137	2.82854e-06	0.000189632	8.3498e-05	0.000160549	0.000410258	2.64481e-05	6.57029e-07	0.979414	2.40642e-06	1.18631e-05	1.4319e-05	0.0159136	0.000618838
TCGA-AO-A1KO-01	0.00185354	0.000208525	0.00123818	0.00447902	0.0338957	0.000991781	0.00965346	0.00964921	0.0111027	0.00847122	0.0410307	3.74825e-05	0.855518	0.000268335	0.00824358	0.000123785	0.0127744	0.0004604
TCGA-A2-A0CU-01	0.000652805	6.10513e-06	1.14903e-05	0.000716097	0.0292436	5.08422e-05	0.00052169	4.08021e-05	0.00164219	0.000670858	1.43232e-05	4.26265e-07	0.946412	3.53276e-05	1.12553e-05	0.00110479	0.0188655	3.57486e-07
TCGA-BH-A0B7-11	0.00148626	4.66365e-05	6.40736e-05	0.000253023	0.0302269	9.83792e-06	0.00519026	0.000720884	0.000481273	0.00126964	0.00136246	2.09023e-06	0.878545	2.19637e-05	1.97002e-05	2.55966e-05	0.0800664	0.000207912
TCGA-BH-A1ET-11	0.000149514	0.00011941	6.66403e-05	0.00428746	0.00756431	1.98029e-05	0.00186699	0.000276936	0.000345827	0.0010946	0.00106194	3.68826e-06	0.88567	1.29258e-05	0.000407925	0.000182851	0.096834	3.52097e-05
TCGA-A2-A1FZ-01	0.000448845	1.96849e-05	8.78802e-05	9.90049e-05	0.00863595	1.16017e-05	0.000180719	2.77248e-05	0.000304369	0.00119163	0.000606692	1.43385e-06	0.947944	1.21207e-05	8.33805e-05	3.31111e-05	0.040246	6.5809e-05
TCGA-BH-A0B8-11	0.000339472	0.000128821	0.00171333	0.0057811	0.520595	0.000152024	0.0126142	0.000601447	0.0047357	0.0105707	0.0023869	0.000104324	0.00791157	0.000719801	0.000623862	9.09036e-05	0.430792	0.000138737
TCGA-BH-A1FC-01	0.000347667	1.84469e-07	2.27373e-06	0.002441	0.018806	6.92849e-05	0.00162631	0.00719796	0.00255983	0.0139238	6.28655e-06	1.91889e-05	0.186448	0.000216184	0.0041568	0.00039588	0.716843	0.0449403
TCGA-E2-A14W-01	0.0177289	7.05295e-06	2.4641e-05	0.000662087	0.00521815	1.79882e-06	0.000999236	0.000254177	0.000357999	0.00788491	0.000760431	1.20291e-06	0.660698	1.09583e-05	6.51616e-05	0.000495724	0.304527	0.00030313
TCGA-LL-A441-01	0.00383698	2.3698e-07	1.85804e-06	0.00715355	0.00531205	1.95065e-05	0.00340913	0.000306818	0.00447173	0.131148	0.000402904	1.73465e-07	0.429257	3.78276e-06	8.88519e-05	3.09659e-05	0.412525	0.00203203
TCGA-PL-A8LX-01	0.0366533	3.65317e-05	0.0190371	0.000188102	0.00154084	0.000735293	0.00916001	5.32313e-05	0.0143305	0.0177186	2.55512e-05	3.00195e-07	0.683495	0.00106426	1.18502e-05	1.00139e-06	0.215942	6.87978e-06
TCGA-XX-A89A-01	0.00147791	5.35358e-08	0.0042644	0.000871978	0.329206	7.37916e-05	0.0103661	0.00572233	0.00136373	0.00138156	5.99357e-05	2.54305e-06	0.580184	0.00121192	0.00046489	0.000297048	0.0629786	7.25206e-05
TCGA-BH-A8FZ-01	0.0105871	8.17364e-09	1.73968e-05	0.000403341	0.0381845	4.37173e-05	0.00917903	0.000197784	0.0114442	0.00170962	0.000136404	3.49283e-06	0.788638	0.000141133	0.000140526	0.000193341	0.13898	4.12855e-07
TCGA-E9-A5UO-01	0.0149863	5.5662e-05	0.000234445	0.000219104	0.00122943	9.48963e-05	0.00329363	0.000791183	7.76854e-06	0.00518056	5.24254e-06	3.65367e-07	0.73233	0.000109978	3.35816e-05	2.47098e-05	0.241402	1.06157e-06
TCGA-E2-A15I-11	0.00387842	0.0015771	0.000471999	0.0150048	0.702852	0.0005026	0.00603975	0.00962557	0.00320281	0.0122922	0.00802165	0.000145366	0.0239555	4.60171e-05	0.00146064	0.000110352	0.206443	0.0043697
TCGA-E2-A573-01	0.000245509	8.8656e-08	5.89107e-06	0.00546789	0.0370486	1.84611e-05	0.0480182	0.0104668	0.00134345	0.0380503	0.000606528	1.51889e-06	0.67257	1.56486e-06	7.15873e-05	0.00327763	0.10368	0.0791258
TCGA-D8-A146-01	0.00223857	8.91843e-06	6.66261e-05	7.77608e-05	0.0251452	6.70543e-05	0.00820059	0.000342312	0.00108783	0.00221563	0.000280664	2.23115e-06	0.908256	2.68606e-05	0.00213029	9.59033e-05	0.0497505	6.65823e-06
TCGA-AO-A124-01	0.00242958	3.61708e-06	3.32886e-07	0.000877491	0.00494187	0.000161986	0.0635988	0.0153963	0.000473683	0.287842	0.0132045	2.01608e-05	0.244565	1.42596e-05	0.000133234	0.0512143	0.300306	0.0148171
TCGA-BH-A18L-11	0.00170646	1.77752e-06	0.000112623	0.00748142	0.0865842	6.74571e-06	0.0956898	8.95291e-05	0.000518462	0.00238525	0.00469217	1.47018e-05	0.464258	7.42685e-05	0.000178716	0.0001101	0.336091	3.99965e-06
TCGA-AR-A24Z-01	0.000349466	1.69742e-06	2.73228e-05	8.07169e-05	0.000759947	9.82663e-06	0.00481677	6.82097e-05	1.3199e-05	0.00169689	0.000163254	2.12987e-06	0.978074	8.02424e-06	0.00350926	2.03788e-06	0.00958577	0.000831886
TCGA-A8-A075-01	0.000733457	1.4692e-06	3.21549e-06	7.61302e-05	0.0177803	1.52862e-05	0.000427305	0.000803707	0.0016578	0.000943671	0.000661809	4.02379e-06	0.87605	2.44893e-05	0.000218824	0.00397012	0.096625	3.76798e-06
TCGA-A8-A08A-01	0.127995	1.90895e-07	0.000501848	0.000263199	0.0197075	2.47141e-05	0.00116719	0.000124978	7.40476e-05	0.00175714	0.000410389	1.14043e-06	0.790109	0.000447779	0.000129852	0.00107385	0.0561993	1.26377e-05
TCGA-AQ-A0Y5-01	0.000404533	1.51673e-06	3.45065e-06	0.000494932	0.0147385	2.88371e-05	7.34267e-05	2.24246e-05	0.00283388	0.00333724	0.000291784	0.00030706	0.933224	9.14595e-06	2.43254e-05	0.000156097	0.0440398	8.60632e-06
TCGA-B6-A0I9-01	0.000974338	6.34526e-07	1.56153e-05	0.000252082	0.0150698	4.96683e-05	0.00127834	0.000112773	5.8561e-05	0.00329712	0.000266415	3.96817e-07	0.769854	7.01088e-05	3.11941e-05	0.00037123	0.208295	3.45083e-06
TCGA-BH-A0DZ-11	0.000750759	7.56461e-08	1.16117e-06	0.000144387	0.0143611	2.29681e-06	0.000667078	6.09046e-05	0.00342355	0.00142038	0.000471331	3.44135e-09	0.739507	7.40483e-05	2.99947e-06	3.42674e-05	0.239074	4.44095e-06
TCGA-E9-A1N5-11	0.00175481	1.26924e-05	1.82094e-05	0.00103944	0.00546684	3.15503e-05	0.00253407	0.00359664	0.00246074	0.00969019	0.00377349	4.26322e-06	0.668188	2.32469e-05	0.00021296	0.000766127	0.299531	0.000895627
TCGA-BH-A28O-01	0.00237711	2.11131e-06	1.25685e-05	0.00401343	0.00713756	1.17092e-05	0.000636976	0.000518345	0.0010017	0.000584309	0.0005855	3.04937e-07	0.649293	0.000382574	7.47803e-05	5.92433e-05	0.333303	5.57018e-06
TCGA-AR-A0TX-01	0.000747448	2.39625e-08	8.51006e-06	5.11043e-05	0.00717066	1.15499e-05	0.000570666	5.39033e-05	0.00667846	0.000913918	3.64069e-05	5.15043e-08	0.950143	3.59802e-06	1.10354e-05	0.000384956	0.032887	0.000327735
TCGA-D8-A3Z6-01	0.0291625	1.5465e-07	0.000150815	0.000115827	0.0116316	5.73044e-06	0.000297531	0.000924975	0.000288901	0.000293233	7.36668e-05	7.38798e-08	0.844388	0.000239515	8.88426e-05	0.011609	0.100729	2.90245e-07
TCGA-A8-A093-01	0.00130259	7.55357e-06	1.55314e-05	0.000163099	0.00578681	3.86621e-06	0.000256079	3.28692e-05	0.000130305	0.00129933	0.000163983	2.12356e-06	0.979244	1.47335e-05	0.000134879	0.000113613	0.0113194	8.83795e-06
TCGA-A8-A07C-01	0.000586725	3.11821e-05	2.08118e-07	0.00207307	0.00672899	4.25999e-05	0.00925574	0.0133256	0.00884857	0.0516095	0.000310772	5.49943e-05	0.435205	5.66028e-06	0.000936237	0.00663673	0.156552	0.307796
TCGA-A8-A099-01	0.0191392	0.000108595	8.7325e-07	4.86019e-05	0.000241757	1.26614e-05	8.58277e-05	0.00126441	0.000251733	0.00100772	4.37104e-05	1.16754e-05	0.967825	9.43974e-06	0.0034701	2.68306e-06	0.00647604	2.35017e-07
TCGA-BH-A201-01	0.000110711	8.37549e-06	0.000176327	0.00281677	0.0143755	1.15139e-06	0.000756548	0.000151434	0.00169728	0.000680715	0.0236373	3.49907e-06	0.868887	5.37779e-05	0.00133465	0.000325986	0.0848744	0.00010808
TCGA-AO-A0J3-01	0.00384521	8.81519e-06	0.000642267	0.000296743	0.0090481	0.000495631	0.00156954	0.000641013	0.00045807	0.00712609	0.00023413	3.84269e-06	0.896608	2.87498e-05	4.14778e-05	0.000136385	0.0787989	1.69391e-05
TCGA-AR-A24H-01	0.000348028	1.4881e-06	2.2017e-06	0.000318241	0.00287126	3.62442e-06	0.000170747	0.000169837	1.90105e-05	0.00642549	0.00047576	0.000204046	0.973975	8.12609e-08	9.25224e-05	4.11572e-06	0.0146298	0.000289191
TCGA-BH-A0WA-01	0.00143705	2.99019e-06	1.18971e-05	0.00449413	0.0126351	0.000194597	0.0242983	0.000210116	0.0069029	0.124978	0.00391076	1.61163e-05	0.130751	1.93927e-06	0.000275875	0.00432327	0.614012	0.0715436
TCGA-AC-A3W6-01	0.0015625	2.72887e-07	8.49375e-05	0.000510028	0.000478868	6.50842e-06	0.000462964	0.000153219	0.00100639	0.000127018	3.44111e-05	7.95911e-08	0.924918	0.000141216	0.000263493	6.85582e-06	0.0702286	1.45753e-05
TCGA-AO-A0J2-01	0.000147456	2.32211e-09	7.63629e-06	0.000245792	0.0037822	4.02224e-07	0.000495467	3.84709e-05	0.000239713	0.00210706	0.00167973	5.45911e-08	0.678359	4.71189e-05	7.035e-05	0.000253242	0.312491	3.56416e-05
TCGA-A8-A08P-01	0.00063372	1.20503e-08	2.82944e-05	0.000561763	0.0567276	6.49474e-05	0.000353025	0.000210056	0.00123474	0.0143803	0.00146817	4.76586e-05	0.869178	3.3641e-05	0.000134738	0.000655015	0.054161	0.000127605
TCGA-C8-A275-01	9.05555e-06	1.70141e-07	3.31137e-07	0.000845755	0.000445944	2.05317e-06	0.000626702	0.00240392	0.000762715	0.000692102	5.99034e-05	1.03071e-06	0.97672	8.7472e-08	6.27829e-05	2.54938e-05	0.0172442	9.81096e-05
TCGA-BH-A18P-01	0.00125634	1.21137e-05	5.09778e-07	6.69561e-06	0.00173239	9.66151e-07	0.000793182	8.01699e-05	0.000199959	0.000438595	2.78684e-05	9.85602e-07	0.955926	9.1348e-05	0.00165557	3.7663e-05	0.0377088	3.0832e-05
TCGA-B6-A0RQ-01	0.000625655	3.13209e-06	6.45575e-05	0.000651568	0.0193438	1.06882e-05	0.00788496	1.43153e-05	0.00159494	0.00323259	0.00388731	9.25773e-08	0.723868	1.24048e-05	4.77117e-06	2.27801e-05	0.238769	9.12157e-06
TCGA-BH-A0BC-01	0.0022153	5.66173e-08	3.81947e-05	0.000160589	0.022889	3.74164e-06	0.000936742	1.92816e-05	0.00187769	0.0070327	0.0021391	1.02634e-06	0.847786	1.5126e-05	9.32927e-05	0.000681414	0.114021	8.99517e-05
TCGA-A7-A26E-01	0.000244644	2.68631e-05	3.0527e-07	8.09591e-06	0.00107189	1.41252e-06	0.000221824	1.1023e-05	3.72892e-05	0.000571995	2.07437e-05	1.92306e-06	0.997471	1.64808e-06	3.93278e-05	5.37564e-05	0.000214787	1.32795e-06
TCGA-E9-A1N6-11	0.00199546	2.02453e-06	2.51176e-05	0.0376988	0.0745321	6.86667e-06	0.00233468	0.000686808	0.00282525	0.00196993	0.00651751	3.51937e-06	0.205217	2.92745e-06	0.000134458	0.00183024	0.664112	0.000105057
TCGA-BH-A2L8-01	0.0027944	1.25381e-07	0.000351908	0.000137176	0.0326128	2.10804e-06	0.00054679	0.000127737	0.000234498	0.00182811	0.000125516	1.96523e-06	0.700706	0.000212245	0.000271776	2.98556e-05	0.258916	0.0011008
TCGA-BH-A18R-11	0.000541616	4.83469e-05	0.000383194	0.00418811	0.0609758	3.10079e-05	0.00223825	0.000802079	0.000529883	0.00210773	0.00208083	2.5859e-06	0.732829	6.72657e-06	0.000168878	1.74949e-05	0.19295	9.87863e-05
TCGA-BH-A0DK-01	0.00264993	1.20426e-07	5.59787e-05	0.000290384	0.00392723	2.68814e-05	0.00403827	9.31512e-05	0.000702816	0.00796073	0.0029134	5.6272e-06	0.830955	2.67915e-05	0.000595781	2.64091e-06	0.145745	1.03182e-05
TCGA-A2-A0T2-01	0.0270085	1.05232e-05	5.6739e-05	0.01886	0.0133016	0.000378132	0.00549101	0.0104441	0.00412088	0.0224245	0.000762036	4.97763e-07	0.402762	0.0274082	0.00124216	0.00394612	0.458263	0.00352053
TCGA-BH-A1EO-11	0.00101611	0.00015011	0.000874779	0.00730006	0.264054	3.7397e-05	0.0946552	0.00263104	0.00823765	0.00793438	0.00317346	0.000819925	0.0041589	0.000332873	0.0013988	0.000263872	0.602841	0.000120706
TCGA-E2-A1IF-01	0.0060063	9.75676e-07	8.71891e-05	0.000950946	0.00257717	2.07439e-05	0.000639264	0.000509069	0.000509617	0.00079959	0.000113234	3.81545e-07	0.830493	0.00762125	0.00017569	0.000148816	0.149347	1.00841e-07
TCGA-AR-A2LL-01	0.0010923	1.68716e-06	9.20148e-06	5.16129e-05	0.0227842	2.17874e-05	1.67234e-05	2.01705e-05	5.17052e-06	0.00118916	3.1313e-05	1.76158e-07	0.93433	1.75131e-06	1.15144e-06	0.000242359	0.0400682	0.000133184
TCGA-E9-A1N8-01	0.00202204	1.1738e-05	1.96901e-06	0.00443513	0.00259896	0.00013162	0.00427232	0.00845875	0.00116188	0.175312	0.000833159	7.1381e-06	0.224927	1.15357e-06	0.00143363	0.000752865	0.425751	0.147887
TCGA-E9-A247-01	0.000696328	5.52796e-07	7.04752e-05	0.000250187	0.00335723	1.64488e-05	0.00135282	0.00010985	7.54515e-05	0.00876502	0.00940064	1.35154e-06	0.908242	1.32553e-05	0.000271233	2.00861e-06	0.066693	0.000681634
TCGA-D8-A27E-01	0.0107429	1.05495e-05	2.14752e-05	0.000372045	0.00225164	0.000124111	0.000592757	0.000145993	0.000205944	0.00488991	0.0003856	2.61472e-06	0.947589	2.86357e-06	2.9359e-05	7.28674e-07	0.0326307	2.0862e-06
TCGA-EW-A1P0-01	0.00164932	0.000426322	1.74207e-05	2.13154e-05	0.000289205	8.20251e-05	0.000274092	0.00439922	0.000555797	0.0020013	1.48043e-05	7.16389e-05	0.830268	2.49309e-07	0.004926	7.95546e-07	0.154999	2.89073e-06
TCGA-C8-A1HF-01	0.000240779	8.47849e-08	5.74903e-06	9.39611e-05	0.00699001	1.77489e-05	0.000352783	0.000177806	0.000287697	0.00807423	0.00112023	3.16219e-05	0.723537	6.96354e-05	3.88212e-05	6.54278e-05	0.170135	0.0887622
TCGA-E9-A244-01	0.00691785	0.000128667	2.46606e-06	0.00233499	0.0500256	5.00865e-06	0.00156291	0.00231963	0.000448692	0.00463327	0.00936982	7.27237e-05	0.100638	8.86267e-07	0.00166585	0.000329805	0.811424	0.00812057
TCGA-AO-A0JD-01	8.10661e-05	5.44984e-06	3.39663e-06	0.000915769	0.0223475	3.77099e-07	0.000396327	5.63705e-05	0.000132054	0.0177565	0.00306909	5.25998e-05	0.917693	3.63343e-06	0.000172808	0.00022413	0.0370696	2.05711e-05
TCGA-A1-A0SO-01	0.00366325	5.42257e-06	1.31286e-07	0.0016841	0.00688423	1.70066e-05	0.00132188	0.000739718	0.0020685	0.0206059	4.13951e-05	1.81571e-05	0.492046	4.40682e-06	0.00010593	0.000211556	0.0563971	0.414186
TCGA-A8-A09T-01	0.00026132	2.81752e-06	2.45728e-06	3.62511e-05	0.0140048	4.93186e-06	0.000163081	6.95712e-05	1.40909e-05	0.00188213	0.00013779	3.00812e-06	0.926675	2.78752e-06	0.00050431	0.00783366	0.048291	0.000110567
TCGA-D8-A73X-01	0.00124958	6.5804e-06	5.00065e-06	3.75902e-05	0.00360043	9.33763e-06	0.000459379	2.61932e-05	4.30935e-05	0.000402288	4.97507e-05	5.18828e-07	0.974229	9.95076e-06	0.000120525	0.000740018	0.0190102	8.41114e-07
TCGA-AC-A8OS-01	0.00658549	1.61381e-06	0.000444297	7.37057e-05	0.011353	4.11529e-06	0.0141276	4.0938e-05	0.000167947	0.00065062	4.11079e-05	3.22975e-07	0.914868	5.6891e-05	7.90395e-05	0.000140823	0.051364	7.23174e-07
TCGA-E2-A15C-01	0.000549892	4.62139e-06	1.2034e-05	9.0495e-06	0.00158318	3.46214e-06	0.000365896	7.23862e-05	0.000580093	3.89776e-05	0.000120371	8.00001e-07	0.992	1.96092e-05	0.000177088	3.32437e-05	0.0044283	1.29322e-06
TCGA-BH-A18I-01	0.000360098	1.68408e-06	6.74427e-05	9.30042e-05	0.0189822	5.74535e-06	0.00117295	0.000310831	0.000480348	0.00265094	0.00461884	2.05267e-05	0.934706	1.85789e-05	0.00193297	6.47111e-05	0.0344985	1.45777e-05
TCGA-EW-A1PF-01	0.00231614	8.24835e-06	7.03637e-05	0.000338265	0.00744181	8.07154e-05	0.00430322	8.38909e-05	0.000799241	0.00448776	0.000492551	4.12777e-06	0.858432	2.07627e-05	2.21558e-05	0.000159388	0.120935	4.52813e-06
TCGA-E2-A108-01	0.00012462	7.51185e-08	5.90471e-05	0.00111512	0.0777078	2.81829e-05	0.00107549	0.000141406	0.00345887	0.00206064	0.00167544	1.84469e-05	0.774839	6.04746e-06	7.58821e-05	2.67587e-05	0.137559	2.83118e-05
TCGA-HN-A2OB-01	0.00372499	2.27249e-06	3.78225e-05	0.000202076	0.00761317	2.41745e-05	0.000379189	0.000271567	0.00089295	0.00146602	0.000326529	8.698e-07	0.953652	1.27466e-05	0.000301488	5.10589e-05	0.0310027	3.8116e-05
TCGA-B6-A0RU-01	0.00153675	2.64017e-05	1.20748e-05	0.00228818	0.0157749	8.82676e-05	0.16049	0.00876076	0.0124512	0.0973967	0.00373491	6.18041e-05	0.3037	6.98313e-05	0.000142049	0.0239665	0.303664	0.0658349
TCGA-AO-A0JC-01	0.00276417	6.83925e-05	0.000682007	0.0166438	0.0709319	2.45056e-05	0.0085623	0.00135619	0.0227607	0.007064	0.0237359	0.000393738	0.345424	0.00048394	0.00372967	1.22505e-05	0.495138	0.000224796
TCGA-B6-A0RM-01	0.00150531	2.38215e-06	3.34932e-06	2.23604e-05	0.0210198	5.90401e-06	0.00014173	4.59757e-05	0.000118725	0.000618362	2.71412e-05	1.20133e-07	0.929351	1.85467e-05	5.90588e-05	0.000130453	0.0469279	1.7733e-06
TCGA-AC-A23H-11	0.00418577	0.00269492	0.00190758	0.00506471	0.0735775	4.28491e-05	0.0222315	0.00224868	0.00453359	0.00509361	0.0632065	0.000206423	0.372669	0.000407142	0.00444405	0.000570621	0.43673	0.000185892
TCGA-A8-A08G-01	0.00474225	8.52211e-06	1.22142e-05	0.000109407	0.000936725	0.000168522	4.82779e-05	0.000267982	9.49646e-05	0.00133443	5.77349e-05	7.61773e-06	0.83573	7.00039e-05	5.15157e-05	3.78732e-06	0.156348	8.36693e-06
TCGA-E9-A3Q9-01	0.0073249	9.85974e-06	6.87506e-05	0.00161942	0.063337	5.39151e-06	0.00126192	0.0029378	0.000364704	0.00246425	0.00052243	3.57874e-05	0.809535	2.33771e-05	0.00291865	0.000318526	0.107249	2.8323e-06
TCGA-C8-A1HL-01	0.000736046	0.000163453	7.04275e-06	4.81525e-05	0.00197463	1.21248e-05	0.00674073	0.00399046	0.00486103	0.00548554	8.5457e-05	9.51424e-06	0.887933	2.63179e-05	0.000600038	2.18548e-06	0.0873227	1.78572e-06
TCGA-C8-A3M8-01	0.00189604	2.56789e-05	6.65157e-05	0.000294037	0.0017537	6.64011e-05	0.000485849	0.000158388	0.00242261	0.00206108	1.80529e-05	8.85088e-07	0.902239	2.67677e-05	6.30071e-05	3.93196e-05	0.0883657	1.74381e-05
TCGA-MS-A51U-01	0.000784767	2.01867e-06	8.27166e-06	5.03997e-05	0.0176889	7.00918e-06	0.00245809	6.17889e-05	0.00126946	0.00017915	5.4157e-05	2.41339e-07	0.949168	8.60232e-05	0.000303502	0.000993352	0.0268634	2.13389e-05
TCGA-AR-A24W-01	0.000170548	1.74605e-05	2.68886e-05	0.000146941	0.0312598	2.04046e-06	0.00376352	0.000268868	0.00117651	0.000137613	0.000115867	2.21456e-06	0.928667	7.45581e-06	5.7522e-05	0.000108976	0.0340704	3.95753e-07
TCGA-EW-A1P7-01	0.000654189	6.96737e-07	0.000146485	0.00585683	0.0438431	3.34656e-05	0.0169798	0.00165321	0.0136327	0.045193	0.00540874	4.63031e-06	0.0128269	8.78276e-06	0.000291382	0.000329936	0.850268	0.00286833
TCGA-A2-A04W-01	0.00030576	9.37245e-08	1.29384e-05	0.000122449	0.0034306	3.56231e-06	0.000439505	0.00520193	0.000794495	0.000350122	0.000286934	7.35382e-08	0.780878	1.63227e-05	0.000179416	0.00406695	0.203902	8.55898e-06
TCGA-AC-A8OR-01	0.0286129	2.98066e-08	0.00128655	0.000240573	0.0027448	0.000156384	0.000346249	0.00036388	0.00136881	0.00400089	3.74028e-05	2.39887e-09	0.726043	2.4995e-05	0.000173557	2.77774e-05	0.234409	0.000163284
TCGA-E2-A105-01	0.0026872	2.22629e-05	1.5306e-05	0.000103435	0.00218859	4.06866e-05	0.000284561	0.000161924	0.00242647	0.000854912	9.44499e-06	7.30396e-07	0.831677	5.21228e-06	1.87183e-05	3.1013e-05	0.159189	0.000283353
TCGA-D8-A13Y-01	0.000158041	6.38979e-07	5.56239e-07	0.00025944	0.00213041	7.51756e-07	0.000914009	0.000419454	0.0186658	0.0020059	3.00198e-05	0.00171049	0.294669	7.77254e-08	0.00391379	0.000677512	0.674234	0.000210204
TCGA-V7-A7HQ-01	0.0802481	1.82977e-08	0.00138807	0.000108616	0.0162573	0.00011787	0.0283728	0.000288939	0.000205709	0.000225277	5.3838e-05	1.32775e-09	0.812587	0.00498477	1.19327e-05	0.00597208	0.0481837	0.000994394
TCGA-AR-A2LO-01	0.00090759	1.25675e-06	9.21608e-07	0.000545971	0.0321236	3.70147e-06	2.6661e-05	5.48788e-05	0.000503986	0.000685901	0.000252178	1.59712e-06	0.875799	2.23328e-06	6.39752e-05	0.000139225	0.0888541	3.29479e-05
TCGA-3C-AALI-01	2.55271e-05	4.29853e-09	1.27984e-06	0.000443296	0.000192745	1.6828e-06	0.000294976	3.63664e-05	0.000101763	0.000134129	1.10749e-06	3.10959e-08	0.939243	2.7777e-06	5.88914e-06	3.82318e-06	0.0594566	5.52124e-05
TCGA-E2-A1LS-01	0.0015248	0.00248277	7.28077e-07	0.000162359	0.00015352	0.000702376	0.0332196	0.000725108	0.00900852	0.708009	0.0837293	3.37307e-06	0.0941083	5.51989e-06	8.61643e-06	0.00442878	0.0594249	0.0023029
TCGA-BH-A18N-11	0.00120814	3.03453e-06	6.61494e-05	0.00243775	0.0382316	9.23992e-06	0.0114193	3.11014e-05	0.00011983	0.00111233	0.00154305	1.9843e-06	0.744022	5.53843e-06	4.32813e-05	1.38283e-05	0.199728	4.73471e-06
TCGA-A7-A0CE-11	0.00190747	1.2423e-07	2.37354e-05	0.000795315	0.105567	3.14101e-06	0.00587927	0.000118937	0.00105781	0.00127105	0.00545258	5.84029e-07	0.647941	9.41121e-05	0.00021126	9.11794e-05	0.229582	3.77942e-06
TCGA-BH-A1FG-01	0.00281958	8.75252e-06	2.46003e-05	0.00205507	0.0245217	2.95876e-06	0.000275732	6.08473e-05	0.000113521	0.0172725	0.00160962	7.80813e-07	0.904062	4.00304e-06	3.04869e-05	0.000326794	0.0467755	3.57178e-05
TCGA-A8-A08H-01	0.004288	1.31391e-05	0.00465916	0.00326407	0.0760916	0.000181546	0.0217817	0.00748529	0.0322564	0.0436957	0.0104785	0.000160948	0.155432	0.00977589	0.00602411	0.00126232	0.622399	0.000750167
TCGA-AR-A0TS-01	0.000945894	2.457e-06	8.0775e-07	0.00204745	0.00905868	7.04651e-06	0.0484272	0.00235619	0.00371024	0.0155845	0.000595634	2.05829e-06	0.171379	1.21274e-06	0.000111968	0.00188558	0.733238	0.0106467
TCGA-A2-A3XU-01	0.00180536	1.61164e-05	0.000594279	0.000298578	0.130926	0.000896277	0.00253617	0.00184211	7.5053e-05	0.0365737	0.00293107	2.91239e-07	0.132532	0.00254877	0.00668013	0.0086841	0.670479	0.000580623
TCGA-D8-A1XG-01	0.000789307	4.72515e-05	3.05093e-06	0.000208793	0.00591792	4.97605e-05	0.00342356	0.00133356	0.00427121	0.00480169	0.00952659	6.03554e-05	0.917412	3.81574e-05	0.00621779	2.12948e-06	0.0458926	3.90388e-06
TCGA-BH-A0AY-11	0.000577911	3.30623e-05	0.000138775	0.00659972	0.0928044	2.74405e-06	0.0276193	0.000157651	0.000795242	0.0021001	0.0144388	3.44747e-05	0.513412	6.21873e-06	0.000113051	0.000152114	0.341011	3.7527e-06
TCGA-AR-A0TT-01	0.000713174	1.40081e-07	1.72691e-06	4.63687e-05	0.0045235	4.64029e-05	7.1417e-05	4.54516e-05	0.000915554	0.00367844	5.22758e-05	8.25336e-06	0.941877	1.05232e-05	4.15972e-05	1.8555e-05	0.0474533	0.000496568
TCGA-D8-A1JJ-01	0.00211346	2.80272e-06	7.40966e-06	0.000147862	0.00388749	7.56689e-06	0.000916401	0.000362549	0.000195275	0.00274828	0.00186385	8.99368e-05	0.867057	2.84765e-06	0.0011869	2.16956e-05	0.11907	0.000319498
TCGA-D8-A145-01	0.00293514	1.56928e-05	6.83254e-05	2.91413e-05	0.0194957	3.2587e-05	0.00168362	0.000854352	0.00625595	0.000940817	2.7966e-05	9.97853e-06	0.881073	5.6963e-05	0.00063777	1.52334e-05	0.0858277	3.98635e-05
TCGA-BH-A1ES-01	0.00136607	1.36062e-05	1.39773e-05	8.46261e-05	0.00219633	5.2596e-06	0.00102265	0.000739363	0.000914701	0.000443728	0.00594998	9.16376e-07	0.891953	2.8717e-05	0.00258243	0.000407016	0.0922723	4.81112e-06
TCGA-C8-A12M-01	0.00707155	0.000117684	0.000613827	2.64472e-05	0.0089044	7.27034e-05	0.000699089	0.000219733	0.00591965	0.00367714	5.36449e-05	7.01318e-06	0.933336	6.40076e-06	2.30075e-05	2.19216e-05	0.0391904	3.90168e-05
TCGA-A2-A0CY-01	0.00423128	5.87257e-07	7.95171e-06	0.000736423	0.0116074	2.00022e-06	3.41962e-05	0.000138968	3.49651e-05	0.00105635	0.000959326	2.88897e-08	0.735687	0.000123969	0.00257698	0.00244728	0.2402	0.00015565
TCGA-A8-A08L-01	0.00092689	1.29856e-06	1.28686e-05	0.000317919	0.00180748	1.17551e-05	0.0114007	0.000829042	0.0111571	0.00282907	0.000138014	5.13199e-07	0.7553	3.80726e-06	5.20142e-05	7.92688e-05	0.196408	0.0187245
TCGA-OL-A5S0-01	0.00268383	1.16656e-07	1.1806e-06	0.00812588	0.0865998	0.000604384	0.0221434	0.000937508	0.0132375	0.0837573	0.000177806	7.42975e-06	0.375585	0.00147035	0.00110118	0.00727232	0.375147	0.0211484
TCGA-C8-A1HJ-01	0.000155909	0.00432954	2.27905e-07	0.0332207	0.0501429	7.73916e-05	0.00911169	0.00820282	0.00633486	0.160797	0.0415721	0.00206395	0.117039	2.49975e-06	0.000371464	0.190332	0.359371	0.0168745
TCGA-BH-A0BR-01	0.000510632	5.67085e-08	4.41578e-05	0.000650843	0.00136756	5.52226e-06	0.000251234	3.74775e-05	0.000820842	0.000378105	0.000715471	2.88301e-06	0.604544	9.52969e-06	0.000128393	2.508e-05	0.390479	2.86066e-05
TCGA-AO-A12E-01	0.00214707	1.16522e-08	6.75136e-05	0.0001229	0.0274754	1.31986e-05	0.00374524	2.89241e-05	0.000198736	0.00964361	0.0013044	1.23705e-06	0.899895	1.09195e-05	0.000174744	0.000120785	0.05505	6.79534e-07
TCGA-S3-AA15-01	0.0262258	2.13967e-07	0.000118678	0.012704	0.0696482	9.24517e-05	0.00271273	0.00234789	0.0649182	0.0187421	0.00496853	9.36038e-06	0.0869269	0.000556002	0.000211537	0.000585345	0.707468	0.0017639
TCGA-OL-A5D7-01	0.00189042	2.47169e-10	1.86573e-05	0.000129493	0.0158792	0.000177904	0.0340713	0.0607659	0.00104036	0.0181624	0.00145977	3.18658e-07	0.32721	0.00154835	0.0270568	4.19089e-05	0.510148	0.0004
TCGA-OL-A5DA-01	0.000806409	3.24537e-05	1.15227e-05	6.38052e-05	0.0107136	2.21703e-05	0.00197964	5.28056e-06	0.00080345	0.000821604	1.08402e-05	1.2055e-08	0.92973	2.9126e-05	1.26001e-06	0.00145021	0.0532808	0.000238329
TCGA-B6-A0RL-01	0.000802966	9.3789e-07	7.63963e-06	7.99987e-05	0.0343462	6.70732e-05	0.000185809	1.64079e-05	6.45081e-06	0.00124555	0.000231317	2.0553e-06	0.928776	1.25351e-05	0.000170946	0.000233931	0.0337303	8.40955e-05
TCGA-OL-A66N-01	0.0393146	1.54363e-06	2.09613e-05	0.000962367	0.000975132	3.51613e-05	0.00023913	0.00317909	0.000765302	0.00493798	4.25357e-06	6.62088e-08	0.821641	0.00112911	3.66655e-05	0.00103081	0.125726	7.10894e-07
TCGA-E9-A1ND-11	0.00623953	2.15521e-07	0.000561686	0.0117404	0.135985	3.7242e-05	0.00946843	0.00818596	0.0189901	0.00717911	0.0245094	5.09076e-05	0.100282	0.0014808	0.00104468	0.000136178	0.674025	8.39187e-05
TCGA-A2-A0CM-01	0.000931018	4.00739e-08	6.33387e-06	0.00726624	0.0863911	9.23808e-06	0.0252295	0.0145421	0.00128085	0.00803225	0.012495	3.34631e-05	0.261426	0.000180046	0.00429914	0.00198413	0.571047	0.00484711
TCGA-S3-A6ZG-01	0.0118932	2.36537e-06	2.62267e-05	0.000212635	0.0110497	7.3872e-06	0.00276519	0.000126151	0.00049867	0.000443133	6.01271e-06	4.11832e-06	0.88537	2.10806e-05	0.000802936	1.43385e-05	0.086755	2.30516e-06
TCGA-E9-A1RB-01	0.000111399	2.54364e-06	4.69476e-06	0.000982656	0.0465018	7.50457e-07	0.00056698	0.000175113	0.000518393	0.00263731	0.000792778	0.000145798	0.812459	1.23659e-06	6.45021e-05	0.00466571	0.13035	1.91184e-05
TCGA-A2-A4RY-01	0.00223208	4.04243e-07	7.22016e-06	0.00189851	0.00978741	6.76563e-06	0.000689254	7.83559e-05	0.00256942	0.000795311	0.000243709	1.11653e-07	0.81936	6.52291e-05	1.57876e-05	0.000100917	0.162109	4.11497e-05
TCGA-E9-A1R6-01	0.00145393	1.24353e-07	7.13565e-05	6.61832e-05	0.0221673	0.00025387	0.00108263	1.12154e-05	4.31319e-05	0.0105443	5.04296e-05	2.18394e-06	0.894844	0.000129678	1.0908e-05	2.82576e-05	0.0692364	4.47705e-06
TCGA-E9-A1R3-01	0.00097319	2.82588e-05	1.13076e-05	0.00109079	0.005742	4.60977e-05	0.000722264	0.00106023	0.00109335	0.0116444	0.00330596	0.000331359	0.866952	0.000126611	0.00873189	0.000531789	0.0976044	4.04898e-06
TCGA-D8-A1JK-01	0.000678487	4.80732e-10	3.0033e-05	0.000885845	0.0137496	6.53602e-06	0.00280656	0.000101397	0.00169504	0.00185604	0.00174239	1.82911e-07	0.524677	0.000175393	0.000174643	0.00917687	0.442239	5.19659e-06
TCGA-A2-A0CR-01	0.0531897	6.23833e-09	0.00138342	0.00144615	0.0934617	2.2523e-05	0.0135451	0.00122268	0.00789135	0.00224227	0.00066702	6.01582e-09	0.647263	0.00245652	8.59345e-05	0.00136419	0.173705	5.39082e-05
TCGA-BH-AB28-01	0.0106216	3.22819e-06	6.74541e-06	0.00087597	0.0110223	9.2482e-05	0.000197052	0.000247305	0.000464515	0.00332122	8.67097e-05	2.99837e-06	0.757156	2.08073e-05	0.00301659	7.25778e-05	0.212729	6.31582e-05
TCGA-E2-A10C-01	0.0197261	2.1508e-06	0.000275262	0.000964068	0.0026777	2.73688e-06	0.00172779	5.44894e-05	0.00200569	0.000273122	8.03543e-06	4.23025e-07	0.901023	0.000153107	8.91559e-05	0.000185928	0.0708303	7.4003e-07
TCGA-B6-A0WW-01	0.000529724	5.61907e-07	2.94094e-05	0.000774285	0.0142555	3.93609e-05	0.00107174	6.80933e-05	5.20978e-05	0.00706964	0.00431462	7.19435e-06	0.96255	1.07774e-06	4.76186e-05	0.00153485	0.00765299	9.60427e-07
TCGA-BH-A6R8-01	0.0125927	1.38309e-09	3.1721e-05	9.3586e-05	0.0172336	6.23838e-05	0.00166163	6.64512e-05	7.14064e-06	0.00927707	1.42791e-05	1.40116e-07	0.925237	6.78786e-05	2.40554e-05	0.00148566	0.0321425	1.86845e-06
TCGA-D8-A27L-01	0.00102692	5.45563e-06	1.57756e-05	0.000106373	0.0115393	8.79925e-06	0.000576355	0.000117917	0.000247754	0.000690906	0.000306401	3.96353e-06	0.915307	2.3272e-05	0.000296154	0.000207153	0.0694898	3.01871e-05
TCGA-BH-A0EE-01	6.14575e-05	9.15385e-07	2.67526e-06	4.68287e-05	0.000125312	4.88662e-07	0.00411968	0.000348974	1.33876e-05	8.8616e-05	6.01515e-05	1.31926e-05	0.882965	3.1296e-06	0.000330186	7.63449e-07	0.11175	6.9084e-05
TCGA-D8-A1JG-01	0.000785294	3.50908e-09	6.70629e-07	5.14715e-05	0.00387705	3.01909e-05	0.00618288	5.24507e-05	0.00187197	0.00156457	0.000477344	5.31317e-06	0.933433	2.51361e-06	6.91135e-06	6.13272e-05	0.0515494	4.76267e-05
TCGA-C8-A133-01	0.138823	6.62425e-06	0.000794612	7.61117e-05	0.00198858	0.000625663	0.000607274	0.000705824	0.000176956	0.0652088	1.95785e-05	1.45342e-06	0.572863	9.4923e-05	9.43236e-05	2.4526e-05	0.217887	2.34148e-06
TCGA-A2-A0EO-01	0.00108183	9.55182e-07	2.16841e-05	9.59188e-05	0.0184932	1.13449e-06	8.1551e-05	0.000139417	0.00144619	0.000384826	0.00155911	3.66613e-06	0.919532	3.60221e-05	0.000852062	0.000337424	0.0559329	2.75945e-07
TCGA-A2-A0YL-01	0.000163026	1.24044e-05	1.87758e-06	3.78391e-05	0.00235715	7.35614e-06	0.000160631	7.12315e-05	0.000458022	0.00108131	0.00100492	3.21045e-06	0.960258	8.65092e-06	0.00016458	3.10018e-05	0.0339183	0.000260399
TCGA-AR-A1AY-01	0.00352644	1.55937e-05	4.9673e-07	0.00870737	0.0336133	4.05691e-05	0.0244196	0.00335173	0.00337381	0.0355121	0.00151221	2.65131e-05	0.115952	0.000207563	0.00045037	0.000591584	0.766815	0.00188306
TCGA-B6-A0IC-01	0.00262894	7.64857e-06	3.49848e-05	1.99933e-05	0.0132113	1.39079e-05	5.89246e-05	1.30678e-05	1.50979e-05	0.00100182	5.77492e-05	1.08266e-07	0.967839	1.02246e-05	6.88024e-06	0.000313268	0.0147489	1.79991e-05
TCGA-AR-A24L-01	0.00439159	2.12175e-05	0.00107202	0.000433783	0.016571	1.80911e-05	0.00038011	1.69093e-05	0.00215185	0.00103521	0.00197896	0.000108212	0.942971	0.00017205	0.000351455	6.49281e-06	0.0283188	1.69815e-06
TCGA-AC-A3YJ-01	0.209082	2.90459e-06	0.000424135	0.00174483	0.0069551	9.99127e-05	0.00664456	0.00307212	0.000128927	0.013718	4.27578e-06	8.674e-07	0.582234	0.00083785	0.000320985	0.000921039	0.173803	5.18869e-06
TCGA-A8-A06U-01	0.000871827	2.17048e-07	2.38405e-05	0.000472618	0.0167389	1.94042e-05	0.000912895	8.62517e-05	4.3211e-05	0.0127503	0.00381641	2.68089e-06	0.872943	1.32581e-05	0.00010417	0.000102831	0.0910909	7.33601e-06
TCGA-AR-A0U0-01	0.00132126	9.09687e-10	2.41169e-06	0.00107531	0.142706	4.90745e-05	0.0040228	0.026858	0.000104085	0.246578	0.134003	4.64116e-05	0.280458	0.000638583	0.000631738	7.86249e-06	0.159336	0.00216162
TCGA-BH-A1EW-01	0.000148524	4.56047e-07	2.02944e-06	6.14314e-05	0.00647052	2.28472e-06	0.000828092	4.82508e-05	0.000584409	0.00175443	0.000213118	1.06845e-06	0.98132	9.51112e-07	0.000144994	5.42395e-05	0.00784942	0.00051628
TCGA-AN-A0FF-01	0.000286995	6.47488e-09	1.19731e-05	1.21087e-05	0.00379048	1.47793e-05	0.000746005	0.000422605	0.000241756	0.000620379	8.67748e-05	9.28387e-07	0.960998	4.52433e-06	0.000700067	2.14331e-05	0.0320401	1.45132e-06
TCGA-AN-A0FX-01	0.000540545	1.10618e-05	2.51836e-05	0.00308651	0.0170832	0.000114778	0.0428682	0.000891737	0.00233469	0.286531	0.00184376	6.50302e-06	0.252222	5.61797e-06	0.000211701	0.0154097	0.351518	0.0252958
TCGA-BH-A1FH-11	0.00290429	4.97541e-05	6.52702e-05	0.0312764	0.0191587	7.42698e-06	0.0275155	0.00241582	0.0118583	0.00332537	0.0248604	1.51357e-05	0.24791	9.64654e-06	0.000684216	0.00217629	0.625597	0.000170402
TCGA-E9-A1RF-11	0.000216466	0.00115044	0.000543025	0.0118027	0.653084	0.000302394	0.0669734	0.00131376	0.00848445	0.0105106	0.00153589	0.00148821	0.00514731	7.43363e-05	0.00218934	0.000118477	0.234694	0.000371169
TCGA-BH-A0DZ-01	0.000293908	5.12809e-07	2.04341e-05	0.00170036	0.00445705	9.20105e-06	0.000699407	0.000439079	0.00136217	0.00353919	0.00149865	9.92531e-06	0.862828	0.000196272	0.000264125	0.000595271	0.121894	0.000191788
TCGA-A2-A0SU-01	0.00246402	0.000807145	7.07811e-05	0.000248077	0.00198371	7.44198e-05	0.000398239	0.00039797	0.00265288	0.00399301	0.00080974	6.84372e-06	0.949229	8.91484e-05	0.00330533	2.19553e-05	0.0334478	3.10212e-07
TCGA-E2-A15O-01	0.000320205	5.66078e-07	9.2673e-07	0.000227362	0.0161522	8.14743e-05	0.000100058	0.000302073	0.000498254	0.000547706	7.73873e-06	4.82682e-06	0.856517	2.14497e-06	0.000321415	0.000139475	0.12474	3.6383e-05
TCGA-E2-A1LI-01	0.000211207	3.93926e-05	9.90381e-08	0.00201046	0.0680251	3.02071e-05	0.0518194	0.000302035	0.000700934	0.00864103	0.000490981	1.04771e-05	0.336925	1.24248e-06	8.75663e-05	0.000547429	0.522539	0.00761879
TCGA-E9-A54Y-01	0.0341445	3.03946e-06	2.04372e-05	5.42641e-05	0.0163112	6.21591e-05	5.81664e-05	0.00039178	0.00017692	0.000136528	8.55739e-06	1.66254e-09	0.751741	6.09424e-05	0.00199241	0.00197638	0.19286	1.60374e-06
TCGA-EW-A3E8-01	0.0081157	1.69555e-08	0.000286504	5.24936e-05	0.0168642	3.2686e-05	0.00120939	9.48766e-05	0.000177174	0.00388059	1.18424e-05	1.03263e-08	0.905021	5.42071e-05	1.24002e-05	0.000674063	0.0635095	3.79795e-06
TCGA-D8-A1XV-01	0.00321168	0.000156187	1.08887e-05	4.13175e-05	0.000851101	1.70294e-05	0.000491091	0.00104463	0.00277765	0.010406	0.000712531	5.01193e-05	0.957822	6.88522e-05	0.0006525	2.26343e-07	0.0216851	1.51849e-06
TCGA-AR-A255-01	2.67697e-05	2.75295e-06	4.44373e-06	8.34943e-05	0.00256828	2.73493e-06	0.000799148	7.78011e-06	3.19431e-05	0.00327918	0.00177334	3.86041e-05	0.987241	2.08196e-07	4.76743e-05	1.43649e-06	0.00408015	1.12769e-05
TCGA-GM-A4E0-01	0.00593041	2.27075e-07	0.000215887	0.00288142	0.129404	7.78402e-06	0.00126896	0.00070391	0.00208512	0.00136488	0.000159641	7.59527e-07	0.639124	0.000262586	4.54436e-05	0.000323178	0.216171	5.0112e-05
TCGA-BH-A1F0-11	0.000593281	1.38291e-05	0.000168797	0.0131246	0.0285636	6.30053e-06	0.0104318	0.000351495	0.000424146	0.0015021	0.00439294	4.63345e-06	0.476522	4.74882e-06	0.00020755	4.622e-05	0.463614	2.74847e-05
TCGA-B6-A0IE-01	0.00517435	2.59831e-06	5.94457e-07	0.00197016	0.00639737	3.19903e-05	0.0010853	0.000469752	0.00227141	0.000321325	0.000794859	4.95323e-08	0.737996	2.84795e-05	0.000134707	9.88536e-05	0.243209	1.3386e-05
TCGA-A8-A07F-01	0.00107456	9.85181e-06	5.00509e-06	4.81183e-06	0.00936307	2.83354e-06	0.00100974	2.83564e-05	3.36398e-05	0.000141376	3.7876e-05	1.55215e-06	0.98609	1.29991e-06	3.97508e-05	0.000422061	0.00135785	0.000376446
TCGA-AN-A046-01	0.0119678	4.47441e-08	1.88609e-05	4.47183e-05	0.0109183	8.80789e-06	0.00027055	0.000121079	7.19627e-05	0.00386757	0.000712212	2.35985e-06	0.962701	1.06321e-05	0.000965636	0.000291956	0.00795606	7.05937e-05
TCGA-AR-A1AS-01	0.00407758	1.1408e-05	2.797e-05	0.000101223	0.00133168	5.50476e-06	0.000113622	6.16987e-05	0.000253431	0.00125467	0.00208528	3.25248e-06	0.664952	1.93768e-05	2.67815e-05	0.000105673	0.325567	2.19107e-06
TCGA-E2-A15T-01	0.00703177	1.05485e-05	0.000143749	4.25719e-06	0.00786797	9.40953e-06	0.00041785	0.000536028	0.00677881	0.000308887	4.47555e-05	1.11356e-06	0.945526	0.000123806	7.83101e-05	2.51e-05	0.0308866	0.000205249
TCGA-GM-A2DB-01	0.00310407	6.50888e-11	2.18345e-05	4.93659e-05	0.0035325	5.19754e-07	0.000510667	0.000550638	0.000659503	0.000183575	0.00799824	8.65791e-08	0.535353	4.10005e-05	0.00128397	0.00182632	0.444826	5.86495e-05
TCGA-EW-A1PH-01	0.00161808	2.82385e-06	1.00635e-05	0.0218701	0.0063173	9.01066e-05	0.0172933	0.00289333	6.64324e-05	0.0366135	0.011099	1.07537e-05	0.407134	1.83489e-07	0.00423053	0.0263762	0.12411	0.340264
TCGA-BH-A0HP-01	0.00172009	2.69944e-06	3.45873e-06	8.13947e-05	0.00245931	3.41955e-06	0.0017337	4.37506e-05	0.000198973	0.000746706	0.000571499	1.96252e-06	0.916368	9.10026e-07	9.79794e-05	3.08276e-05	0.0759336	1.61735e-06
TCGA-AN-A0AM-01	0.00301065	8.30864e-09	1.15816e-05	0.0001159	0.00882847	6.86418e-06	0.000178014	8.14163e-05	0.000496018	0.00432389	0.00120531	2.39679e-06	0.662583	8.466e-07	0.000840369	0.000561977	0.317104	0.000649618
TCGA-C8-A1HG-01	0.000348037	4.80654e-07	7.8073e-05	0.000656107	0.0320598	0.000714688	0.0015591	0.00302217	0.000701414	0.0944889	0.0131314	0.00075012	0.743287	0.000193616	0.000837162	2.15708e-05	0.107546	0.000604297
TCGA-BH-A18L-01	0.000820262	5.12901e-05	4.50631e-06	0.000242155	0.0188069	0.000145557	0.000229357	0.0050704	0.000643092	0.00655212	0.00155407	4.1604e-05	0.679945	1.92582e-07	0.00241948	0.000139458	0.283334	9.3957e-07
TCGA-A2-A0YI-01	0.000465779	4.68539e-05	3.54661e-05	0.000269027	0.0457313	1.09104e-05	0.0078336	0.00453665	6.34463e-05	0.00349803	0.000179474	1.04497e-05	0.779871	5.92806e-05	0.00242037	2.81853e-05	0.154937	2.66198e-06
TCGA-D8-A4Z1-01	0.0117917	8.71846e-07	7.17571e-06	0.000118148	0.0291364	4.88192e-06	0.00122643	6.68148e-05	0.0116902	0.000264655	4.14052e-05	2.71241e-07	0.716199	2.68264e-05	1.62262e-05	0.000301905	0.229102	5.13566e-06
TCGA-GM-A2DK-01	6.27978e-05	7.20935e-09	0.000236586	0.00018207	0.0414012	1.77455e-05	0.00429424	7.80844e-05	0.00479647	0.00147147	0.000711567	1.70662e-06	0.788153	0.000452217	0.000260004	0.00136863	0.156485	2.70223e-05
TCGA-BH-A1FD-11	0.000449906	4.15232e-05	2.99071e-05	0.0332506	0.193303	6.10543e-05	0.00360869	0.000164564	0.000887016	0.00456004	0.00867007	3.27756e-05	0.569429	7.17657e-06	0.000187603	5.68847e-05	0.185062	0.000197347
TCGA-E2-A1L9-01	0.000838492	7.17414e-06	3.25266e-05	0.000328851	0.0114253	6.7551e-05	0.00279049	0.000178886	0.00184703	0.0106757	0.00573639	6.57301e-05	0.891864	0.000327876	0.00138059	0.000500812	0.0719108	2.20777e-05
TCGA-BH-A0BA-01	0.00729396	4.77184e-06	2.66664e-06	0.000160931	0.00648358	6.90096e-07	0.0380649	0.000580272	0.000119436	0.000724049	4.70245e-05	1.21589e-06	0.9114	1.61583e-06	8.45196e-05	5.39651e-05	0.0349762	2.96285e-08
TCGA-C8-A12L-01	0.000453984	1.06188e-06	8.76388e-07	2.6169e-05	0.000840457	4.08785e-07	5.63638e-05	1.1759e-05	0.00214054	0.000148783	0.00122621	3.18562e-07	0.714282	2.60768e-06	3.69187e-05	0.00031214	0.280442	1.72657e-05
TCGA-A8-A083-01	0.00400667	2.86796e-06	2.83632e-05	7.03269e-05	0.00646069	1.94863e-05	0.00148516	1.2177e-05	9.96197e-06	0.00223966	0.000375304	7.98462e-07	0.958187	0.000148698	3.89555e-05	0.000201816	0.026711	1.49767e-06
TCGA-D8-A1XY-01	0.00061619	1.4816e-05	2.69665e-06	3.1824e-05	0.00104553	1.59129e-05	0.000745662	1.6412e-05	4.87734e-05	0.00127618	0.00202001	4.14913e-05	0.988007	2.35583e-06	0.000277565	2.40479e-06	0.00583429	1.35802e-06
TCGA-AC-A2FF-11	0.00203574	9.25023e-07	1.38841e-05	0.00113659	0.0495895	1.07478e-05	0.00532594	0.000354728	0.00553806	0.00750156	0.0039297	3.99791e-06	0.49567	1.37639e-05	0.00018886	0.000119116	0.428477	9.05218e-05
TCGA-A2-A0D2-01	0.000530343	3.09039e-07	3.96745e-06	0.016241	0.0678787	8.14682e-05	0.0179541	0.000663659	0.00691709	0.227661	0.000431898	2.32178e-05	0.0552504	0.000784006	0.000592557	0.0031458	0.599985	0.0018556
TCGA-AR-A1AL-01	0.000460654	2.60465e-05	2.65627e-06	2.81813e-05	0.00520179	8.90196e-07	0.00123446	0.000194096	0.00129439	8.03377e-05	4.76877e-05	1.3942e-06	0.982942	2.44192e-05	0.000530962	1.55057e-05	0.00790258	1.19086e-05
TCGA-AO-A0J6-01	0.00160451	6.87901e-09	0.00012741	0.0140646	0.11077	3.16516e-06	0.00331007	0.00289407	0.000540245	0.0298279	0.00669073	6.35955e-07	0.443666	6.0998e-05	3.92567e-05	0.00386512	0.330433	0.0521023
TCGA-AO-A0J7-01	0.00393158	1.09027e-05	4.66095e-05	0.00124437	0.0157052	8.48815e-06	0.000621763	0.000613439	8.62656e-05	0.00498688	0.000231841	7.52759e-06	0.88965	3.51176e-05	0.000911624	0.000744284	0.0811623	2.10525e-06
TCGA-OL-A66H-01	0.0684641	2.66243e-07	0.00117902	3.83106e-05	0.000235292	4.62159e-05	0.00553765	0.00337122	0.00020433	0.0175423	9.44156e-06	2.79232e-06	0.767008	0.000190083	0.00118792	1.63529e-07	0.134983	3.62939e-07
TCGA-D8-A1J9-01	0.000223809	2.62282e-06	1.14185e-06	4.21525e-05	0.000387748	5.17077e-06	0.00241523	0.000324786	0.00015063	0.00107482	0.00855169	1.20875e-06	0.935739	3.97241e-07	0.000787088	1.11538e-05	0.0502809	6.38803e-07
TCGA-BH-A0B5-01	0.000146204	1.50814e-06	4.73663e-06	9.19871e-05	0.00296255	6.49703e-07	0.00253813	5.9024e-05	0.000259784	0.000191509	8.989e-05	1.52968e-06	0.950882	3.01821e-06	0.00090175	2.11212e-05	0.0418165	2.82398e-05
TCGA-E2-A15A-06	0.000754612	4.87386e-06	1.44792e-06	0.00030002	0.0139106	6.90242e-06	0.000161271	0.000356196	0.000129054	0.00238539	0.000258916	1.71459e-05	0.666697	9.84971e-07	0.000413368	9.16868e-05	0.314497	1.37176e-05
TCGA-E2-A15K-11	0.00371835	2.11202e-06	0.000104494	0.0648938	0.0353635	1.01268e-05	0.00336786	0.0093039	0.0235239	0.00600367	0.138948	2.34121e-06	0.295344	0.000180213	0.000197813	0.000203641	0.418828	4.24125e-06
TCGA-BH-A0B4-01	0.00787582	1.29003e-08	3.93504e-05	0.00193138	0.00799331	6.68656e-06	0.000220773	1.48472e-05	0.00116905	0.00488464	0.00108336	2.3807e-06	0.809558	7.9242e-06	1.33209e-05	8.99408e-05	0.165082	2.64758e-05
TCGA-AQ-A04H-01	0.000303611	4.61261e-07	0.00010946	0.000193993	0.0148264	1.66213e-05	0.000153787	1.43304e-05	0.00436472	0.00212409	8.40466e-05	3.34704e-06	0.914052	6.96147e-06	3.50143e-06	0.000196271	0.0635222	2.43487e-05
TCGA-AR-A1AX-01	5.81179e-05	4.66302e-06	9.451e-07	1.94291e-05	0.00487522	3.16843e-06	0.00101354	0.000398109	0.000152819	0.000917006	0.000101858	3.44781e-06	0.981854	6.1667e-07	7.1308e-05	7.76016e-06	0.0105104	7.64099e-06
TCGA-BH-A0GZ-01	0.00447085	2.23066e-06	0.00013096	0.0002215	0.0482995	1.171e-05	0.00115911	0.000383874	0.000924253	0.00388646	0.00299158	3.43633e-06	0.817554	3.28796e-05	0.000364346	0.00289844	0.116604	6.15476e-05
TCGA-B6-A0IN-01	0.0107512	2.1685e-06	1.67807e-05	1.91646e-05	0.00321936	5.38576e-05	0.00317374	0.000217858	0.00118171	0.00112592	4.11482e-05	1.67318e-07	0.918866	4.84503e-05	8.97193e-05	0.00038495	0.060804	3.73401e-06
TCGA-BH-A1F6-01	0.0332284	8.29875e-08	3.80824e-05	0.00376745	0.0179923	0.000167945	0.0245143	0.165926	0.00468983	0.0224423	0.000197711	4.35881e-05	0.201056	0.000381324	0.00817133	0.00168129	0.508038	0.00766395
TCGA-A8-A07U-01	0.000454614	4.6684e-09	0.000106329	0.00345489	0.315173	1.45718e-05	0.00718842	0.00175856	0.0105334	0.0106408	0.00050607	1.90663e-05	0.519702	0.000120859	0.0017394	5.65035e-05	0.124608	0.0039242
TCGA-BH-A18V-01	0.00212656	1.09211e-05	2.67585e-05	0.0211503	0.0304076	3.63315e-06	0.00604931	0.00200485	0.00467271	0.0140689	0.0195657	7.87089e-05	0.270679	1.55581e-05	0.000417363	0.00288318	0.620421	0.00541849
TCGA-AQ-A04L-01	0.0006633	1.43267e-07	0.000110872	4.36446e-05	0.00165372	8.90002e-06	0.000961115	0.000158182	2.59336e-05	0.000840013	0.00681659	1.10674e-05	0.748345	2.22106e-05	1.02626e-05	1.68373e-05	0.240284	2.84084e-05
TCGA-AR-A1AP-01	0.000296849	1.66186e-08	2.60598e-05	0.000339546	0.0453662	1.565e-05	2.84756e-05	3.74944e-05	0.000199879	0.00671543	0.000900806	1.17505e-06	0.727902	4.37697e-06	6.04919e-05	0.00125224	0.216799	5.47817e-05
TCGA-AC-A2QH-01	0.000119468	1.56154e-06	0.00189957	0.000128525	0.0364404	0.000513056	0.0114397	5.18491e-05	0.0024085	0.109984	0.00311194	6.47127e-06	0.0111607	0.00167068	0.000323031	2.25273e-05	0.603912	0.216806
TCGA-AR-A24M-01	0.000510998	0.00058632	5.43375e-06	1.25055e-05	0.00219247	3.72033e-06	0.000493059	0.000455278	0.00011419	0.000488223	0.000484183	3.06181e-05	0.974432	2.3914e-05	0.00297711	8.27387e-06	0.0171793	2.76146e-06
TCGA-AR-A2LQ-01	0.000826331	4.26875e-06	0.00021414	0.00171568	0.0884896	5.55232e-05	0.000816175	0.000619522	0.00671865	0.0027306	0.00151387	2.38132e-05	0.838129	1.04876e-05	0.000432908	0.000923503	0.0566905	8.51018e-05
TCGA-AC-A62Y-01	0.0017603	7.78053e-08	1.17471e-05	0.000192694	0.00868976	2.20071e-05	0.0115903	0.0116675	0.00113387	0.00253902	0.00220878	2.0922e-06	0.733615	2.20019e-05	0.0047701	0.00025632	0.221518	1.73558e-07
TCGA-BH-A0DQ-11	0.000824753	0.000118233	7.76808e-05	8.27959e-05	0.0549045	9.34814e-06	0.0066083	0.000914972	0.000957555	0.00123592	0.000425697	3.60373e-06	0.892595	6.7735e-05	2.00857e-05	0.000159011	0.0409916	3.48686e-06
TCGA-BH-A0HO-01	0.0158046	1.08338e-06	2.90714e-05	2.71116e-05	0.0226216	1.71988e-05	0.00167347	0.000796819	9.90469e-05	0.020461	0.00250967	0.000748256	0.846766	4.50316e-05	0.00307505	0.000136653	0.0851033	8.49552e-05
TCGA-EW-A1OV-01	0.00411459	7.07686e-08	0.00010535	0.000323284	0.0161528	9.56958e-06	0.00313951	8.56553e-05	0.200869	0.00204885	0.000646254	7.60124e-06	0.668003	9.94192e-06	2.5002e-05	0.000200836	0.049236	0.0550226
TCGA-A2-A0CK-01	0.00975287	2.91926e-06	9.32207e-05	0.000219379	0.0147524	8.75524e-06	0.000201175	0.000570421	0.0127759	0.00231242	1.53213e-05	1.42619e-08	0.577932	0.00019243	8.38292e-05	0.00154919	0.379448	9.02208e-05
TCGA-E2-A1L8-01	0.000728252	4.70867e-05	8.02366e-05	0.000243629	0.0150486	9.01207e-06	0.00312761	0.00227026	5.32348e-05	0.00237211	0.00256368	4.76623e-05	0.94347	6.55432e-05	0.00954578	1.00838e-05	0.0203166	6.51883e-07
TCGA-EW-A1PG-01	0.00092459	3.73752e-06	3.49394e-05	0.00120352	0.0417969	4.68374e-07	0.00250331	0.000639613	0.0364275	0.00149799	0.0239756	1.62525e-06	0.354138	0.00191538	0.00107894	0.00181765	0.531779	0.000261172
TCGA-E2-A14Q-01	0.00639307	1.80392e-06	8.14992e-06	6.53958e-05	0.0145995	1.17072e-05	0.00422645	0.000979667	0.00188734	0.000752337	0.000836717	7.17703e-08	0.898057	6.90189e-05	0.00177799	0.00383214	0.0665017	2.70754e-07
TCGA-EW-A1OY-01	0.0111324	8.82039e-07	0.000115026	4.18735e-05	0.0489003	1.23553e-05	0.000853263	9.20419e-05	0.000342489	0.0109519	0.000217182	1.37423e-06	0.861538	1.24396e-05	3.58569e-05	0.002594	0.0629315	0.000227302
TCGA-BH-A18H-01	0.00280826	1.35666e-08	0.000551004	7.48766e-05	0.0423285	1.04023e-05	0.0124079	0.00130407	0.00456715	0.00136676	0.000473692	4.02521e-07	0.842603	9.18988e-05	0.000441514	0.00415997	0.0868103	5.75911e-07
TCGA-BH-A0HU-01	0.00179103	9.9967e-07	3.45906e-05	0.000409321	0.0289598	3.66252e-06	0.002119	8.35121e-05	0.000122889	0.00349259	0.000105489	3.68904e-07	0.721198	1.14865e-05	3.99198e-05	0.00914999	0.232262	0.000214765
TCGA-AO-A03R-01	0.000505392	4.36179e-06	3.22226e-06	0.00040846	0.0544894	0.000189632	0.00202583	0.000641407	0.0010979	0.00796619	0.0172679	9.18371e-07	0.786937	4.79603e-05	8.73746e-05	0.000475177	0.127852	3.90044e-07
TCGA-A7-A26J-01	0.000323443	3.50219e-06	2.8309e-05	3.69332e-05	0.00489784	4.02822e-06	0.00144787	5.65882e-05	2.83625e-05	0.00116231	0.00213782	4.69349e-05	0.98047	1.17951e-06	0.00283117	3.40572e-06	0.0064922	2.83944e-05
TCGA-AN-A0FS-01	0.000705881	2.05156e-05	4.80582e-05	0.000106474	0.0318515	1.79236e-05	0.000337075	1.61318e-05	0.00036046	0.00270136	0.00282278	1.30696e-06	0.878902	1.86661e-05	0.000401483	0.000595713	0.0810793	1.32924e-05
TCGA-A2-A0ST-01	0.000868941	1.16446e-08	1.13802e-05	0.0103235	0.140214	0.000141499	0.0218024	0.00440948	0.00500407	0.0377954	0.0108786	1.5541e-05	0.640886	4.56619e-05	0.000351642	8.08884e-05	0.122463	0.00470771
TCGA-D8-A27W-01	0.00972864	1.8544e-06	1.08143e-06	0.000497903	0.00811147	1.37918e-05	0.000514146	0.00112736	0.00178096	0.00671883	6.92433e-05	4.28866e-06	0.77317	2.55468e-06	0.000335293	7.36211e-06	0.197909	6.06473e-06
TCGA-A2-A0SW-01	0.00274421	1.41796e-08	4.15193e-05	5.46852e-05	0.017542	2.03501e-05	0.00145974	0.0015457	0.00130952	0.00118341	0.00024628	1.16478e-06	0.658236	0.000307523	0.000468154	0.000374941	0.314463	1.59537e-06
TCGA-AO-A1KS-01	0.00172119	0.000119732	3.3003e-07	1.71757e-05	0.000820061	2.17045e-07	0.000187932	1.44242e-05	4.67992e-05	0.000105153	2.19837e-05	1.12921e-05	0.996708	2.22593e-07	6.08168e-05	8.35385e-06	0.00011823	3.80875e-05
TCGA-GM-A2DL-01	0.000404577	5.90465e-08	2.30997e-05	0.000433727	0.00928962	3.13773e-05	0.001832	0.000361367	0.000616265	0.00187088	0.000521087	2.81113e-06	0.593643	0.000417773	0.000362271	0.000408113	0.389727	5.44352e-05
TCGA-BH-A0H5-11	0.000562757	2.14827e-05	0.000194267	0.000134508	0.0263534	5.76054e-06	0.00567868	0.000271765	0.000191971	0.00061814	0.00114823	5.64262e-07	0.844644	5.52887e-06	1.3207e-05	1.6756e-05	0.120085	5.40925e-05
TCGA-E9-A1RI-11	0.000156282	0.000984618	0.000400499	0.0429526	0.617116	0.000435861	0.0150076	0.000350279	0.000764962	0.0057077	0.00149508	0.000589482	0.00662834	1.2016e-05	0.000421718	0.000109738	0.306468	0.000399166
TCGA-A2-A04X-01	0.0121635	4.97236e-07	0.000161749	0.000270413	0.000640082	0.000432639	0.00754135	0.000735243	0.000468742	0.0345507	0.00033034	4.38627e-05	0.856344	7.37328e-05	6.98843e-05	1.76643e-06	0.0861717	1.48078e-07
TCGA-EW-A1J6-01	0.000265411	4.95418e-06	6.3305e-06	0.000307778	0.00697801	7.83559e-06	0.000855056	9.89615e-05	5.22077e-05	0.00113408	0.00981229	1.23678e-05	0.976958	1.35424e-05	2.85814e-05	5.135e-08	0.00346047	4.41952e-06
TCGA-B6-A0RP-01	0.00640827	2.63607e-06	4.28965e-06	2.68538e-05	0.00128126	2.73779e-05	0.000205891	6.39695e-05	0.000143827	0.0010452	6.08736e-05	1.97976e-06	0.971825	4.61973e-06	0.00011317	8.29692e-06	0.0187746	1.61324e-06
TCGA-E2-A159-01	0.000249789	5.66193e-08	4.01161e-06	0.000683451	0.00137339	1.74816e-06	0.00185169	0.000587719	0.00632311	0.00038691	0.00644059	4.72588e-07	0.473243	4.22617e-06	7.63898e-05	6.10816e-05	0.47102	0.0376927
TCGA-BH-A0W4-01	0.000120156	7.75041e-06	6.0599e-05	3.88911e-05	0.0110451	8.8364e-06	0.00031792	5.29195e-06	0.00056448	0.000529765	0.000723025	4.9195e-07	0.957139	2.12979e-05	3.1035e-05	0.000744327	0.0286299	1.24342e-05
TCGA-E2-A10E-01	0.0027785	2.62427e-06	3.84287e-06	4.20466e-05	0.00509515	4.79366e-06	0.00316746	3.2934e-05	8.04274e-05	0.00184336	0.000368362	1.56296e-06	0.980886	0.000211736	0.000335807	5.07962e-05	0.00509248	2.2489e-06
TCGA-OL-A6VO-01	5.45555e-05	2.72489e-07	3.59026e-07	0.00261812	0.00218436	0.000105224	0.00340606	0.0394766	2.73164e-05	0.062987	2.94049e-05	5.1756e-06	0.746417	3.28353e-06	0.00540369	0.000149096	0.129875	0.00725802
TCGA-D8-A1Y3-01	0.000187277	1.85464e-07	3.10544e-05	0.000369032	0.0158689	6.46852e-05	0.000547435	0.00145463	7.14123e-05	0.00374484	0.00401295	5.85222e-05	0.825104	1.6954e-06	0.000137589	2.1653e-05	0.148314	1.00435e-05
TCGA-BH-A209-11	0.00058217	0.000172796	0.000109947	0.0135261	0.0517848	1.07909e-05	0.107308	0.000429225	0.000549329	0.00738281	0.0683199	0.00012345	0.461943	7.21902e-06	0.00331164	3.58686e-05	0.284337	6.6386e-05
TCGA-E2-A14V-01	0.000319231	2.86374e-06	1.17248e-05	0.000810667	0.0152295	5.94894e-06	0.00102998	0.000277248	0.000396426	0.00306135	0.00102527	2.04295e-06	0.763688	2.74196e-05	5.91335e-05	0.00252354	0.211303	0.000227022
TCGA-BH-A18V-06	0.000421779	3.5339e-09	0.000147998	0.00108986	0.0391674	1.43834e-05	0.000207792	0.00863862	0.00239441	0.00317933	0.000301277	5.17983e-06	0.271398	2.52803e-05	0.000504827	1.33233e-05	0.6716	0.000890027
TCGA-A2-A0D0-01	9.1224e-05	3.36437e-09	7.7318e-06	0.000382789	0.0215399	1.033e-05	0.00272199	0.000706172	0.00598627	0.0356198	0.00229605	1.17595e-06	0.0627335	1.80408e-05	0.000234131	0.00226933	0.770042	0.0953395
TCGA-A2-A0T5-01	0.00751859	3.25723e-06	1.81253e-05	0.00158114	0.0203652	9.04739e-06	5.75696e-05	0.000822164	0.00169075	0.00221092	0.00545808	2.534e-06	0.887363	5.11887e-05	0.000544304	0.00213641	0.0701596	7.84404e-06
TCGA-AN-A0XS-01	0.00161476	5.70844e-07	2.69834e-06	0.000142244	0.00384478	4.56352e-05	0.000820953	0.000193315	0.00103847	0.00070336	3.8822e-05	2.34517e-07	0.948872	0.000406132	0.000152114	4.40165e-05	0.0420531	2.68538e-05
TCGA-B6-A402-01	0.00112919	0.000335164	2.1579e-06	0.000141958	0.0178779	3.2506e-05	0.03941	0.0005021	2.93919e-05	0.00888731	1.71281e-05	3.24608e-06	0.676546	4.93795e-06	0.000627402	0.000456893	0.253207	0.000789826
TCGA-D8-A1JB-01	0.000552734	9.38082e-06	1.20365e-05	0.000650181	0.018758	2.20653e-05	0.000673386	9.58654e-05	0.00656309	0.00275759	0.00208038	5.65607e-06	0.925367	2.4901e-06	7.13294e-05	4.11461e-05	0.0423207	1.72372e-05
TCGA-E2-A109-01	0.00131765	1.12122e-07	5.31291e-06	5.16594e-05	0.00171583	2.47016e-05	0.00073486	0.000612038	0.00095822	0.00213991	0.000392894	5.55286e-07	0.950528	1.68402e-06	0.000237163	3.9881e-06	0.0412722	3.33021e-06
TCGA-B6-A0RE-01	0.00374981	1.45113e-06	1.19967e-05	0.00637158	0.0742114	8.97259e-06	0.00268469	0.000885049	9.8836e-05	0.0134567	0.00167735	3.71508e-06	0.224786	3.83249e-05	0.00790251	0.00604795	0.652796	0.00526789
TCGA-E9-A1RB-11	0.00115135	0.000884797	0.000241003	0.00876294	0.224358	9.55863e-05	0.0190992	0.00418539	0.0018306	0.00282884	0.0200901	8.50146e-05	0.527588	0.000226082	0.00571848	5.55625e-05	0.181754	0.00104534
TCGA-E2-A2P5-01	0.0623253	1.18168e-07	3.19636e-05	0.000142872	0.00455142	3.55093e-06	0.00257293	0.000770568	0.00481542	0.000201685	0.000385671	2.29172e-07	0.814346	0.000221469	3.38141e-05	0.000662299	0.10893	4.18193e-06
TCGA-OL-A66K-01	0.011739	5.31691e-07	7.67845e-05	0.000178864	0.011263	8.45709e-05	0.000221205	0.00464916	0.000675261	0.00223619	5.41215e-06	6.64897e-07	0.926139	1.01455e-05	0.000235576	0.00134912	0.0411292	6.31467e-06
TCGA-S3-AA11-01	0.00546262	1.18957e-06	0.000309854	3.45122e-05	0.00284187	2.52389e-05	0.00127026	2.29375e-05	1.82726e-05	0.00066614	4.58527e-05	2.24788e-08	0.803655	2.30893e-05	8.57631e-06	8.47459e-05	0.185512	1.82228e-05
TCGA-C8-A134-01	0.000636953	6.90675e-08	1.36613e-06	0.0439721	0.022535	2.90434e-05	0.0724838	0.00088424	0.000794126	0.264851	0.00467409	7.19113e-06	0.132309	1.94507e-05	1.24472e-05	0.000372491	0.446357	0.0100608
TCGA-BH-A0DH-11	0.00200803	4.02371e-06	3.97953e-05	0.00303788	0.0679219	4.02082e-06	0.0363818	5.62233e-05	0.000508148	0.00212243	0.0169663	4.18593e-06	0.370038	9.70912e-05	0.000167761	0.000299819	0.50034	3.26172e-06
TCGA-AN-A0AT-01	0.0005685	9.6983e-06	9.57903e-06	0.00475281	0.0816516	9.37014e-05	0.00239002	0.0279535	0.00259298	0.0628283	0.00740679	8.2707e-05	0.0437276	0.000235926	0.000838534	0.0126055	0.742932	0.0093204
TCGA-BH-A0HN-01	0.0638883	2.00286e-07	0.000137464	0.00167733	0.000831106	5.35428e-06	0.00686218	0.00348254	0.00102718	0.000715993	1.25416e-05	1.03216e-08	0.914354	0.000128295	1.96942e-05	0.000131237	0.00672657	1.30644e-07
TCGA-GM-A2DN-01	0.00813873	1.22567e-06	1.5827e-05	0.00180817	0.0195088	2.58515e-06	0.00198222	0.00179113	0.00114332	0.00197257	0.00247757	6.34165e-06	0.683331	2.05853e-05	0.000716327	0.000551742	0.276434	9.84768e-05
TCGA-E9-A1RD-11	0.00057127	0.000593844	0.000302212	0.0434638	0.341939	5.44487e-05	0.0197585	0.000554513	0.00115527	0.00300291	0.0161924	0.000698869	0.0277707	6.86696e-05	0.000703951	0.000124405	0.542923	0.000121907
TCGA-AO-A12D-01	0.00107678	8.18292e-07	5.70237e-07	6.88016e-05	0.000900574	1.09858e-05	0.00251883	0.000161376	0.00385595	0.000570032	0.000155495	1.68169e-05	0.952531	1.0518e-06	1.84612e-05	2.78215e-05	0.0370378	0.00104679
TCGA-A8-A08C-01	0.0141615	6.53437e-06	9.96073e-06	1.9787e-05	0.00315129	1.50242e-05	2.45172e-05	4.90066e-05	0.000149949	0.000924695	0.000374613	1.75406e-05	0.965947	9.13677e-06	1.38832e-05	0.000175985	0.0149247	2.51431e-05
TCGA-C8-A274-01	0.00105684	7.65648e-05	1.54159e-05	8.92166e-05	0.00676271	1.55765e-05	0.0012584	0.000207777	9.04147e-05	0.000375871	4.18336e-05	1.19253e-07	0.948266	6.03713e-05	0.0003083	0.000760028	0.0405777	3.73076e-05
TCGA-BH-A0HX-01	0.00162108	4.16893e-06	0.000196109	0.000114846	0.0292047	3.27462e-05	0.000468158	9.49433e-05	0.00256544	0.0101719	0.0159725	8.1991e-05	0.866257	1.78898e-06	0.000386536	0.000119425	0.072706	9.99008e-07
TCGA-E9-A1NE-01	9.75016e-05	2.92614e-07	1.04812e-05	9.92486e-05	0.0241026	3.87181e-06	0.000263564	3.76702e-05	0.000338617	0.000203859	0.000310131	4.3108e-06	0.963372	1.07816e-06	2.99265e-05	4.82989e-06	0.0109886	0.000131205
TCGA-BH-A0BP-01	0.000928324	5.96988e-07	1.36824e-05	0.000810995	0.0443166	3.64416e-05	0.00606493	0.000308889	0.00141772	0.00208037	0.00024972	4.93201e-06	0.754898	6.46643e-05	0.000251766	0.000503638	0.188047	1.50774e-06
TCGA-BH-A18Q-11	0.000154817	3.20415e-05	7.71356e-05	0.00382251	0.0172066	9.90707e-06	0.00223689	0.000193203	0.000810679	0.00138878	0.00246733	9.63558e-07	0.834483	3.06168e-06	8.91047e-05	4.69908e-05	0.13689	8.75899e-05
TCGA-AR-A2LM-01	0.000641431	2.26942e-05	2.22919e-05	7.20117e-05	0.00342028	2.89775e-06	0.000237654	4.78241e-05	0.000390915	0.000154869	0.000274419	1.51403e-06	0.977345	7.89686e-05	0.000329776	0.000102766	0.0166177	0.000237518
TCGA-BH-A1FR-01	0.00979107	3.94458e-05	0.000592059	8.83845e-05	0.00799344	0.000131463	0.00151741	0.00118648	0.00562263	0.00439358	5.3543e-05	1.38833e-06	0.765605	0.000147226	0.00199439	6.47939e-05	0.200747	3.10261e-05
TCGA-B6-A0I1-01	0.00425562	2.07848e-05	7.61228e-06	0.00041932	0.0158181	9.6985e-05	0.0143318	0.0209064	2.34433e-05	0.0516817	0.000498011	1.64687e-05	0.457812	5.24729e-06	0.00415157	0.00549876	0.37929	0.0451661
TCGA-W8-A86G-01	0.0073161	4.05493e-06	5.36133e-06	0.000435926	0.00302753	3.21531e-06	0.00330362	0.000206221	0.000273627	0.00048553	1.64072e-05	1.31339e-08	0.877967	3.61962e-05	1.91402e-06	9.71306e-05	0.10682	2.5344e-07
TCGA-PL-A8LZ-01	0.000919203	7.70017e-11	3.16182e-05	0.0251894	0.0263367	9.26791e-06	0.0180518	0.00732594	0.00653192	0.0188496	0.00125812	2.07957e-06	0.193937	0.000107717	0.0030189	8.74396e-05	0.691575	0.00676796
TCGA-LD-A7W5-01	0.0017963	1.97675e-07	1.05907e-05	0.000413872	0.000647023	1.92136e-05	0.000157658	0.00361439	0.000631441	0.000204556	2.54378e-05	1.24464e-08	0.833909	1.24668e-05	2.48988e-05	3.74938e-06	0.158309	0.000220031
TCGA-D8-A1XU-01	0.00112981	4.27591e-05	0.000194498	0.000180498	0.281647	1.12429e-05	0.00634641	0.00101075	5.1254e-05	0.00278775	0.00284773	9.58754e-06	0.502568	4.64581e-05	0.00100443	0.0203743	0.179747	1.67777e-07
TCGA-E2-A15G-01	0.0024287	1.40316e-05	4.77853e-05	0.00011217	0.00290401	1.50042e-06	0.000367299	0.000257655	0.000177609	0.000106313	8.42495e-06	1.75423e-07	0.977934	8.0837e-06	0.000295672	4.64867e-05	0.0152894	7.00606e-07
TCGA-A2-A04R-01	0.00381526	5.5363e-05	2.99843e-05	0.000259018	0.0360404	7.55274e-05	0.00106367	0.000679618	0.000490856	0.00379397	0.000476567	5.42979e-06	0.911961	3.83161e-05	0.00061914	0.000404688	0.0401904	8.23131e-07
TCGA-AO-A126-01	0.0194947	1.49691e-06	2.81898e-05	0.000957104	0.0069457	3.04604e-05	0.00104739	4.77297e-05	0.000363523	0.000972933	0.000102885	1.61813e-07	0.845936	0.000330246	7.35941e-06	5.73725e-05	0.123542	0.000135241
TCGA-AO-A0JM-01	0.000509072	6.06635e-07	3.11286e-05	2.78195e-05	0.00496679	3.44239e-06	0.00292053	5.53806e-05	0.000239254	0.00165309	0.000496867	4.85546e-06	0.93172	9.15878e-05	0.00013419	0.000187999	0.0569234	3.35869e-05
TCGA-EW-A2FS-01	0.00722182	1.84215e-05	1.44503e-05	0.00112003	0.0159863	9.42789e-05	0.000264517	0.000212556	0.00509462	0.00829633	0.00174856	4.09858e-07	0.887175	0.000284623	2.04264e-05	0.00169747	0.0707418	8.49741e-06
TCGA-E2-A1LH-01	0.000789961	1.73772e-08	3.6796e-05	0.0105647	0.0173033	0.000174512	0.0583787	0.00218254	0.0208055	0.101489	0.00641508	4.12285e-07	0.496852	0.00117919	0.000158119	0.000185073	0.283443	4.17971e-05
TCGA-A2-A25D-01	0.000277159	1.04644e-08	2.38549e-05	0.000346482	0.014229	3.56217e-05	0.00020619	0.00022749	0.000310505	0.0284911	0.000492276	5.08858e-07	0.933634	1.23039e-06	5.03824e-06	0.000276795	0.0214346	8.65302e-06
TCGA-E9-A243-01	0.00225457	2.19712e-05	0.000555185	0.00168121	0.110653	0.00012533	0.0358295	0.00679501	0.0193675	0.0408648	0.00942437	0.0115491	0.708229	4.37091e-05	0.0094214	3.35602e-05	0.0420635	0.00108717
TCGA-4H-AAAK-01	0.000928044	2.79474e-06	1.34393e-05	9.98627e-05	0.00467929	1.14178e-05	0.00172131	0.000114489	0.000114025	0.000498597	0.000235964	2.5736e-06	0.942445	0.000129723	0.00035282	8.28307e-05	0.0484856	8.20988e-05
TCGA-E9-A1N6-01	0.00219862	8.12873e-07	7.88357e-06	0.000177295	0.0103185	2.35854e-05	0.000316463	0.000159642	7.75318e-05	0.00102614	0.00202028	1.56854e-05	0.866742	2.61827e-06	0.000106511	0.00152133	0.114889	0.000396111
TCGA-BH-A0E9-01	0.000527221	9.93928e-06	4.13212e-06	0.000124005	0.0100116	6.03112e-06	0.0042907	0.000784614	0.000803518	0.000469724	0.00235121	2.07906e-07	0.962825	6.64058e-06	0.00010424	9.51466e-05	0.017581	5.56456e-06
TCGA-B6-A1KI-01	0.00243125	3.19684e-05	3.81663e-05	7.34183e-05	0.0271249	5.60669e-06	0.00189248	0.000167424	0.000422813	0.00101798	2.1739e-05	9.05752e-06	0.876193	0.000184644	0.000193705	0.000253812	0.089938	5.94924e-07
TCGA-D8-A1X9-01	0.000400177	4.63404e-08	1.43329e-05	0.000276955	0.00688785	3.57004e-05	0.000977482	5.5031e-05	0.00039392	0.0152993	0.000479947	4.00279e-05	0.897911	1.45681e-05	0.000337857	1.3907e-05	0.0768328	2.95664e-05
TCGA-BH-A0BJ-11	0.000769105	8.445e-05	3.73635e-05	0.000492011	0.0056418	3.7151e-06	0.00510646	0.000510563	0.00207327	0.00253011	0.00481994	1.15775e-06	0.50874	9.71171e-06	0.000125071	0.000565765	0.468203	0.000287038
TCGA-A1-A0SB-01	0.0122589	0.000878284	5.63331e-06	0.00755983	0.00469318	0.000162869	0.0109972	0.000760443	0.0116465	0.0465098	0.00287241	2.0264e-06	0.710011	8.37833e-06	0.00037573	0.000698302	0.0994204	0.0911395
TCGA-E2-A14P-01	5.19654e-05	8.44593e-09	1.02117e-06	0.000120823	0.000845378	3.49227e-07	4.27668e-05	1.16753e-05	0.00116884	0.000571271	0.000191982	3.99442e-08	0.806469	1.40494e-07	9.26194e-05	0.000235235	0.189478	0.000719053
TCGA-E9-A1R7-11	0.000184123	0.00107638	0.00113723	0.0791601	0.356762	7.18936e-05	0.0293533	0.000775049	0.00209945	0.00448567	0.0372849	0.00204293	0.0412357	2.46884e-05	0.0016541	0.000353693	0.4421	0.000199117
TCGA-BH-A0W5-01	0.000350874	1.01472e-05	6.04139e-06	5.89589e-05	0.0120681	5.6578e-06	0.000944804	0.000201289	0.000139846	0.00135678	0.000229598	6.50866e-06	0.946732	2.70225e-05	0.000539357	0.000134578	0.0371855	2.57067e-06
TCGA-E2-A15I-01	0.03029	1.70477e-05	2.76983e-06	2.37092e-05	0.000502213	9.50403e-07	0.000544914	0.00117797	8.3125e-05	0.000333588	0.00055807	1.65646e-07	0.959069	3.40333e-05	0.000728017	3.62383e-06	0.00662872	2.40538e-06
TCGA-A2-A3XY-01	6.67516e-05	2.50569e-07	5.34106e-06	0.00607775	0.0109075	0.000275926	0.00373113	0.00276832	0.00156795	0.00954405	0.00115497	7.61439e-07	0.834254	5.99714e-05	0.00118012	0.000161675	0.127529	0.000715179
TCGA-BH-A0H5-01	0.00121935	5.5593e-09	2.81074e-05	0.00021173	0.0651611	1.31554e-05	0.00196214	0.000189367	0.00290242	0.00226415	5.07997e-05	2.23061e-06	0.789156	6.88184e-05	0.000523336	7.14559e-05	0.136013	0.000162669
TCGA-OL-A5RY-01	0.000629731	6.19639e-09	1.23798e-05	0.000871026	0.0194181	1.0866e-06	0.000151131	0.000270717	0.0058736	0.000292686	0.00901271	1.11937e-07	0.618241	1.02115e-05	0.000374555	0.000967614	0.34381	6.25888e-05
TCGA-E9-A227-01	0.00693894	0.00011807	8.52172e-06	2.80381e-05	0.00640771	1.55386e-05	0.000766887	0.00110959	0.00251967	0.013899	0.000335187	5.28622e-05	0.732284	7.77295e-05	0.00552378	0.000243207	0.229671	2.60885e-07
TCGA-C8-A8HR-01	0.00131773	2.13267e-07	6.78158e-06	0.00307311	0.00298514	0.000103373	0.00115271	0.000759902	0.000623848	0.00322158	0.000246874	6.42114e-06	0.707089	2.86586e-05	7.46924e-05	1.01587e-05	0.279278	2.1456e-05
TCGA-EW-A2FV-01	9.1257e-05	1.83472e-08	2.0768e-07	0.000718785	0.00305293	1.34995e-05	0.00155627	5.11583e-05	0.000199608	0.00194247	0.000707912	5.49418e-07	0.938545	4.57174e-07	3.61208e-05	4.22832e-05	0.0530411	1.88329e-07
TCGA-BH-A1FG-11	0.0068566	0.0223092	1.37367e-05	0.0157487	0.0508654	4.85061e-05	0.00367708	0.0023042	0.000799845	0.0102938	0.0899389	0.000141305	0.687322	3.11323e-05	6.7635e-05	0.000131099	0.10931	0.000141774
TCGA-BH-A0BG-01	0.000846161	1.85836e-06	7.73223e-05	0.00649619	0.186522	0.000210353	0.0571742	0.00427529	0.0031615	0.27377	0.00327917	7.5477e-05	0.100375	2.21345e-05	0.00014415	0.00138678	0.342008	0.0201738
TCGA-D8-A3Z5-01	0.0222963	4.29674e-07	6.33557e-05	0.000346132	0.0062871	1.00723e-05	0.000334209	0.00102284	0.00185988	0.000658011	1.22e-06	2.48028e-09	0.771609	0.000176438	3.43946e-05	0.000194523	0.195106	7.15224e-07
TCGA-BH-A1FD-01	0.00572092	7.274e-08	6.17295e-06	5.09784e-05	0.0093866	9.78326e-06	0.000643542	0.0030603	6.64247e-05	0.0101044	0.000525646	1.57685e-05	0.895362	4.07912e-06	0.00089804	1.19374e-05	0.0729669	0.00116604
TCGA-B6-A0RV-01	0.00166127	3.20349e-06	8.88287e-07	1.28079e-05	0.00262229	2.51836e-05	0.00107868	7.59055e-05	0.00260739	0.00563472	0.000236493	2.87984e-08	0.949683	1.10373e-05	0.000302811	0.000416668	0.0356263	1.44203e-06
TCGA-E2-A1LA-01	0.00242625	1.80527e-08	2.38349e-05	0.00345126	0.0318722	0.000128171	0.00211539	2.92824e-05	0.000462114	0.0128958	0.000550336	7.45678e-06	0.886146	0.000325915	5.87132e-05	0.000184982	0.059321	1.63064e-06
TCGA-A2-A04Y-01	0.000106033	4.0774e-07	3.72599e-07	9.62987e-05	0.0126005	6.06671e-05	0.000146471	0.000507458	0.0021167	0.00241666	0.000466745	2.68538e-07	0.918446	1.56087e-06	4.60343e-05	0.00211704	0.0608694	1.34472e-06
TCGA-AR-A24O-01	0.000520049	1.58026e-05	1.0862e-05	3.92923e-05	0.0155292	5.56976e-06	0.00333119	0.000132419	0.000582904	0.000438456	0.000115215	5.817e-06	0.969546	0.000105378	0.00159725	1.45884e-05	0.00797898	3.08548e-05
TCGA-EW-A2FW-01	0.00415322	2.7479e-05	3.71848e-05	0.000255196	0.0101932	1.61675e-05	0.0043283	0.000601368	0.0389494	0.00122353	0.000130803	1.15797e-05	0.822948	0.000318364	0.000136868	6.6998e-05	0.1166	1.67148e-06
TCGA-A2-A0CQ-01	0.0112444	7.77183e-08	0.00116404	0.0011353	0.00891844	1.14832e-05	0.000601306	0.000572246	0.000267708	0.00127144	0.000298525	4.27994e-07	0.84071	0.000356662	0.000265679	0.000726458	0.132455	7.45357e-07
TCGA-GM-A2DA-01	0.00174671	2.81948e-06	2.50738e-05	7.34898e-05	0.00436646	2.1573e-05	0.000708153	0.00301575	0.0238516	0.00054433	1.79796e-05	8.01447e-07	0.890985	0.000218094	0.00037127	4.85218e-05	0.0739771	2.53668e-05
TCGA-E9-A1NH-01	0.00180635	1.0833e-05	2.05846e-05	0.000258829	0.0125642	2.70104e-05	0.00329761	0.000300043	0.00206195	0.0053581	0.000934393	2.16524e-05	0.876796	7.66144e-05	0.00366325	0.000289035	0.0924827	3.09284e-05
TCGA-AO-A12A-01	0.00011462	9.86887e-06	3.06706e-06	0.000119225	0.013219	5.79947e-06	0.00159556	8.26324e-05	0.00045591	0.000348181	0.00269666	9.44792e-06	0.939608	6.98114e-06	0.00030332	0.000636684	0.04078	4.57463e-06
TCGA-EW-A1IW-01	0.000378662	1.1026e-06	1.78685e-06	6.02547e-05	0.0317946	6.50358e-06	0.000115551	9.00221e-05	0.00217244	0.00224497	0.000268931	8.77471e-06	0.923577	2.87583e-05	0.000994702	0.00034936	0.0377212	0.000185448
TCGA-E2-A14U-01	0.0215607	4.02125e-07	1.7428e-05	0.000226334	0.0702762	2.28527e-05	0.00216759	0.000181077	0.000398696	0.00386201	0.000456713	7.64544e-09	0.755521	0.000122546	1.59041e-06	0.000894654	0.14429	4.05402e-07
TCGA-C8-A12K-01	0.000784563	1.52552e-09	1.76507e-05	0.00235277	0.123659	0.00013479	0.0135281	0.0488402	0.00337479	0.431011	0.00298223	0.000114512	0.0327604	0.000370261	0.000430012	0.000185455	0.328018	0.0114364
TCGA-OL-A5RU-01	0.029732	5.10404e-08	0.000204595	0.000448674	0.0302318	2.37933e-05	0.00963067	0.00473302	0.00110205	0.00136541	2.15114e-05	9.38357e-08	0.617544	0.000225404	3.00552e-05	0.0155595	0.289147	3.63192e-07
TCGA-LL-A5YM-01	0.0475592	1.52343e-08	0.000776464	1.06798e-05	0.00633713	0.000173644	0.0110289	0.00158067	0.00574455	0.00466758	4.85328e-06	1.35577e-08	0.664097	0.004814	0.000527027	0.00321749	0.249434	2.68558e-05
TCGA-BH-A0BS-01	0.00663823	0.000285643	3.21027e-06	0.000327595	0.0008087	1.17698e-05	0.000344453	0.000216384	0.00079514	0.0308325	0.00104114	4.93279e-06	0.907521	1.56388e-05	0.000166643	5.08557e-05	0.0507505	0.000185541
TCGA-AR-A2LK-01	0.000186566	4.30985e-06	6.9075e-06	3.24763e-05	0.0195328	2.05998e-06	0.000238619	3.59335e-05	2.05481e-05	0.00172369	4.77358e-05	1.62149e-05	0.947585	4.09731e-07	1.4261e-05	0.000347442	0.0301395	6.51557e-05
TCGA-OL-A6VR-01	0.00795517	1.03949e-06	1.12837e-06	4.79421e-05	0.0100261	4.66856e-05	0.000625316	6.33797e-05	5.03237e-05	0.00861203	0.00139953	5.91503e-08	0.742252	0.000106661	1.48285e-05	0.00026754	0.228529	4.42046e-07
TCGA-5L-AAT1-01	0.00213754	3.14127e-09	0.000290105	0.000295529	0.00951965	3.25961e-05	0.000580839	4.04523e-05	0.000910669	0.00630823	0.000103334	3.87024e-07	0.816774	8.94314e-05	7.0459e-05	0.000632225	0.162058	0.000156776
TCGA-E9-A1NA-01	0.000125414	5.04987e-07	4.52496e-06	0.000788322	0.00444756	1.56159e-05	9.5836e-06	9.05398e-06	2.30144e-05	0.000555785	0.000115528	2.14633e-05	0.910882	1.35718e-06	4.43262e-05	6.02269e-05	0.0828772	1.82632e-05
TCGA-A8-A091-01	0.000794924	1.00652e-05	5.18444e-05	1.47332e-06	0.00194523	2.53451e-05	0.000309601	8.3902e-05	0.00120129	0.000191964	1.59011e-05	2.09998e-07	0.98681	4.27946e-06	0.000218143	6.40175e-05	0.00826861	3.45374e-06
TCGA-A8-A07E-01	0.00126605	3.0549e-05	4.41815e-05	7.57905e-05	0.00670588	8.93132e-06	0.00544449	0.000162438	0.00144555	0.00276913	0.000800585	1.0816e-05	0.871173	7.19432e-05	0.00136033	2.68196e-05	0.108568	3.54238e-05
TCGA-BH-A18K-01	0.00304764	5.56433e-06	6.16121e-05	7.69832e-05	0.0370068	5.65622e-06	0.0129788	0.000257237	0.000625027	0.00661911	0.00157795	7.18289e-06	0.84485	7.45245e-05	0.00143089	0.00279106	0.0885798	3.7657e-06
TCGA-A1-A0SJ-01	0.00128684	1.03756e-06	3.88555e-05	0.000767733	0.101908	4.05195e-06	0.00163369	8.96398e-05	0.00230483	0.00174206	0.000348439	1.57802e-06	0.658425	0.000105435	5.96402e-05	0.00192471	0.229248	0.000111141
TCGA-D8-A1JL-01	0.000480504	8.85113e-08	5.43374e-06	0.0116298	0.0481573	0.000252319	0.0147261	0.00173408	0.00313327	0.201307	0.00479687	0.000384188	0.358625	2.5451e-06	0.000558254	0.00086655	0.324542	0.0287988
TCGA-AR-A0TY-01	0.00387491	6.33821e-06	3.21079e-06	0.00101513	0.00356798	3.92297e-05	0.00295278	0.000518756	0.00389727	0.0231741	1.47706e-05	3.57747e-06	0.742989	2.14284e-05	2.40595e-05	1.00885e-05	0.217884	3.41503e-06
TCGA-E2-A574-01	0.0024728	0.000266574	3.18433e-05	0.0128503	0.0536122	0.00022794	0.0023263	0.066666	0.00186188	0.0537686	0.0186824	3.02626e-06	0.528476	8.35854e-06	0.069344	0.00809866	0.17695	0.00435297
TCGA-A8-A097-01	0.000477448	3.73066e-06	8.09096e-05	5.49636e-05	0.0544334	1.32466e-05	0.00116435	0.000383096	0.000121697	0.00275251	0.00337728	7.73401e-06	0.712716	4.85767e-05	0.000404949	0.00204004	0.221911	9.30408e-06
TCGA-AN-A0FZ-01	0.000492572	5.69259e-06	3.55145e-05	0.000530619	0.0464268	0.000331696	0.000236047	0.000195804	0.00122213	0.0120891	9.69478e-05	3.03968e-06	0.857342	0.000123656	2.03883e-05	0.00346601	0.0773814	1.06465e-06
TCGA-BH-A0E6-01	0.000302241	1.7044e-06	6.30777e-06	0.00404785	0.00491877	9.69397e-06	0.0102924	0.00247336	0.000892193	0.0607722	0.000176306	2.36847e-07	0.825247	2.69174e-06	0.00228488	8.57415e-05	0.0883302	0.000156156
TCGA-C8-A132-01	0.000333285	9.77099e-06	1.73439e-05	9.26251e-05	0.00698334	2.50286e-05	0.000542471	0.00027534	0.00837812	0.00155113	0.00528222	7.01477e-06	0.777503	9.03811e-05	0.000854185	3.11348e-05	0.197619	0.00040454
TCGA-BH-A0H6-01	0.00359585	1.66349e-06	1.69702e-05	0.000138623	0.00592075	4.04606e-05	0.000264545	9.30233e-05	5.704e-05	0.000891426	0.000253913	8.84614e-07	0.963452	1.01473e-05	5.0837e-05	0.000135722	0.02507	6.15537e-06
TCGA-B6-A0RG-01	0.00150253	1.46405e-05	7.21492e-05	0.000507151	0.0248864	0.000103395	0.00293012	2.51072e-05	7.01994e-05	0.00284567	0.0164535	7.18508e-06	0.900023	0.000341297	0.000283915	0.00977984	0.0401534	9.03568e-07
TCGA-PL-A8LY-01	0.00415798	3.52673e-07	4.36804e-06	0.00223364	0.0376218	1.62645e-05	0.00232766	0.000194666	0.00314753	0.00436901	0.00624404	1.5133e-08	0.575672	7.16543e-05	1.9459e-05	4.90081e-05	0.363748	0.000122428
TCGA-D8-A1XS-01	0.00028891	1.05945e-05	4.52227e-06	0.00031339	0.0117408	7.08741e-06	8.95215e-05	2.1062e-05	4.6545e-05	0.00464045	0.000268367	5.65576e-05	0.973722	1.20303e-05	2.89907e-05	4.52891e-05	0.00869367	1.0464e-05
TCGA-D8-A1JT-01	0.000310254	5.74498e-06	1.29107e-06	0.000435387	0.00275906	2.36873e-05	3.91648e-05	4.05998e-05	8.46854e-07	0.0118908	0.00230875	4.96043e-05	0.978703	6.005e-07	5.07676e-05	2.23434e-05	0.00335573	2.29302e-06
TCGA-B6-A0RS-01	0.00203998	2.61029e-06	1.10331e-06	0.00335194	0.0057529	7.06269e-06	0.000688779	0.000305657	0.00158157	0.00154109	0.000209295	1.25306e-06	0.903462	1.52544e-06	0.000243788	0.0622299	0.0183955	0.000184283
TCGA-AC-A8OP-01	0.00811024	1.63782e-06	8.83016e-06	0.000862076	0.0246206	4.95345e-06	0.000133853	6.9584e-05	0.00146075	0.00067848	4.83047e-06	3.78681e-06	0.930455	1.2054e-05	9.51282e-06	0.0001744	0.0333496	4.0062e-05
TCGA-E9-A1RG-01	0.00924438	2.24781e-08	0.000371305	0.000816593	0.0188293	1.49664e-05	0.00256725	2.7765e-05	0.00014739	0.00122637	0.00030281	8.00317e-08	0.832622	0.00110734	0.00115845	0.00643412	0.125112	1.71556e-05
TCGA-C8-A12Y-01	0.00103798	7.41817e-08	5.40324e-05	0.00068253	0.00886075	6.79415e-06	0.00416689	4.01571e-05	4.73228e-05	0.00392667	0.00923401	3.18318e-07	0.857575	0.000595719	0.000757793	0.00110691	0.111902	4.73271e-06
TCGA-BH-A0DP-01	0.00136717	4.16871e-07	2.72012e-05	0.00039041	0.0109715	1.78281e-06	0.000272039	2.99606e-05	0.000256828	0.000291942	0.000338684	3.76217e-06	0.942864	4.44316e-06	0.000109058	4.45395e-05	0.0430172	9.1634e-06
TCGA-E9-A1QZ-01	0.000910055	1.84997e-06	9.46021e-06	0.00135424	0.0483204	3.22987e-06	0.00308109	2.24717e-05	4.85199e-05	0.0171483	0.013539	1.41409e-05	0.898016	2.65593e-06	9.80338e-05	1.48103e-06	0.0173635	6.57461e-05
TCGA-GM-A2D9-01	0.0429697	1.38339e-05	0.000902657	0.000228947	0.00274493	2.48594e-05	0.00124519	0.00178805	0.000711209	0.00114369	0.000130653	4.68784e-07	0.892221	0.00179386	7.65544e-05	0.00326646	0.0507372	4.2985e-07
TCGA-GM-A3XL-01	0.000259918	1.53249e-09	0.000485178	0.000432931	0.203691	5.99292e-06	0.00433401	0.00345545	0.00163546	0.010058	0.0206449	1.44604e-06	0.47288	2.66014e-05	0.0153198	0.00288343	0.263859	2.74111e-05
TCGA-LQ-A4E4-01	0.056862	1.9623e-07	0.000692452	4.84228e-05	0.00289661	1.98873e-05	0.00459582	0.000368631	0.00227051	0.000306051	8.23098e-07	5.09808e-08	0.856203	0.000143434	1.70093e-05	0.000110879	0.0754629	8.71148e-07
TCGA-D8-A1X7-01	0.00401647	0.000345628	2.2473e-06	2.3655e-05	0.00222009	7.37871e-06	0.000151331	0.0159506	0.00279342	0.000594251	0.000689293	0.000195829	0.904746	4.3263e-06	0.0013707	2.57479e-05	0.0668575	5.43142e-06
TCGA-AN-A0XU-01	0.000712496	1.97338e-06	3.15006e-06	0.00121181	0.00815798	9.2217e-05	0.00600967	0.00055948	0.00221773	0.0492112	0.0174263	1.6114e-05	0.187975	3.11058e-07	0.00123122	0.00114578	0.705461	0.0185659
TCGA-BH-A0BV-01	0.00221856	1.64802e-06	3.56937e-05	4.18379e-05	0.0101548	1.9143e-05	0.0144026	0.000866514	0.000187759	0.0029242	4.72937e-05	1.80162e-05	0.91513	4.55532e-05	0.0131853	2.17368e-05	0.0406891	9.72268e-06
TCGA-BH-A1FJ-01	0.00776563	1.33368e-05	1.40734e-07	4.58797e-05	0.000713132	5.60985e-06	0.00287576	0.00101176	0.000153791	0.00164754	0.0022845	7.35881e-06	0.910468	5.45574e-06	0.0097359	7.82274e-06	0.0632584	4.63605e-07
TCGA-EW-A1J1-01	0.00107171	3.43529e-06	2.86642e-05	0.000159236	0.00714167	8.7663e-06	0.00174272	3.00954e-05	4.84595e-05	0.000800024	0.00755657	8.14023e-06	0.961128	0.000638343	0.00142392	5.23142e-06	0.0181965	8.27971e-06
TCGA-A2-A4RX-01	3.58224e-05	1.1877e-05	0.000124887	0.00507467	0.00453791	5.3044e-05	0.0216001	0.000738816	0.00464174	0.00278856	0.0122324	3.33911e-05	0.0215631	0.000913248	0.000655675	0.00424953	0.919859	0.000885769
TCGA-D8-A142-01	0.00934731	7.08325e-07	1.6485e-05	0.0190201	0.0117132	0.000421352	0.0101978	0.0378407	0.00480872	0.0133539	0.000427641	4.05792e-06	0.313852	0.000107013	0.000605737	0.00433968	0.568376	0.00556727
TCGA-EW-A1J2-01	0.000442821	2.99802e-06	1.28085e-05	3.95316e-05	0.0250407	2.51119e-05	0.00235363	8.80469e-05	0.000646097	0.00142303	0.000762292	3.63516e-06	0.93509	3.43066e-05	0.000400343	6.77146e-05	0.0335485	1.88849e-05
TCGA-BH-A0HF-01	0.000749258	3.07403e-06	4.91617e-05	0.000426926	0.0368777	3.1542e-06	0.00365242	5.59396e-06	0.00087771	0.0343183	0.201796	1.19788e-05	0.595281	1.45838e-05	0.003992	4.01055e-05	0.1219	6.78048e-07
TCGA-E9-A1N9-01	0.00160051	7.82377e-06	8.419e-07	8.81662e-05	0.00224885	5.73368e-06	0.00143295	0.00022033	0.00118966	0.000726954	9.12749e-05	4.01605e-06	0.970216	1.52438e-06	2.15574e-05	7.06573e-05	0.0134591	0.00861422
TCGA-E2-A570-01	0.0024157	7.68798e-07	5.20798e-05	8.76942e-05	0.0298893	5.4155e-06	0.00170521	0.000135684	0.000197977	0.0004216	5.7198e-05	1.56754e-06	0.903365	0.000111625	0.000126819	0.00180211	0.0595945	2.98988e-05
TCGA-AO-A0JG-01	0.004557	3.54377e-05	1.0097e-05	0.000222132	0.00104501	4.4311e-05	0.000215581	4.38091e-05	0.000996793	0.00502881	0.000936451	1.00943e-06	0.909146	3.35175e-05	1.14545e-05	5.60455e-06	0.077651	1.63213e-05
TCGA-S3-A6ZH-01	0.00196502	2.6259e-05	2.56916e-06	0.00111849	0.00293527	4.86059e-05	0.00153803	0.000434288	2.8005e-05	0.00145919	4.91318e-05	1.81759e-06	0.905989	3.80948e-06	0.000136247	0.00108263	0.0831818	2.50498e-07
TCGA-D8-A1XC-01	0.0334376	2.16697e-05	3.12282e-05	0.000108431	0.00279683	0.000131428	0.00036694	0.00556763	0.0239641	0.00717705	4.59876e-05	1.63728e-06	0.896171	3.61732e-06	0.000181676	1.32242e-06	0.0299822	9.51979e-06
TCGA-AQ-A54N-01	0.00346052	8.02627e-05	1.37394e-05	0.0198498	0.0155726	0.00144979	0.0528574	0.000198564	5.63554e-05	0.0971953	0.000731144	1.67309e-07	0.141263	0.000367322	0.00151426	0.00155012	0.649469	0.0143704
TCGA-C8-A131-01	0.000852004	3.2835e-06	1.17706e-05	0.00458909	0.0099091	2.51833e-06	0.000365211	0.000481028	0.00143989	0.000163175	0.000596145	2.27698e-07	0.609284	0.00158276	0.000159153	0.0198532	0.350695	1.25419e-05
TCGA-E2-A1AZ-01	0.00039078	7.53722e-05	2.63471e-05	0.00342281	0.0267546	1.82495e-05	0.00530936	0.0131273	0.0115896	0.00287951	0.00574208	0.00111152	0.205814	2.65805e-07	0.00242859	0.0161964	0.2778	0.427314
TCGA-E9-A3HO-01	0.00432195	1.27382e-05	3.94099e-05	0.00119474	0.00474837	2.91236e-05	0.00280692	0.002505	0.0127379	0.00500997	4.20724e-06	1.47869e-06	0.837668	5.13049e-05	0.000360468	3.55202e-05	0.128018	0.000454875
TCGA-A7-A5ZX-01	0.000700049	7.56933e-06	1.68978e-05	0.000111989	0.0179379	8.69251e-06	0.000202314	0.000190078	0.000299918	0.00068409	0.0010421	7.75922e-08	0.896584	1.20677e-05	6.27838e-05	0.00182842	0.0803037	7.74273e-06
TCGA-AR-A2LH-01	0.000421151	2.51203e-08	6.19472e-06	0.00304155	0.00817752	1.25153e-06	0.0254145	6.6646e-05	0.000210644	0.00033645	0.000111057	5.11161e-07	0.544874	2.73313e-05	0.00014918	0.00010575	0.417055	8.9862e-07
TCGA-C8-A138-01	4.89955e-05	9.99807e-08	1.3925e-05	0.000193652	0.00113279	1.25999e-06	0.000856848	0.000322316	0.001319	0.0010356	0.00278657	3.28288e-06	0.863869	0.000220902	3.86045e-05	7.37957e-07	0.128155	1.08674e-06
TCGA-LL-A6FR-01	0.000352433	9.17278e-07	9.44734e-06	0.0213006	0.0099713	0.000441092	0.0152157	0.00088221	0.00089769	0.0763795	0.00106281	3.52286e-07	0.570308	0.00119437	0.00258767	0.00395812	0.285728	0.00971065
TCGA-D8-A1JM-01	8.87728e-06	5.81274e-07	5.1466e-06	0.00398344	0.00598806	2.40188e-05	0.000173247	0.000183481	0.00149283	0.0194114	0.0354492	0.000443414	0.71141	2.85749e-08	0.00160931	9.46893e-05	0.218406	0.00131716
TCGA-BH-A0BF-01	9.78068e-05	2.62707e-07	1.23568e-05	0.000240221	0.00400587	4.29368e-05	0.00019651	0.000105429	0.000277453	0.00323012	0.000645201	2.71616e-05	0.958494	1.39076e-06	4.73744e-05	5.89309e-06	0.0324246	0.000144973
TCGA-A7-A0CH-01	0.00124318	2.06449e-05	4.68104e-06	1.20431e-05	0.00552394	1.2889e-05	0.00228512	8.4411e-05	4.64911e-05	0.00073308	0.000790029	2.74408e-06	0.980209	4.08229e-05	0.000122108	1.99314e-05	0.00884157	7.00814e-06
TCGA-LL-A73Y-01	0.000237047	3.25441e-05	1.62519e-05	0.00162005	0.00419992	0.00194034	0.0314268	0.000300455	0.00414556	0.437956	0.000844297	2.29496e-05	0.190083	2.93096e-06	0.000115136	0.244213	0.0353853	0.0474587
TCGA-BH-A1FH-01	0.00161358	8.60942e-05	0.000136469	0.000229607	0.00222254	0.00015191	0.00136682	0.000360609	0.000924757	0.00433928	0.00107415	1.57247e-05	0.93661	2.5173e-05	0.000841183	4.27555e-05	0.0498493	0.000110326
TCGA-AC-A4ZE-01	0.0023962	6.72671e-06	9.74203e-06	8.00708e-05	0.0170256	4.03274e-05	0.000126265	4.12994e-05	0.00228998	0.00015717	3.65437e-06	9.39443e-08	0.940932	8.05866e-05	8.08205e-05	0.000270643	0.0364565	2.0429e-06
TCGA-AR-A24U-01	0.0001858	5.677e-07	4.20818e-05	0.000578159	0.386731	1.84045e-05	0.00924889	0.00285934	0.00280633	0.00496322	0.000500093	0.000870372	0.499946	2.87622e-06	0.00135511	0.00921847	0.0806581	1.44565e-05
TCGA-A7-A13G-11	0.00121449	0.00133495	0.00153152	0.00673329	0.804467	0.00264805	0.0168629	0.00413937	0.00409468	0.0273895	0.00170867	0.000468972	0.0108049	0.000147798	0.00241063	6.99171e-05	0.111546	0.00242736
TCGA-A2-A0SX-01	0.000368804	1.24937e-06	1.85184e-06	0.00314202	0.073019	2.95817e-05	0.0138569	0.000540108	0.00264191	0.00200269	0.000530125	1.35e-05	0.177915	1.13351e-05	0.00210323	0.00835184	0.493274	0.222196
TCGA-E9-A1ND-01	6.84721e-05	2.35061e-09	5.634e-05	0.00456451	0.20794	9.77257e-06	0.00167283	0.000344679	0.00188965	0.00321999	0.0288841	3.49828e-05	0.427386	6.38806e-07	0.000627117	0.00117905	0.236747	0.0853747
TCGA-A8-A084-01	5.67428e-05	2.57891e-08	1.02743e-05	6.41984e-05	0.000749489	2.244e-06	0.00349608	2.32876e-05	2.52356e-06	0.0002845	0.000144596	1.21369e-07	0.989514	5.51964e-06	4.16417e-05	8.41726e-06	0.00559309	2.75174e-06
TCGA-BH-A0DK-11	0.00179306	1.56615e-07	6.98843e-06	0.0001832	0.0343788	5.87673e-07	0.00414023	7.63331e-06	0.000103243	0.00622225	0.00315642	1.45908e-06	0.927835	4.681e-06	7.49439e-06	3.47149e-05	0.0221221	1.67551e-06
TCGA-A1-A0SG-01	0.00165955	4.00082e-07	3.70327e-06	0.000150828	0.00311764	4.60222e-06	0.00050344	9.49939e-05	0.000922676	0.00016862	0.000153141	2.61114e-07	0.955856	1.12573e-05	0.00010018	0.000429067	0.0368137	9.99534e-06
TCGA-B6-A0X0-01	0.0470095	3.45426e-06	2.05014e-05	0.000481894	0.00798269	1.20884e-05	1.44492e-05	0.000486427	0.000291793	0.00227573	0.000272791	1.24427e-06	0.753433	1.01156e-05	0.000287115	0.000875049	0.186533	8.5317e-06
TCGA-AR-A254-01	9.43307e-06	7.7588e-07	2.56078e-06	9.73921e-06	0.0128899	6.02707e-06	4.11362e-05	0.00130913	0.000145464	0.00149998	9.85988e-05	9.17376e-05	0.973319	3.60918e-06	0.00026224	6.63456e-05	0.0100466	0.000197712
TCGA-LD-A7W6-01	0.00176576	5.69953e-06	5.9956e-06	1.94573e-05	0.00586463	7.32806e-06	0.00601815	0.000297672	0.000893576	0.0015589	0.000136097	3.44203e-06	0.96765	3.62848e-06	0.000969532	2.0161e-05	0.0147781	2.20852e-06
TCGA-BH-A1FC-11	0.000566095	2.33962e-06	3.88099e-05	0.00566105	0.0819728	3.00426e-06	0.0518502	2.41938e-05	0.000620064	0.00323822	0.0117196	9.8701e-06	0.538774	1.36964e-05	4.28113e-05	8.28242e-05	0.305378	2.65622e-06
TCGA-E9-A1NG-11	0.000607096	3.13026e-05	0.000478812	0.0828764	0.152032	4.05741e-05	0.0763536	0.000619089	0.00484836	0.00321661	0.0306641	0.000243675	0.051641	5.78739e-05	0.00107577	0.00070025	0.594375	0.000138123
TCGA-D8-A1Y0-01	0.000121325	1.42706e-06	6.28562e-06	3.42471e-05	0.00498593	1.28324e-06	0.0025923	0.000151892	9.06199e-05	0.000960804	0.000303717	1.41236e-05	0.974643	1.52411e-06	0.000174675	1.60622e-05	0.0158717	2.93278e-05
TCGA-BH-A18R-01	0.000148397	1.37418e-06	4.51968e-06	3.24953e-05	0.0019162	2.61548e-06	2.9265e-06	2.4354e-05	9.48665e-05	0.00214043	0.00012195	8.23185e-07	0.979215	4.61066e-08	3.78036e-07	5.28672e-05	0.0159841	0.000256944
TCGA-LL-A5YO-01	0.0126529	1.89354e-08	2.97057e-06	0.000133814	0.0230645	2.69757e-05	0.00334009	0.000406343	0.000419506	0.00200587	2.83934e-05	4.37278e-07	0.803271	5.05974e-05	0.00134273	0.00516838	0.148074	1.10349e-05
TCGA-AO-A0J4-01	0.000138471	3.60545e-06	1.35368e-06	0.00371751	0.0229971	9.86517e-05	0.107097	0.000483228	0.00895648	0.318964	0.00162149	1.90108e-05	0.0775361	1.24692e-06	6.96527e-05	0.216338	0.187751	0.0542066
TCGA-E9-A1NG-01	0.000526537	1.11291e-05	0.000191123	0.000425467	0.00865606	6.00807e-05	0.00269227	0.00362228	0.00251943	0.00349041	0.00456536	0.000412587	0.492408	0.000133315	0.022448	0.0012734	0.455715	0.00084939
TCGA-BH-A18M-01	8.58945e-05	2.12347e-06	5.15599e-05	2.43311e-05	0.0212038	2.08969e-06	0.000399799	3.03554e-05	0.000140387	0.000601292	0.000917974	6.63423e-06	0.946487	2.12782e-06	0.000131693	9.79527e-05	0.0297558	5.96349e-05
TCGA-A8-A085-01	0.000823328	3.94231e-06	6.5253e-06	0.000433754	0.00167471	3.07428e-05	5.50031e-05	4.19129e-05	0.000289939	0.00208266	4.79644e-05	3.78655e-06	0.833721	3.78907e-06	1.07898e-05	1.55374e-06	0.160768	1.59348e-06
TCGA-E2-A10F-01	0.000212171	1.20857e-06	8.49673e-06	3.2384e-05	0.00952774	1.4385e-06	0.000243113	9.85871e-05	6.35758e-05	0.000310273	0.001016	2.04779e-05	0.950387	2.34384e-06	0.000500683	3.35815e-05	0.0374046	0.00013606
TCGA-D8-A27H-01	0.000702004	5.11898e-07	2.745e-05	0.00447954	0.00829332	0.000227116	0.00772144	9.02543e-05	0.00166905	0.736708	0.00366769	2.44232e-06	0.0257666	4.02599e-05	5.05219e-05	0.025048	0.183639	0.00186717
TCGA-AN-A0XT-01	0.000797551	7.75224e-05	1.67614e-05	0.000448391	0.0102603	1.29328e-05	0.00128808	0.000191245	0.0002335	0.00214578	9.48952e-06	2.59955e-06	0.977459	2.31484e-05	0.000293507	0.000127521	0.00660171	1.06216e-05
TCGA-A2-A3Y0-01	2.30723e-05	9.28182e-07	0.000224997	0.000347976	0.0381665	8.01914e-06	0.0114827	0.000304048	0.00404899	0.001917	0.0386999	1.14822e-07	0.482881	0.000516462	0.00502211	7.78888e-06	0.416343	5.99535e-06
TCGA-AN-A0XL-01	0.00295541	8.99447e-06	4.3856e-05	0.000136159	0.0102006	5.28534e-06	0.00134935	0.0001697	0.00338205	0.000532821	0.000296465	1.67227e-06	0.775659	7.2901e-05	0.00014603	3.24367e-05	0.204992	1.46533e-05
TCGA-BH-A1EU-11	0.000119073	0.000288224	8.88944e-05	0.006821	0.00964671	3.38803e-06	0.00286134	9.0453e-05	0.000202659	0.00132189	0.00546729	8.24955e-06	0.761194	5.12896e-06	0.000170049	0.000255417	0.211419	3.72295e-05
TCGA-BH-A0BQ-11	0.000877212	1.09226e-05	7.34659e-06	0.00138627	0.0170593	2.40873e-06	0.00258951	9.85962e-05	0.00149726	0.00233088	0.00876792	1.64988e-06	0.759907	1.18961e-05	5.97373e-05	0.000190478	0.205105	9.65973e-05
TCGA-AR-A0U2-01	0.000293101	6.6558e-06	2.3127e-05	0.000137725	0.000927199	1.13175e-05	0.00146064	0.0026993	0.00718786	0.00135353	0.000102081	0.000491689	0.764197	2.32216e-06	0.0897486	4.55815e-05	0.131303	8.64332e-06
TCGA-A7-A5ZW-01	0.00217663	2.33011e-05	4.16031e-05	0.000230712	0.032548	2.52153e-05	0.000336027	0.000428413	0.000213649	0.00233394	0.00304704	1.4053e-05	0.873029	2.48136e-05	0.000405783	0.00108797	0.0839989	3.46849e-05
TCGA-AN-A0AR-01	0.0257523	3.1802e-06	4.63121e-07	0.013801	0.0294243	6.97941e-05	0.0102864	0.0288954	0.00133828	0.100525	0.00132078	5.10269e-06	0.239065	2.97161e-05	0.0103327	0.00262038	0.527033	0.00949676
TCGA-E9-A1RH-01	4.68725e-05	2.08709e-06	5.95404e-06	0.00297548	0.00499676	6.86892e-06	0.000995354	3.02065e-06	9.21906e-05	0.00264171	0.00944662	0.000105872	0.869389	1.19716e-05	6.72568e-05	0.00023006	0.108916	6.66674e-05
TCGA-LL-A5YL-01	0.0414361	4.69736e-07	5.9183e-05	0.000637599	0.00793091	0.000114559	0.000399442	0.00121586	0.00178904	0.00279979	3.80909e-05	2.63097e-08	0.859265	0.000138454	5.10249e-05	0.0295714	0.0545525	2.62747e-07
TCGA-E9-A22G-01	0.0013843	0.000372832	5.05818e-07	0.0458952	0.0116365	1.62472e-05	0.0896401	0.0098499	0.000422826	0.0457505	0.00146541	0.000167209	0.372163	9.54285e-05	0.00282884	0.00028468	0.281816	0.136211
TCGA-AR-A1AW-01	0.00593778	3.54376e-09	2.81846e-06	0.000103959	0.0174394	0.000113206	0.00274812	0.000819699	0.000891585	0.00627002	0.000114282	9.88367e-06	0.919375	2.25144e-05	0.00054597	2.74664e-06	0.0434089	0.00219403
TCGA-BH-A1EN-01	0.0325246	3.63543e-05	2.94231e-06	8.39781e-05	0.00140924	6.7478e-05	0.00260309	0.00241292	0.000160093	0.00127709	2.2462e-05	7.37341e-06	0.70844	8.17762e-06	0.00157034	7.77633e-05	0.249296	2.81881e-07
TCGA-B6-A409-01	0.00219296	2.86985e-06	8.83855e-05	0.00428538	0.065275	1.50399e-05	0.00665175	0.00507137	0.00102921	0.00499155	0.000389177	4.41507e-08	0.493315	0.000541607	0.000783149	0.0377164	0.377643	7.7105e-06
TCGA-A8-A0A2-01	0.00046754	1.69282e-06	1.47903e-05	1.60342e-05	0.0103947	1.51797e-06	0.000314207	1.80168e-05	2.48234e-05	0.000328687	1.04729e-05	5.51918e-07	0.981526	4.08933e-05	1.11716e-05	0.0001474	0.00667395	7.11121e-06
TCGA-AR-A2LJ-01	0.029477	1.29611e-09	2.62993e-05	0.000102874	0.0740753	3.26656e-05	0.000850129	0.000371915	0.00160609	0.00239441	4.27352e-06	2.0196e-08	0.775373	0.000395017	1.60537e-05	0.000823405	0.113722	0.000729903
TCGA-A7-A2KD-01	0.00059609	1.64344e-06	5.4424e-06	0.000107602	0.0128115	7.20459e-06	5.70593e-05	3.07732e-05	0.000139173	0.00193914	9.80668e-05	7.86414e-06	0.923719	2.60661e-06	7.80272e-05	6.6318e-05	0.0602863	4.60126e-05
TCGA-EW-A1P4-01	2.24541e-05	7.40305e-08	3.56526e-06	0.00164638	0.0343351	7.09273e-06	0.00214836	0.000948756	0.00819771	0.019246	0.00551419	7.13342e-06	0.014779	1.54565e-06	0.000208081	0.000410967	0.911112	0.00141184
TCGA-A8-A09M-01	0.0037745	3.03174e-08	1.60164e-05	0.000874268	0.0508452	3.21051e-05	3.67995e-05	2.54576e-05	4.86131e-05	0.053003	0.00119177	1.1969e-05	0.84541	5.2345e-07	3.83547e-05	4.73653e-05	0.0444594	0.000184429
TCGA-E9-A245-01	0.0231966	2.06919e-05	0.00225045	0.000493652	0.0196028	2.9524e-05	0.00416657	0.00116593	0.00109142	0.00371023	0.000253784	1.05882e-05	0.811654	0.000264558	0.0232968	1.41315e-05	0.108778	5.41885e-07
TCGA-GI-A2C9-11	0.00158228	2.40797e-05	1.3877e-05	0.0120528	0.0112208	5.5193e-06	0.011658	0.00268603	0.0174281	0.00175023	0.00391186	1.33039e-05	0.384601	1.24589e-05	0.00045283	0.00119432	0.55132	7.32664e-05
TCGA-E2-A1IP-01	0.172084	7.39885e-08	4.73374e-05	0.012285	0.162352	1.18743e-05	0.00273107	0.00675267	0.0411327	0.00888756	0.00665386	2.55164e-05	0.206755	4.05423e-05	0.000255673	0.000487109	0.360846	0.018652
TCGA-C8-A3M7-01	0.000380867	8.08712e-06	7.21126e-07	1.36416e-05	0.000831451	7.84897e-07	0.00101737	0.000979315	0.00540666	0.000154509	0.000468262	4.92639e-07	0.9535	9.12729e-07	6.32717e-05	1.24674e-05	0.0371585	2.22847e-06
TCGA-BH-A0DV-01	0.00259984	1.40599e-05	9.65186e-05	0.000665281	0.00921999	2.41584e-05	0.000741064	0.000321822	0.0154075	0.00182285	0.000746033	8.00682e-05	0.854657	0.000165985	0.000435797	0.000346611	0.112617	3.84932e-05
TCGA-D8-A27T-01	0.000189616	2.15668e-06	6.12466e-06	6.34914e-05	0.00309635	2.86583e-06	0.000721023	8.18949e-05	8.59609e-05	0.000574586	0.000138412	6.36624e-06	0.983649	3.54622e-06	0.000528158	4.31203e-06	0.0107398	0.000106029
TCGA-AO-A128-01	0.00728894	1.82729e-12	4.56079e-05	0.0130098	0.138163	0.000200695	0.0344307	0.0262792	0.00889389	0.0621753	0.00107756	3.0544e-05	0.167796	0.0070992	0.0020344	5.62544e-05	0.363654	0.167765
TCGA-EW-A1J3-01	0.000152668	0.00011998	1.03571e-05	4.44362e-05	0.00771137	2.48427e-06	0.00254028	0.000123552	0.000368808	0.000892312	0.00157909	1.51417e-05	0.973473	6.12084e-05	0.000123625	5.44235e-05	0.0127209	6.67992e-06
TCGA-AC-A2BM-01	0.000385776	9.72057e-06	8.59159e-06	3.74292e-05	0.00728294	4.93531e-06	0.00164778	0.000126431	3.82081e-06	0.00130672	0.00367635	5.55902e-05	0.981657	1.58224e-07	1.04925e-05	0.000130093	0.00362068	3.50873e-05
TCGA-AN-A0FN-01	0.0086987	0.000142988	0.00107562	0.00114012	0.153102	0.000199034	0.00820076	0.00170264	0.0158989	0.0205997	0.00513453	0.000518369	0.516916	0.00104802	0.00274835	0.000569125	0.261749	0.00055569
TCGA-A8-A08O-01	0.000383369	7.58044e-05	3.80511e-05	2.3164e-05	0.00997435	2.98534e-05	0.00139366	3.01507e-05	0.000117169	0.00105546	0.000520106	3.2338e-06	0.974002	6.75096e-05	0.000222013	4.33027e-05	0.0119962	2.4926e-05
TCGA-A8-A09A-01	0.00034918	3.1265e-06	0.00033046	0.000295368	0.102777	7.63476e-06	0.000220429	5.61731e-05	0.00214985	0.00117927	0.00231139	5.41367e-06	0.841304	1.5655e-05	4.87401e-05	0.00103327	0.0478313	8.1872e-05
TCGA-AO-A1KQ-01	0.00264204	1.31931e-07	0.000174214	6.14889e-05	0.0182183	2.24737e-05	0.00260349	0.00132625	0.00027524	0.00353027	0.000514472	3.11458e-07	0.801535	0.000219062	0.000497111	0.000141516	0.168238	4.83895e-07
TCGA-WT-AB44-01	0.0259208	3.08004e-07	0.000830165	0.00230398	0.0115714	2.86445e-05	0.00147003	0.00203816	0.000460628	0.000654456	7.52541e-05	1.67055e-07	0.796328	0.00529498	0.000123583	0.0134608	0.139437	8.74089e-07
TCGA-A2-A0T3-01	0.00435232	5.105e-08	8.89897e-06	3.98532e-06	0.00204902	2.16018e-06	0.002924	0.000619913	0.00282081	0.000746677	0.000349219	1.6256e-07	0.938072	2.42476e-05	0.000334638	0.00122496	0.0464461	2.09186e-05
TCGA-E9-A1NA-11	0.00174292	1.95117e-06	0.000419218	0.0046269	0.134515	1.02611e-05	0.00712032	0.000340593	0.00201443	0.00120575	0.00858482	4.69684e-06	0.0862988	0.00022246	0.000120812	9.25609e-05	0.752604	7.47422e-05
TCGA-B6-A0RN-01	0.00280344	1.55386e-05	4.98753e-05	6.72962e-05	0.00820444	4.37076e-06	4.26356e-05	0.000155876	0.000117005	0.000258517	0.000115439	2.91489e-06	0.960134	6.15352e-06	0.000146383	0.000368724	0.0274422	6.47753e-05
TCGA-A7-A3J0-01	0.0192568	3.61874e-06	0.028587	6.08431e-05	0.00449213	0.000116198	0.00171116	0.000809183	0.00957093	0.00137561	0.000648035	1.64453e-06	0.779541	0.00116131	0.0059214	3.57233e-06	0.146737	2.59993e-06
TCGA-GM-A2DC-01	0.00172122	1.57804e-05	0.000390103	0.000301183	0.00139246	2.3488e-06	6.22029e-05	7.87564e-05	0.000217355	4.30132e-05	3.934e-05	3.45577e-07	0.793457	0.000376971	5.28718e-05	2.72954e-05	0.201819	3.13794e-06
TCGA-BH-A8G0-01	0.00113005	2.09238e-07	9.96934e-06	0.000266288	0.00924234	7.67685e-05	0.000684228	9.58816e-05	0.000565995	0.00194063	4.1366e-05	1.45436e-06	0.87785	2.30321e-05	0.000234186	7.78699e-05	0.107747	1.32509e-05
TCGA-A2-A0ET-01	0.00862441	4.06388e-05	0.000305336	8.25113e-05	0.0274621	0.000112619	0.0125546	0.000524717	1.03353e-05	0.0023771	7.13542e-05	6.77686e-06	0.92962	6.27143e-05	0.000660496	3.85359e-06	0.0174639	1.69605e-05
TCGA-C8-A12Q-01	2.839e-05	4.55082e-07	5.22002e-06	3.34199e-05	0.00672096	4.803e-07	0.000177197	2.44834e-06	0.000317448	8.05997e-05	0.000321371	1.13115e-06	0.940942	1.88474e-06	6.27093e-06	0.000442224	0.0509184	2.6164e-07
TCGA-BH-A0E7-01	0.000249863	8.42295e-06	5.19237e-06	2.46006e-05	0.00733905	6.76967e-06	8.73729e-05	3.14376e-06	2.88039e-05	0.000581958	6.02015e-05	2.6748e-07	0.982103	1.10332e-05	2.79708e-05	0.00231957	0.00708265	6.02291e-05
TCGA-BH-A0DV-11	0.00069786	3.16881e-06	3.15135e-05	0.00360137	0.0278053	9.89143e-07	0.00339078	0.000163449	0.00065311	0.000555793	0.00572324	1.22157e-06	0.814982	8.6843e-06	1.73352e-05	0.000161999	0.142169	3.38746e-05
TCGA-AN-A04A-01	0.000560498	5.73299e-05	2.1309e-05	0.00037436	0.00227314	3.59845e-05	0.000464032	0.000208983	0.000355742	0.00583425	0.00463682	4.029e-05	0.783295	2.17698e-05	0.000211511	1.50018e-05	0.201593	4.0938e-07
TCGA-E9-A2JT-01	0.00126471	1.13758e-06	5.00215e-05	0.0037834	0.0376338	6.96166e-05	0.00281118	0.000363766	0.0199358	0.0025801	0.000135971	7.6143e-06	0.7491	0.00010058	0.000591754	9.95374e-06	0.181507	5.32591e-05
TCGA-E9-A1R7-01	0.0104901	5.11515e-05	2.59685e-06	0.000210679	0.0175182	4.42881e-06	1.93324e-05	0.000111292	6.3642e-05	0.00040041	4.34408e-05	9.10637e-06	0.961673	3.95988e-06	1.5529e-05	0.000175181	0.00899995	0.000208266
TCGA-E2-A1LL-01	9.70122e-05	8.94422e-07	2.64391e-05	0.00796466	0.00474477	1.37818e-06	0.000302883	2.68042e-05	0.0215957	0.000728969	0.159731	2.9582e-08	0.0058341	0.00100597	0.000164888	4.19764e-05	0.797054	0.000677727
TCGA-E9-A1R0-01	0.000625297	3.54945e-06	5.77483e-05	5.81384e-05	0.0564939	6.85191e-07	0.000371415	9.40085e-06	0.000221392	0.000840754	0.000808984	4.20292e-07	0.872979	1.51869e-05	0.0007415	0.000313563	0.0664559	2.80264e-06
TCGA-A8-A07B-01	0.00135447	6.04678e-06	1.92668e-05	0.000118759	0.0116104	3.72966e-06	0.00141388	0.0012178	9.53747e-05	0.000855344	0.00034345	1.21682e-06	0.968879	7.88599e-07	0.000259943	0.000928886	0.012417	0.00047472
TCGA-EW-A1PE-01	0.000739615	4.09334e-09	9.61525e-06	2.69347e-05	0.00875785	6.00222e-06	0.00476211	1.72217e-05	0.000145471	0.000657159	0.000275195	1.12328e-05	0.979976	3.03206e-05	0.000473964	4.05322e-05	0.00407017	1.02291e-06
TCGA-A7-A6VY-01	0.00020423	3.70778e-10	5.09414e-06	0.00712073	0.021341	1.10042e-05	0.00253286	0.000566671	0.000992089	0.0133192	0.00112545	2.70781e-07	0.147329	0.000189885	0.000209156	0.000192633	0.804408	0.000452575
TCGA-E2-A156-01	0.00199269	3.30989e-06	2.04195e-05	1.63842e-05	0.0239282	9.96351e-07	2.01675e-05	2.46494e-06	2.00733e-05	0.000398435	7.82226e-06	2.74426e-07	0.965027	2.40763e-05	1.30091e-05	0.000187576	0.00814847	0.00018849
TCGA-A7-A426-01	0.00509645	1.14698e-06	1.87224e-05	0.000573491	0.00638621	8.9116e-06	0.000839475	0.00027064	0.00261726	0.000239259	1.43475e-05	1.79143e-08	0.824631	0.000446859	5.07126e-05	0.000312044	0.158493	3.3911e-07
TCGA-A8-A06Q-01	0.0221003	2.32663e-05	5.89534e-07	4.91205e-06	0.0293832	7.40999e-06	0.000506865	0.000630646	0.000145334	0.00125077	1.59598e-05	3.12722e-05	0.924089	1.59642e-07	0.000196227	0.0016632	0.0197326	0.000218362
TCGA-D8-A73U-01	0.0025173	1.39164e-09	2.72778e-05	8.69583e-05	0.0029525	1.35918e-05	0.000424871	9.39932e-05	0.00653172	0.000455554	3.20716e-05	3.92672e-06	0.914583	5.08048e-05	0.000742235	1.75766e-06	0.0714763	5.82444e-06
TCGA-E9-A54X-01	0.010556	3.1292e-06	0.00198919	1.41339e-05	0.00235936	2.77891e-05	0.000729692	0.00202549	0.000242248	0.000779766	1.46329e-05	1.71816e-08	0.849592	6.2251e-06	0.000111714	0.000313588	0.131235	2.63714e-07
TCGA-A8-A0A7-01	0.000677033	4.36838e-08	9.55652e-06	0.0007127	0.00458277	0.000171455	0.000364369	0.000321656	0.00102462	0.00558731	0.00103458	7.31909e-06	0.910558	7.91229e-06	3.17167e-05	2.84548e-06	0.0748841	2.21474e-05
TCGA-E2-A14Y-01	1.02274e-05	1.23899e-05	2.35241e-07	0.000199092	0.00167394	3.71006e-07	0.000490962	0.000142846	7.14718e-05	0.000219468	0.024673	2.88631e-05	0.746868	3.51003e-07	0.0127511	0.00815964	0.204598	0.000100285
TCGA-D8-A1JN-01	0.050394	1.26014e-06	9.31168e-05	3.52177e-05	0.000957953	7.98307e-06	0.00958459	9.42346e-05	0.000360379	0.000893672	0.000226206	6.59049e-07	0.932536	4.81102e-06	1.06685e-06	2.31441e-06	0.00480661	9.37223e-08
TCGA-BH-A1FU-11	0.000326033	1.32069e-05	6.66709e-05	0.000385451	0.0479204	2.39079e-05	0.00087151	0.000126329	0.00255593	0.00193935	0.000924915	9.20601e-07	0.802336	5.13948e-06	0.000207744	6.83273e-05	0.142146	8.2205e-05
TCGA-AN-A0AJ-01	0.00151209	2.58162e-07	1.94801e-06	0.000249772	0.0502378	5.2076e-06	0.00132096	0.000401873	6.49663e-05	0.00611653	0.00130754	6.96469e-05	0.81705	1.03918e-06	0.000182742	9.44366e-05	0.120782	0.000601317
TCGA-A8-A076-01	0.000426621	4.56075e-07	6.6453e-06	0.000400341	0.000568679	1.84324e-05	0.00229182	9.34351e-05	0.000122407	0.0017994	0.000621832	1.1155e-06	0.971727	6.49863e-05	4.81648e-05	8.08984e-06	0.0217938	7.29038e-06
TCGA-A2-A0ES-01	0.000516117	2.47393e-06	1.31728e-05	8.89854e-05	0.0229584	4.44676e-06	0.0061108	0.000119754	0.00275434	0.00131886	0.000788159	1.64845e-07	0.949409	1.78107e-05	0.000401296	0.000532885	0.0149611	1.68546e-06
TCGA-BH-A1F2-01	0.000577133	0.00012076	2.72483e-05	0.00450815	0.0250654	1.38351e-05	0.00152455	0.000315329	0.00224667	0.00344942	0.00176137	0.000437101	0.946465	0.000250294	0.00270646	5.6464e-05	0.010077	0.000397702
TCGA-B6-A408-01	0.00468786	3.29455e-09	5.86966e-06	9.75205e-05	0.00271232	3.89492e-05	0.00196428	4.9887e-05	0.000249314	0.00148341	5.90584e-05	1.54603e-07	0.962253	7.09141e-06	4.87171e-05	1.20111e-05	0.0263055	2.46886e-05
TCGA-E9-A5FK-01	0.0281381	9.38043e-09	0.00044021	0.000194813	0.0427126	4.9846e-06	0.0120087	0.000276879	0.000889658	0.00177882	7.80122e-05	9.68262e-09	0.885379	0.000376009	6.86444e-05	0.000944817	0.0267076	1.25238e-06
TCGA-LL-A7SZ-01	0.0255079	3.83858e-10	1.48055e-05	0.00017068	0.0550882	0.000770215	0.0298134	0.00203401	0.000574213	0.00678842	0.000389676	6.82866e-08	0.558153	0.000638775	0.0012827	0.000654933	0.31802	9.92194e-05
TCGA-E2-A572-01	0.315645	2.11291e-09	0.0155303	0.000105153	0.00439916	0.00317056	0.00674233	0.000358433	0.000688109	0.0257594	0.000127488	5.76468e-09	0.580995	0.00394147	0.000431889	0.000774057	0.0413231	8.4413e-06
TCGA-BH-A0B0-01	0.000424326	4.17683e-06	0.000589949	0.000654559	0.00547976	1.67862e-05	0.152564	0.000229376	0.00120839	0.00753951	0.0117583	1.16945e-05	0.685558	0.000164944	0.00388675	3.85759e-05	0.12987	1.12447e-06
TCGA-A8-A09D-01	0.000300217	7.17984e-08	1.43183e-05	0.00102022	0.0176473	5.06299e-05	0.0013318	5.64429e-05	0.00770937	0.00570312	7.66615e-05	6.562e-06	0.917363	6.61187e-06	1.39373e-05	3.17253e-05	0.0484686	0.000199635
TCGA-A2-A0YJ-01	0.00220085	4.28674e-06	3.10143e-07	0.000514707	0.00111154	0.000192016	0.00331994	0.00680067	5.75e-05	0.021862	0.000607296	1.01941e-06	0.340466	3.1187e-06	0.000964619	0.542457	0.0687439	0.0106932
TCGA-D8-A13Z-01	0.000106481	3.10817e-08	3.94132e-07	0.000551628	0.000810946	1.57331e-06	0.00938822	0.00237531	0.00327452	0.00036374	0.00518294	3.68029e-06	0.441422	9.7155e-07	0.00200398	7.13164e-06	0.5342	0.000305801
TCGA-A1-A0SI-01	0.000340004	1.86103e-06	3.48497e-05	0.000613257	0.00304066	1.06587e-05	0.00364539	0.000232809	0.000122489	0.000364196	0.00128057	9.32877e-06	0.876438	1.78602e-05	0.000266209	0.000209963	0.113352	1.98002e-05
TCGA-E2-A14O-01	0.00817567	4.66536e-07	0.000128202	0.000966084	0.0220364	1.0777e-05	0.0070313	4.83108e-05	7.4913e-05	0.00657157	0.00454778	8.08532e-07	0.795093	0.00034862	0.00074393	0.00705599	0.14487	0.00229594
TCGA-BH-A0E0-01	0.00413172	0.000210957	2.94351e-06	0.0281823	0.00517387	7.79207e-05	0.000694274	0.000262581	0.000254173	0.00703586	0.000151915	5.47258e-06	0.657035	5.25468e-05	0.00615711	2.51566e-06	0.289251	0.00131823
TCGA-A7-A3IY-01	0.0019793	1.15883e-07	7.90408e-05	0.00234421	0.043922	1.3912e-05	0.00296049	0.0012659	0.0956465	0.00927337	0.0175261	5.66443e-06	0.668035	0.000201766	0.00608317	0.00157503	0.148963	0.000125733
TCGA-EW-A1P3-01	0.00113728	3.60883e-07	2.58322e-06	9.81805e-05	0.0111118	6.46298e-06	0.000150726	0.000100779	0.00541114	0.000550762	0.000351154	4.25259e-08	0.902614	1.09709e-05	4.52257e-05	0.00137543	0.0770198	1.29301e-05
TCGA-AR-A24V-01	6.83999e-05	4.27184e-06	0.000361109	0.000124403	0.0303178	2.81106e-05	0.00286443	6.67794e-05	8.13935e-05	0.00344391	0.00294788	9.73622e-05	0.904207	1.44824e-05	0.00198979	3.92941e-05	0.0533105	3.32903e-05
TCGA-BH-A1F2-11	0.0013991	1.88885e-05	0.00108254	0.0059098	0.249468	0.000427872	0.00886673	0.00169361	0.0149448	0.00519487	0.00942426	4.19027e-05	0.11107	3.83618e-05	0.00119468	5.77415e-05	0.589021	0.000144691
TCGA-EW-A423-01	0.0147234	1.63902e-07	0.000296758	7.01024e-05	0.00279043	2.16538e-05	0.000117116	0.000185305	0.000585267	0.000178575	2.54972e-07	1.62396e-09	0.905492	0.00443047	0.000100875	9.00238e-05	0.0709162	1.15388e-06
TCGA-LD-A66U-01	0.0209672	6.65702e-07	0.000350763	0.000176543	0.00690933	8.40319e-06	0.00193884	0.00108358	0.00132362	0.000463342	7.47724e-06	8.02063e-09	0.822591	0.00167635	0.000121112	0.00159545	0.140781	5.32266e-06
TCGA-A7-A13F-01	0.000305214	2.49211e-06	6.88821e-06	0.000173156	0.0071538	1.83178e-05	0.00245414	0.000118564	0.000339627	0.0380303	0.00187883	3.50474e-05	0.857658	1.19595e-05	8.12446e-05	0.00248639	0.0892401	5.91212e-06
TCGA-BH-A1FB-01	0.000290278	1.54988e-05	9.15034e-06	2.29701e-05	0.0139187	7.01894e-06	0.00103401	0.00015327	0.00020404	0.000681627	0.000736656	1.10925e-05	0.969816	1.16237e-05	7.95114e-05	4.53702e-05	0.0129197	4.32638e-05
TCGA-BH-A0BM-01	0.00324613	7.64902e-05	4.08354e-06	0.000307865	0.00430852	6.24589e-06	0.00509009	0.0010303	0.000914008	0.00174491	0.00860482	7.95748e-07	0.891892	1.82035e-05	2.23794e-05	4.26374e-05	0.0826909	9.73028e-08
TCGA-BH-A18V-11	0.0228975	4.85299e-07	2.58116e-05	0.0114965	0.0908228	1.96916e-05	0.00409729	0.00130088	0.00372421	0.00406474	0.00370473	3.07275e-07	0.494717	0.000725775	0.000140247	0.000328582	0.361924	8.84649e-06
TCGA-AR-A1AU-01	0.00148268	4.31798e-07	1.11055e-05	0.00127982	0.0617276	2.53786e-05	0.000280824	5.64239e-05	0.0016266	0.00193793	0.000658858	1.00575e-06	0.844354	2.18948e-05	2.2692e-05	0.000211	0.0862925	8.99667e-06
TCGA-A2-A0YF-01	0.00231363	1.31438e-05	1.45017e-05	3.63748e-05	0.00119905	2.41113e-05	0.000580245	0.00109619	0.000718475	0.00642916	2.23791e-05	2.2357e-05	0.955444	0.000182682	0.00190154	7.34531e-06	0.0299947	7.91771e-08
TCGA-E2-A1IE-01	0.0025962	3.05767e-05	0.000767373	0.00015013	0.00505227	4.85609e-05	0.00330804	0.000281555	0.000127879	0.00849531	0.000435861	3.8755e-07	0.936666	2.7522e-05	0.000361661	6.77595e-05	0.0415818	1.57556e-06
TCGA-AC-A2FE-01	0.00348073	1.98311e-07	2.30602e-05	9.89622e-05	0.050691	2.66373e-05	0.000767554	0.000103341	0.00157052	0.00267507	1.00501e-06	2.75005e-07	0.907133	7.77109e-06	0.000274358	0.00155045	0.0315848	1.1315e-05
TCGA-BH-A1FM-11	0.000412523	3.08642e-05	0.000116139	0.0209278	0.0333392	1.47398e-05	0.00499264	0.000194348	0.00154121	0.00163391	0.00654861	6.16998e-06	0.742055	1.98396e-06	0.000417489	6.90072e-05	0.187627	7.09938e-05
TCGA-AC-A3W7-01	0.00226015	1.35733e-06	0.000305707	8.85458e-05	0.00357557	1.81586e-05	0.0167526	0.00103621	0.000592848	0.000122019	3.02342e-05	2.29731e-08	0.875403	0.000553237	0.000205401	0.000454607	0.0985999	7.50793e-08
TCGA-A7-A26G-01	0.00231163	0.000236525	4.55662e-05	0.00544444	0.0166383	0.000329156	0.00874241	0.0255126	0.0301065	0.0126372	0.0140618	0.000287858	0.043181	0.00016128	0.0189318	0.0053718	0.786612	0.0293881
TCGA-LL-A8F5-01	0.000125017	4.93034e-09	3.28178e-05	0.000255096	0.0402793	5.11288e-05	0.00129514	0.000297159	0.0151417	0.245191	0.00305497	2.91681e-07	0.174313	0.00165239	0.00172802	3.9897e-05	0.516073	0.000470652
TCGA-A2-A4S2-01	0.00141065	2.56894e-09	2.55577e-05	6.48843e-05	0.00328494	4.20796e-05	0.00354379	6.41458e-05	1.82919e-05	0.00553076	3.36041e-05	1.71876e-07	0.97836	0.000114469	3.97991e-05	0.000234226	0.00723244	3.40855e-07
TCGA-BH-A0W3-01	0.00200091	5.75385e-07	7.41161e-06	0.000100274	0.0441674	6.90679e-07	0.000491193	7.94478e-06	4.7224e-05	0.00044142	0.000332972	6.97333e-08	0.939495	1.21446e-05	0.00111443	0.00016579	0.0115994	1.52095e-05
TCGA-LL-A7T0-01	0.00189779	8.00543e-09	3.39453e-05	0.000169859	0.0119675	4.99009e-05	5.85398e-05	5.89098e-05	0.000208826	0.000865131	2.41874e-05	5.75203e-08	0.775783	1.51796e-05	1.2445e-05	0.000499156	0.208321	3.4179e-05
TCGA-A7-A5ZV-01	0.00053685	3.38752e-08	9.01172e-05	0.000130822	0.0440975	0.00226212	0.0152606	4.17983e-05	0.0130296	0.497419	0.00635243	6.1245e-07	0.188295	0.000144247	0.000172798	0.000763277	0.227451	0.00395249
TCGA-AO-A0JB-01	0.0182742	7.52594e-08	2.58985e-05	0.000302941	0.0153997	2.79447e-05	0.000612479	0.00185303	0.0151044	0.000293548	0.000768358	4.30703e-09	0.812576	0.000256795	0.00174671	0.000107854	0.132649	1.24396e-06
TCGA-BH-A0AU-11	0.00147354	0.000124381	2.60768e-05	0.000278642	0.0148085	4.15207e-05	0.000687918	0.000451684	0.000994653	0.00138588	0.000621635	5.81669e-07	0.872899	9.72001e-06	2.78804e-05	1.51524e-05	0.105973	0.000180452
TCGA-BH-A0BT-11	0.000744944	0.000104822	6.61189e-05	0.000284594	0.0493425	2.42175e-05	0.00672239	0.000354213	0.00548633	0.00338313	0.00863834	2.28378e-07	0.773487	9.49376e-06	1.83109e-05	8.56853e-05	0.151222	2.56379e-05
TCGA-B6-A0I5-01	0.0115941	9.19335e-09	9.98162e-05	0.0109076	0.0181674	3.71839e-06	0.00017941	0.000719449	0.00061036	0.00114673	0.000278608	4.87052e-08	0.680091	0.000313454	0.000452906	0.0238501	0.251584	1.21434e-06
TCGA-EW-A1IZ-01	0.00201763	1.95223e-09	0.000177945	0.000358093	0.00684122	7.93979e-05	0.000169389	9.73691e-05	0.00648522	0.00287774	1.12375e-05	3.46061e-09	0.895277	4.12431e-05	1.58438e-06	0.000207193	0.0853504	7.21483e-06
TCGA-AO-A12H-01	0.0195672	2.27093e-05	0.000742325	9.46854e-05	0.00895401	0.000118317	0.00748526	0.000708262	0.00276239	0.0113896	0.000409304	1.61209e-07	0.685201	0.000168964	1.17157e-05	8.52297e-07	0.262357	6.30613e-06
TCGA-A8-A0A9-01	0.000769556	5.11425e-07	7.62894e-05	7.63303e-05	0.00851371	1.603e-06	0.00057633	3.75895e-05	3.21585e-05	0.000364631	6.16522e-05	1.17194e-06	0.87267	2.89763e-05	6.73767e-05	0.00176781	0.114946	8.69508e-06
TCGA-AC-A2FG-01	0.00486329	3.22244e-06	8.40174e-06	0.000192702	0.0303689	1.72295e-06	0.00355518	0.000158155	0.000801597	0.000744051	0.000432639	6.50685e-07	0.86053	6.56089e-06	4.80721e-06	4.9697e-05	0.098278	7.01463e-07
TCGA-A2-A0T1-01	0.000276245	1.53144e-07	1.6972e-06	0.000100238	0.00134801	2.28431e-05	0.000123807	0.000541081	0.00557318	0.0011324	5.23499e-05	1.81151e-06	0.960357	7.78136e-05	6.59872e-05	4.90249e-05	0.0300382	0.000237858
TCGA-AO-A0JJ-01	0.00848555	1.41474e-05	5.91435e-05	0.000128312	0.00641215	5.11693e-06	0.000629392	0.000710552	0.000441597	0.00166648	0.000390454	4.96057e-06	0.823072	2.11628e-05	0.00257316	1.29461e-05	0.155371	2.60444e-06
TCGA-BH-A0E1-01	0.00386472	5.42099e-05	3.11808e-06	2.46209e-05	0.00642456	5.02601e-06	0.00209547	0.00127724	0.000556457	0.000970977	0.000693194	3.47562e-05	0.882813	1.08735e-05	0.00346003	0.00318966	0.0945211	5.12087e-07
TCGA-AC-A3QP-01	0.0331802	4.53989e-07	0.000402595	0.0111199	0.00842837	2.34064e-05	0.00172425	0.00125482	0.00033164	0.00127272	0.000387487	1.08215e-07	0.66267	0.000743478	7.78971e-05	0.00370884	0.274662	1.19002e-05
TCGA-B6-A0IP-01	0.00318225	9.97859e-07	2.99439e-05	0.000174179	0.0172502	6.23634e-06	0.000405647	3.7587e-05	0.000265603	0.000958106	0.000304271	2.97303e-07	0.89008	2.07553e-05	7.09791e-05	0.00167015	0.085513	2.93876e-05
TCGA-Z7-A8R6-01	0.000635307	5.5678e-08	3.57204e-05	0.000237842	0.0124524	3.05113e-06	0.00144712	1.39509e-05	0.00022996	0.000241649	9.39368e-05	6.05886e-07	0.665596	5.55195e-05	5.33848e-05	0.00165674	0.317245	1.82858e-06
TCGA-E2-A154-01	0.00116942	3.94444e-06	2.71478e-05	1.54431e-05	0.00450669	3.73411e-06	0.00087575	0.000377946	6.05337e-05	0.000691958	6.29058e-05	4.42428e-06	0.98258	1.23459e-05	0.00193566	6.09595e-05	0.00760973	1.66297e-06
TCGA-A2-A0EW-01	0.000635662	1.48697e-06	4.62245e-05	7.06403e-05	0.0641203	1.10162e-05	0.00834216	3.49038e-05	0.000283806	0.00128427	0.000433254	5.58332e-07	0.873026	3.68663e-05	0.000182052	6.92384e-05	0.0514064	1.51457e-05
TCGA-BH-A0AU-01	0.00330843	2.47805e-07	3.02237e-05	4.90596e-05	0.0188695	2.79958e-05	0.000173295	1.9736e-05	0.000112949	0.00513689	0.00251134	1.05326e-05	0.945073	1.54126e-06	2.22915e-05	7.63524e-05	0.0245724	3.99304e-06
TCGA-BH-A204-11	0.00162694	0.000371716	0.000341203	0.0147381	0.183037	0.000116588	0.043609	0.000539957	0.0134448	0.00615155	0.00607432	0.00049042	0.0142455	6.96672e-05	0.00109007	0.000137163	0.71379	0.000125672
TCGA-BH-A1ET-01	0.00580924	8.66256e-05	4.03652e-06	3.23987e-06	0.00303594	6.82372e-06	0.000771745	0.000329711	0.00160681	0.000317076	9.82113e-06	2.38695e-06	0.984775	6.95513e-05	0.00146684	6.56194e-06	0.00169753	1.21547e-06
TCGA-AO-A03V-01	0.00346504	7.89304e-06	9.25059e-05	9.76362e-05	0.0243996	9.84377e-06	0.00614975	0.000240996	0.00195584	0.00051953	0.000216099	2.01488e-07	0.891785	0.00123962	0.00143809	0.00553368	0.062843	5.06552e-06
TCGA-BH-A1FB-11	0.0011975	1.14223e-05	1.24146e-05	0.000396714	0.0485189	2.19961e-05	0.00306194	0.00038479	0.000787974	0.00189061	0.000956615	1.56686e-06	0.738489	3.31399e-06	8.24929e-06	2.82444e-05	0.204203	2.50627e-05
TCGA-GM-A5PX-01	0.0100695	9.0596e-06	4.70107e-05	0.000402577	0.00762308	2.64818e-05	0.000236225	0.00025752	0.000635043	0.0015105	6.55557e-05	2.55437e-06	0.892048	8.92203e-05	1.71477e-05	0.00160743	0.0853173	3.60591e-05
TCGA-C8-A135-01	0.000295134	2.92506e-07	4.66167e-07	0.000124348	0.00221543	3.97341e-06	6.07345e-05	1.23397e-05	0.000718893	0.000230191	0.000706132	2.31528e-07	0.766599	1.03033e-06	0.000165547	0.000205718	0.228514	0.000146547
TCGA-BH-A0AW-01	0.000333241	1.47496e-08	2.07671e-06	4.65974e-05	0.00204696	5.01313e-06	0.00033778	2.75296e-05	0.0127833	0.000627932	0.00376416	3.41667e-07	0.963814	4.89987e-06	3.73992e-05	0.0012179	0.0148735	7.74098e-05
TCGA-AR-A24N-01	5.35945e-05	1.09954e-06	2.59974e-07	1.69756e-05	0.00160054	8.32937e-06	1.17204e-05	3.81851e-05	2.12349e-05	0.00392125	0.00145328	4.39627e-05	0.988352	4.89266e-08	1.82761e-05	1.24409e-05	0.00443803	9.28182e-06
TCGA-A8-A09Q-01	0.00674762	3.4314e-08	3.95201e-07	7.72358e-05	0.0251312	1.31679e-05	0.000875953	0.000479458	6.2881e-05	0.0129419	0.000147617	1.48994e-05	0.881141	1.71814e-05	1.72982e-05	1.20009e-05	0.0719672	0.000352846
TCGA-E9-A22D-01	0.000221631	2.75844e-09	6.24002e-06	2.45225e-05	0.0161834	3.83085e-06	0.00132559	0.00019153	0.00014816	0.0050467	0.000182982	2.16326e-06	0.925497	9.19422e-06	0.000307553	3.52415e-06	0.0507732	7.30338e-05
TCGA-B6-A0I6-01	0.000169166	3.99714e-06	3.34721e-06	0.00473411	0.00217882	0.000198446	0.00389752	0.00113873	0.00186165	0.0106262	0.00195707	4.01323e-05	0.206463	2.9287e-05	0.000403082	0.000268947	0.755725	0.0103014
TCGA-D8-A1JH-01	0.0009168	8.92218e-06	4.68324e-05	0.000178791	0.0172073	5.16313e-06	0.0023597	4.82651e-05	0.000350467	0.00113755	0.000119684	3.60478e-06	0.926557	7.45737e-05	0.000164127	3.52967e-05	0.0507311	5.45857e-05
TCGA-E9-A1RE-01	0.00230727	6.32961e-06	0.000209864	3.96085e-06	0.023544	0.000172406	0.00304509	0.00115036	0.000253222	0.00422733	0.00114079	1.12326e-06	0.948623	1.38419e-05	0.00134077	0.000305972	0.0136544	2.98468e-07
TCGA-E2-A1BC-01	0.000561675	3.21372e-05	3.92651e-05	0.000157713	0.0111971	3.34482e-06	0.00098466	2.11057e-05	0.000156564	0.00122339	0.000507144	5.26757e-07	0.981382	1.29346e-05	8.0811e-05	1.07776e-05	0.00359045	3.83731e-05
TCGA-BH-A0C0-01	0.00173659	3.9397e-10	2.00325e-05	0.000206428	0.0618228	8.74282e-06	0.000128286	0.000154265	0.000454606	0.0364666	0.00354625	1.40007e-06	0.767509	9.64022e-05	0.00038703	1.74706e-05	0.127394	4.98224e-05
TCGA-AR-A24X-01	0.00101345	6.70091e-06	2.43115e-05	1.00131e-05	0.00270971	1.78634e-06	5.21156e-05	0.000148527	0.000143629	0.000468881	0.000333305	1.05558e-05	0.980888	0.000145617	0.000594333	1.6776e-05	0.0133794	5.26854e-05
TCGA-EW-A1OW-01	0.000878109	7.17325e-06	4.34322e-06	0.00426952	0.0530864	5.68685e-05	0.13734	0.000982033	0.0100553	0.186146	0.00519359	9.76028e-05	0.16527	3.35571e-06	0.000123261	0.0114765	0.367987	0.0570229
TCGA-A7-A3RF-01	0.157974	6.16057e-08	0.00132298	0.000655729	0.00269146	2.29385e-05	0.00108395	0.00161601	0.0403455	0.00552737	5.56707e-05	5.60866e-07	0.422814	0.00119557	1.51476e-05	1.82078e-06	0.364675	2.45296e-06
TCGA-A8-A07G-01	0.00155573	1.76627e-05	8.15428e-05	0.000117862	0.0542356	2.19103e-05	0.000946245	1.08156e-05	0.00025233	0.00699654	0.00583462	6.34139e-05	0.88818	6.19613e-06	8.45615e-05	0.00206345	0.0391549	0.000376716
TCGA-AC-A23C-01	0.00627061	2.07314e-05	1.02888e-05	0.000182856	0.00742512	3.30256e-05	0.00127172	0.000155264	0.000148378	0.00787078	0.00119659	1.76322e-05	0.960626	8.53213e-06	0.000184535	4.6767e-05	0.0143091	0.000221818
TCGA-AC-A23H-01	0.000586276	7.74196e-07	4.72023e-06	0.00017567	0.00135585	5.63344e-06	0.000494306	8.40859e-05	0.00154815	0.00344033	0.0082705	4.1801e-07	0.968249	0.000361921	8.12105e-05	0.000436357	0.0149003	4.3539e-06
TCGA-D8-A1XF-01	8.65722e-05	1.77532e-06	4.98122e-07	8.98612e-05	0.0105937	4.76952e-05	8.55051e-06	0.000551145	0.000253144	0.00132727	0.00029903	2.55003e-06	0.959839	1.43213e-08	0.000163376	0.000336874	0.0263924	6.1841e-06
TCGA-AR-A0U4-01	0.00622056	6.94845e-09	2.39239e-05	0.000143143	0.0385645	4.05492e-05	0.00349046	0.00168396	0.00937566	0.0684557	0.000426666	2.14248e-05	0.115119	0.000221757	8.17747e-05	0.00188886	0.751091	0.00315149
TCGA-A8-A09C-01	0.00176554	6.22293e-05	1.63281e-05	0.000141499	0.0114166	6.34707e-06	8.81262e-05	0.000152314	3.92294e-05	0.000996459	8.46704e-05	2.98681e-06	0.973202	3.26483e-06	0.000128515	0.000177986	0.0116616	5.39904e-05
TCGA-AN-A0XP-01	0.0032642	4.17734e-07	4.59154e-06	3.23818e-05	0.00185092	6.45512e-06	0.00639009	5.417e-05	1.44699e-05	0.00372547	0.000522587	5.88575e-06	0.977238	3.82149e-06	0.00012254	3.74673e-06	0.00675989	2.59047e-07
TCGA-D8-A1XK-01	3.10105e-06	7.61943e-08	9.89522e-08	0.000354491	0.0136367	2.18428e-05	0.00482198	0.000723841	0.00100051	0.019683	0.00174881	6.13794e-05	0.0186935	5.50326e-08	3.81541e-05	0.155858	0.527872	0.255483
TCGA-EW-A6S9-01	0.00115767	6.05798e-07	1.97562e-05	0.000184112	0.00273973	5.83249e-06	0.00263308	1.95552e-05	0.00015335	0.00029326	5.98395e-05	4.30171e-07	0.871842	0.000200558	2.4449e-05	4.14184e-05	0.120501	0.000123947
TCGA-A8-A08T-01	0.00247918	1.24423e-05	5.24735e-05	4.65861e-06	0.00108059	1.10056e-05	8.80716e-05	0.000438243	0.000166713	9.71027e-05	3.32784e-06	2.96669e-06	0.988598	3.43399e-06	4.88203e-05	0.000191461	0.00667346	4.8071e-05
TCGA-AR-A0TP-01	0.000541558	3.23867e-05	6.25043e-08	0.00204347	0.00778274	0.000263084	0.0286735	0.0018697	0.00126894	0.505387	0.000159885	1.56245e-05	0.15156	1.86594e-05	0.000105859	0.00616188	0.273195	0.0209208
TCGA-E2-A15D-01	0.00111078	2.12631e-06	8.44873e-06	0.000107999	0.00482093	6.57107e-06	2.19642e-05	0.000139567	0.000475309	0.000483164	0.000123016	1.01322e-05	0.976981	4.59874e-06	0.000268445	0.000159667	0.015249	2.75272e-05
TCGA-B6-A0IQ-01	0.000772231	6.37884e-06	2.10627e-06	0.00559149	0.00542234	5.5939e-06	0.029036	0.00388554	0.00177678	0.0248633	0.000727965	1.13e-05	0.29881	5.56789e-06	0.00616717	3.23861e-05	0.392583	0.230301
TCGA-AN-A0XO-01	0.000191612	3.39735e-05	6.79286e-06	2.45102e-05	0.00550671	5.45586e-07	0.000688725	0.000457549	9.03951e-05	0.00012446	0.00212537	2.96833e-06	0.917416	1.25771e-06	4.05968e-05	0.000436372	0.0728467	4.84533e-06
TCGA-BH-A0B8-01	0.00112329	0.000141858	2.30191e-05	0.000709769	0.00368988	7.00461e-05	0.0102443	2.4634e-05	0.000118141	0.047717	0.00184371	8.99016e-05	0.924153	3.46165e-06	0.00181526	1.70671e-07	0.00823178	7.05146e-07
TCGA-AO-A129-01	0.0019462	1.19603e-07	7.02503e-05	0.0141479	0.0521351	4.68975e-05	0.00286917	0.0015016	0.00520684	0.0680165	0.00093263	3.65549e-06	0.302912	0.000546012	0.00224038	0.00170447	0.545525	0.000194958
TCGA-GM-A2DF-01	0.0081423	5.67921e-08	2.83025e-05	0.0103095	0.0410187	0.000128003	0.0102672	0.000826878	0.00447326	0.0641307	8.36676e-05	4.91486e-07	0.130643	0.000130441	7.34082e-05	0.00449705	0.724753	0.000493669
TCGA-D8-A27M-01	0.000458819	3.30381e-07	1.48655e-05	0.00686134	0.0679487	7.8056e-05	0.0160191	0.00502875	0.0244713	0.0709292	0.0290316	1.36665e-05	0.018784	0.000415586	0.000626137	0.0122607	0.744977	0.00208055
TCGA-AN-A03X-01	0.00700627	1.18451e-05	4.02634e-05	0.0010708	0.0235221	7.31544e-05	0.000272391	0.000240654	0.000122711	0.00490402	0.000318035	3.22421e-05	0.947855	6.35369e-05	0.000527521	0.000275752	0.013656	7.29761e-06
TCGA-A7-A0DC-11	0.000125878	3.6576e-05	0.000262803	0.0363871	0.187931	1.207e-05	0.0142126	7.45651e-05	0.000378857	0.00141416	0.00836813	3.75017e-05	0.633222	6.28201e-06	0.000114063	5.79001e-05	0.117349	9.48629e-06
TCGA-OL-A66O-01	0.0351769	1.67535e-07	0.0033702	0.000176476	0.0287738	3.78769e-05	0.0170286	0.000877921	8.50923e-05	0.00191533	5.81848e-06	1.61786e-08	0.776601	0.0061014	7.93919e-05	0.00316897	0.126279	0.00032146
TCGA-EW-A6SA-01	0.0127717	5.44087e-06	5.30797e-05	9.65239e-05	0.0425656	6.27437e-05	0.00174582	9.67429e-05	0.000256571	0.000693659	9.16447e-06	1.94694e-07	0.748927	0.000128373	2.06171e-05	0.00321643	0.189319	3.18728e-05
TCGA-BH-A5J0-01	0.00782307	7.37339e-11	0.000894197	0.00032185	0.00467744	7.09482e-06	0.0206985	7.73493e-05	0.000362456	0.000358947	5.08212e-05	4.96689e-08	0.789238	0.000694041	6.10105e-05	0.000407635	0.174325	2.42509e-06
TCGA-BH-A0EB-01	0.0026598	2.55192e-06	8.67552e-05	7.61954e-05	0.0201811	2.72521e-06	0.000710566	0.000228601	0.00249867	0.00754502	0.00197461	2.81801e-05	0.836077	0.000127621	0.00113887	0.000149869	0.126479	3.3507e-05
TCGA-B6-A0IB-01	0.103514	4.14829e-08	5.39801e-05	0.00156065	0.00277657	1.60056e-05	0.00476365	0.000310243	0.00195632	0.00627684	3.45127e-05	3.63782e-08	0.81788	0.00634557	0.000188836	0.000232761	0.0540879	1.19918e-06
TCGA-B6-A0WY-01	0.000144958	1.41921e-08	5.00979e-06	0.000414537	0.00671546	7.09127e-06	0.000423815	2.0427e-05	0.000120646	0.00682581	0.015503	4.00927e-07	0.894343	5.85619e-07	1.85757e-05	2.38417e-05	0.0754306	2.29359e-06
TCGA-AC-A3BB-01	0.00343137	1.36244e-07	0.000188278	0.000272423	0.0264471	1.85643e-05	0.00223356	0.000161851	0.000477286	0.000658	6.73018e-06	8.79451e-08	0.81356	0.000302805	0.000288816	0.000659557	0.15129	3.45166e-06
TCGA-AN-A049-01	0.00062245	4.96185e-07	3.44469e-05	6.34659e-05	0.0459653	2.78316e-06	0.00101216	3.4182e-05	9.28262e-05	0.00577371	0.00372082	1.42839e-05	0.841256	1.73975e-05	0.000522358	0.000393681	0.100452	2.18595e-05
TCGA-A8-A06Z-01	0.022585	1.01244e-05	0.00020435	8.22092e-05	0.0380875	2.72238e-05	3.65438e-05	5.03525e-05	6.9267e-05	0.0292736	0.000265577	1.33734e-06	0.716882	3.01204e-06	3.79275e-05	0.000154744	0.192179	4.96639e-05
TCGA-C8-A1HI-01	0.00454213	9.88627e-05	1.87952e-05	0.000499748	0.00167677	0.000164968	0.00303435	0.00309655	0.000343688	0.0465696	0.0204699	2.24012e-05	0.566594	4.65409e-06	0.00169335	1.79342e-05	0.351151	1.78768e-06
TCGA-BH-A0HL-01	0.00123383	7.00193e-07	0.000176865	1.51061e-05	0.00387753	2.38741e-05	0.00175339	2.36439e-05	0.000618753	0.00232436	4.48443e-06	1.00846e-06	0.694182	0.000302829	9.61645e-05	1.08468e-05	0.295194	0.000160369
TCGA-BH-A18S-11	0.000383377	1.22901e-07	2.01838e-05	0.014728	0.168941	1.03087e-05	0.00406977	0.00011393	0.00273113	0.00338519	0.00136169	9.81024e-07	0.363608	1.22078e-06	2.90102e-05	0.00012176	0.440478	1.66414e-05
TCGA-A1-A0SF-01	0.0163329	1.96078e-06	1.37938e-05	6.34869e-05	0.00218655	5.028e-06	0.000848475	0.000315578	0.00111496	0.00049232	0.000661364	5.53135e-08	0.933227	4.488e-05	0.00017046	4.23408e-05	0.0444779	8.572e-07
TCGA-AR-A2LR-01	4.47566e-05	4.24093e-06	7.49418e-07	0.000261451	0.00581031	0.000198811	0.00572547	0.00012596	0.000833519	0.293768	0.000147885	6.84077e-06	0.0491335	1.03223e-06	0.000141882	0.0186931	0.0705838	0.554518
TCGA-E9-A1RF-01	0.0017402	2.93977e-07	8.01543e-06	0.00086374	0.0050765	3.01829e-05	0.000278889	2.77057e-05	0.000394224	0.00573747	0.000754192	3.84863e-06	0.920991	0.000147611	7.87735e-05	7.23057e-05	0.0636956	9.90891e-05
TCGA-B6-A0RT-01	0.00160693	7.1098e-09	5.9844e-05	0.010179	0.0381055	4.68775e-05	0.00872982	0.00217656	0.00641658	0.00556578	0.000370571	2.09769e-05	0.557373	0.000184309	0.00242912	3.44681e-05	0.365038	0.00166249
TCGA-E9-A1RI-01	0.000628376	4.86666e-05	2.29418e-05	2.07841e-05	0.00446068	1.16111e-05	0.00013147	3.53524e-05	5.08042e-05	0.000510425	0.00122785	2.15598e-05	0.987781	6.58189e-06	0.000454515	2.05995e-05	0.00455803	8.36293e-06
TCGA-BH-A0DL-01	9.02483e-06	2.36867e-08	4.39616e-06	4.30668e-05	0.0034169	2.87517e-08	0.00344658	5.59033e-06	0.000587991	0.000102904	0.657158	4.57464e-07	0.0205618	1.11824e-05	4.1757e-05	0.000142261	0.314428	3.91804e-05
TCGA-AR-A251-01	0.00305016	2.47233e-06	6.05366e-06	0.00629904	0.0437351	2.0959e-05	0.00841247	0.00127043	0.000947857	0.0358786	0.000979412	8.42485e-05	0.260591	1.11831e-05	0.00087834	0.018354	0.568405	0.0510739
TCGA-AC-A3TN-01	0.0542451	1.27251e-06	0.000673141	0.000194283	0.0060953	1.63628e-05	0.00207737	0.000296254	0.000206293	0.000264264	1.00993e-06	1.24067e-09	0.881426	0.00329554	1.02453e-05	0.0034925	0.0477037	1.02538e-06
TCGA-AC-A2QI-01	0.0127413	2.1115e-06	3.58938e-05	0.000150433	0.00528468	3.87111e-05	0.000265191	0.00032137	0.00199542	0.000709632	5.39584e-06	1.86917e-07	0.703966	9.89405e-05	0.00012625	0.000163133	0.274079	1.61847e-05
TCGA-B6-A0X4-01	0.0229767	0.000244914	0.000298565	0.000154854	0.00465189	4.52207e-05	0.000159221	0.000449975	4.14108e-05	0.00495852	0.000658011	3.55646e-05	0.506719	6.34867e-06	0.00038241	1.25529e-06	0.458215	3.26215e-07
TCGA-E2-A1B5-01	0.00249462	4.61119e-06	0.000207471	0.00010662	0.0930293	9.52844e-06	0.00129065	0.000144548	0.00165264	0.0134439	0.000350854	2.36663e-05	0.79501	1.98977e-05	0.0017363	2.04888e-05	0.0904404	1.50719e-05
TCGA-A2-A0YH-01	0.000139315	6.65864e-10	1.18038e-05	9.4723e-05	0.0127309	1.75522e-05	0.000355119	0.00010575	4.64476e-05	0.00332879	0.000388446	1.72904e-05	0.979265	3.64764e-07	0.000146214	8.37044e-06	0.00329122	5.29459e-05
TCGA-A8-A06T-01	0.00132981	5.61725e-06	4.62143e-06	1.28905e-05	0.0134639	1.73972e-05	0.000187696	3.84023e-05	4.38505e-06	0.00684957	0.00302519	3.30331e-05	0.968475	1.09816e-07	1.366e-05	1.67257e-05	0.00651581	5.87688e-06
TCGA-E2-A15K-06	0.0745192	9.47016e-06	0.000134801	0.00015541	0.00445944	1.51731e-05	0.000351419	0.0134026	0.000655599	0.00080502	5.28068e-05	3.9596e-07	0.833288	0.000198803	0.000121757	4.75731e-05	0.0717823	1.98515e-07
TCGA-E9-A22H-01	0.000345508	2.1524e-06	7.24483e-06	7.85516e-06	0.00177667	2.71246e-06	0.00234378	3.47729e-05	2.48155e-05	0.000239776	0.000270334	3.46399e-05	0.993168	3.5762e-06	0.000853763	8.07361e-06	0.000868085	7.95901e-06
TCGA-BH-A0DE-01	0.00566551	4.18036e-06	0.000168876	0.000832105	0.0210491	3.75441e-05	0.00376939	7.82351e-05	0.00284053	0.0254723	0.00530007	8.04391e-06	0.832807	3.0764e-05	0.00101252	0.000276385	0.100641	6.4548e-06
TCGA-OL-A5RW-01	0.00025168	4.00398e-09	4.56092e-06	0.000943697	0.00610047	5.90733e-05	0.00623103	0.00344876	4.07297e-05	0.0102081	0.0178329	1.44867e-08	0.839554	4.8418e-05	0.00744143	0.0129556	0.0926941	0.00218559
TCGA-A8-A090-01	0.000249437	1.26879e-07	1.89154e-05	2.55466e-05	0.0110088	2.58132e-05	6.42798e-05	3.04351e-05	8.42286e-05	0.00694404	0.00029021	3.94132e-05	0.973873	3.84274e-07	3.35983e-05	5.71515e-06	0.00713787	0.000168289
TCGA-AO-A03O-01	0.000748067	3.41987e-07	1.52215e-07	8.08993e-05	0.00977779	1.05828e-05	0.0034708	0.00101484	1.46882e-06	0.00431569	0.00111363	2.55506e-05	0.972235	1.60375e-07	0.000147746	9.49656e-06	0.00611164	0.000935702
TCGA-BH-A18S-01	0.0302563	2.73519e-06	0.000206765	0.000323414	0.00477987	0.000105408	0.0001309	0.00126318	0.00053105	0.00486986	0.000227652	7.69492e-08	0.933332	4.08074e-05	3.91423e-05	1.25564e-05	0.0238776	9.75104e-07
TCGA-A2-A3KD-01	0.00566544	2.66778e-07	1.29455e-05	1.40295e-05	0.0123788	2.93377e-06	0.00017209	0.000156077	0.0170602	0.000382038	0.000200738	7.73056e-08	0.947646	5.05308e-06	2.67524e-05	0.000345859	0.0159283	1.7651e-06
TCGA-E2-A153-11	0.00196789	6.4168e-08	5.8072e-06	0.000502121	0.0495821	2.14421e-06	0.002084	2.21064e-05	0.000225623	0.000767768	0.000553981	5.47925e-06	0.809086	5.42182e-06	1.67972e-05	3.40939e-05	0.135122	1.62679e-05
TCGA-E2-A56Z-01	0.0289388	6.70103e-06	0.00457464	0.000963314	0.000955519	8.76959e-05	0.0151881	0.00317418	0.00188227	0.00199872	6.85246e-05	7.0336e-07	0.751397	0.000527769	4.20003e-05	9.01882e-06	0.190185	2.89131e-07
TCGA-BH-A0GY-01	0.000315509	1.0883e-06	8.27561e-07	0.000641234	0.030164	1.42529e-06	0.00329996	0.000281494	0.000225932	0.00136816	0.0208534	4.46846e-06	0.874423	1.2826e-05	0.00023162	0.00309893	0.0646975	0.000379007
TCGA-AC-A2FF-01	0.00111823	4.05103e-05	1.12206e-05	0.000101226	0.0574475	1.00129e-05	0.00123339	0.000106063	0.000876518	0.00259468	0.000384215	1.6125e-05	0.808195	1.94974e-05	0.000363946	5.0694e-05	0.127374	5.72209e-05
TCGA-BH-A0H3-01	0.000894622	4.03294e-05	1.01317e-05	9.31018e-05	0.00894881	4.01832e-06	8.93329e-05	0.000315705	0.00118972	0.000686059	0.000174842	3.39864e-05	0.962928	3.94097e-05	0.000530645	0.000355004	0.0235608	0.000105814
TCGA-A2-A25F-01	0.00154185	7.83271e-08	0.000109366	0.00286447	0.0919036	0.000434557	0.0238826	0.0222303	0.0378975	0.0943193	0.00388446	0.00121268	0.0309419	0.00447463	0.0066804	0.00107712	0.633961	0.0425844
TCGA-A7-A26F-01	0.000117695	0.000200814	1.27354e-05	0.000653895	0.104854	5.15981e-07	0.00864824	1.13243e-05	0.00314947	0.000707404	0.124163	0.000306245	0.616793	6.30413e-05	0.00030116	0.00106627	0.138907	4.41968e-05
TCGA-A7-A26H-01	0.000381922	1.35446e-05	5.10359e-06	9.58196e-06	0.00125986	2.86511e-06	2.02916e-05	1.56954e-05	4.49827e-05	0.000308979	0.000338034	2.22938e-05	0.994152	6.17672e-07	2.56206e-05	7.90678e-06	0.00337172	1.89539e-05
TCGA-B6-A0WT-01	0.000686953	3.83562e-05	8.93047e-05	1.88455e-05	0.00701895	2.29673e-05	0.00145756	0.000139431	0.000354801	0.0010344	0.000470182	4.5651e-06	0.97464	7.32361e-05	0.0010804	0.000188393	0.0126586	2.30777e-05
TCGA-BH-A1FE-11	0.001096	0.005125	8.35125e-05	0.00543803	0.00961206	0.000183968	0.00312935	0.00509098	0.00141399	0.00352752	0.00958913	6.76347e-06	0.823822	6.71846e-05	0.000553191	0.000910537	0.12948	0.000870454
TCGA-BH-A28Q-01	0.00614086	3.10035e-06	2.73123e-06	1.97217e-05	0.014539	7.10805e-06	3.24089e-05	9.84274e-05	0.000464919	0.000677994	6.0493e-05	4.41185e-06	0.950613	3.56947e-05	0.00012017	0.000464266	0.0265565	0.000158724
TCGA-B6-A1KF-01	0.0013767	3.03546e-06	8.41398e-07	0.000181115	0.0390168	2.28811e-05	0.0152564	0.00166085	0.0022302	0.0215442	0.00227594	1.63158e-05	0.233076	4.51934e-07	0.000274337	0.00160349	0.664382	0.0170776
TCGA-S3-A6ZF-01	0.000682927	1.48046e-06	0.000122636	9.56495e-05	0.013173	2.88573e-06	0.00604199	0.000232914	8.7654e-05	0.000544735	0.000154015	8.72098e-06	0.942349	2.14625e-06	3.20301e-05	0.000246672	0.0362125	9.01216e-06
TCGA-BH-A0BC-11	0.000795642	3.78945e-05	7.22179e-05	0.0136771	0.0597325	1.2896e-06	0.013003	0.00022652	0.00170014	0.000987196	0.0206817	1.64553e-05	0.327247	4.87717e-06	0.000135881	0.000408858	0.561236	3.52778e-05
TCGA-WT-AB41-01	0.0153405	3.17634e-09	0.0124432	0.000836858	0.0310286	0.000141947	0.0119363	0.00048096	0.000253393	0.00729872	0.000154735	2.25303e-08	0.883769	0.00123063	8.65662e-05	0.00119058	0.0338018	6.21749e-06
TCGA-AC-A62V-01	0.0174922	4.94925e-09	9.79865e-05	0.00103497	0.026866	1.14548e-05	0.00225664	0.00109577	0.000221476	0.000856155	3.66908e-05	2.20304e-08	0.639193	0.0017803	1.08976e-05	0.00442811	0.300067	0.00455094
TCGA-UU-A93S-01	0.000805134	1.78123e-07	0.000514696	0.000281119	0.0116549	2.87056e-06	0.00114675	0.000162352	0.00024165	0.00119972	4.40571e-06	1.61852e-07	0.794224	2.64958e-05	0.000146884	0.00427759	0.185311	1.60501e-07
TCGA-E2-A1LK-01	0.0114284	6.37119e-06	1.33727e-06	0.000235055	0.0242116	0.000440746	0.00246056	0.000823333	0.000331025	0.096175	0.101094	1.24042e-05	0.486556	0.000188969	0.00302444	0.154175	0.106288	0.0125475
TCGA-S3-AA17-01	0.00356237	2.63989e-09	3.7317e-05	0.000196715	0.00597037	2.42472e-05	0.000341307	0.000131188	0.000197361	0.00466033	9.94275e-06	1.31998e-06	0.935054	2.84237e-05	4.3932e-05	1.65581e-05	0.049707	1.74554e-05
TCGA-BH-A209-01	0.000118835	1.87634e-08	1.07324e-05	0.000151078	0.00967853	6.92562e-06	0.00119384	0.00147817	0.000222656	0.00304725	0.00218157	0.000122839	0.938006	6.87345e-08	0.00128644	2.43501e-05	0.0384002	0.00407056
TCGA-GI-A2C8-01	0.000830805	1.56446e-06	8.03157e-06	4.33315e-05	0.00523828	3.99606e-05	0.000198892	6.43815e-05	0.00129416	0.00153458	7.9059e-06	2.54615e-06	0.983796	7.60029e-07	2.06018e-05	8.7523e-05	0.00682643	3.76321e-06
TCGA-OL-A5D6-01	0.00211264	1.38305e-08	0.000258435	4.04332e-05	0.004697	7.83357e-07	0.000943457	2.29713e-05	0.000384306	8.53273e-05	0.000431897	1.91829e-07	0.937216	6.3493e-05	0.00042894	0.000231165	0.0530783	4.51945e-06
TCGA-BH-A0EA-01	0.00994373	2.56233e-06	2.33729e-05	0.000704091	0.0303658	2.2609e-05	0.00177611	0.000301783	0.00156415	0.00299351	0.000388452	3.98183e-06	0.86487	6.69662e-06	0.000138198	0.000368609	0.086407	0.00011923
TCGA-E9-A1R4-01	0.0001706	5.79472e-10	4.66512e-06	0.000154064	0.0107401	5.9364e-06	5.23352e-05	2.90326e-05	8.75138e-05	0.000263042	2.07165e-05	5.43141e-06	0.906498	1.1025e-06	4.0404e-05	9.45469e-06	0.0819152	2.34016e-06
TCGA-A8-A092-01	0.000754752	8.73509e-06	2.36342e-06	0.000118688	0.0151879	1.16911e-05	0.00224508	0.000339984	7.17688e-05	0.00439042	0.000303752	1.75898e-05	0.903129	9.00584e-07	6.4857e-05	0.000448327	0.0728889	1.531e-05
TCGA-BH-A18F-01	0.000552055	8.4967e-07	4.48981e-06	0.000135612	0.0116222	1.56736e-06	0.00257636	7.75133e-05	0.000414663	0.000637819	0.000254442	6.59571e-07	0.905958	2.08879e-06	0.000297329	0.00096148	0.0764898	1.34002e-05
TCGA-BH-A1FR-11	0.00178635	5.75268e-06	1.5944e-05	0.00222028	0.0552289	1.15863e-05	0.00250889	0.000117463	0.000966613	0.00243014	0.00115497	2.07639e-05	0.74002	3.04534e-06	5.20665e-05	1.6122e-05	0.193398	4.36217e-05
TCGA-AC-A3OD-01	0.00102639	2.45685e-07	5.72773e-06	8.56323e-05	0.0209953	2.46424e-05	0.00983014	8.40534e-05	0.00162067	0.00606011	0.000794456	3.84016e-07	0.906128	5.34375e-06	0.0011734	1.96599e-05	0.0514498	0.000695933
TCGA-C8-A12V-01	0.00291457	3.35992e-10	1.02536e-05	0.00574967	0.0717572	0.000326343	0.0147615	0.0170883	0.0243517	0.23335	0.00581626	1.9875e-05	0.0666671	0.00363735	0.000897239	0.000125632	0.499794	0.0527322
TCGA-A8-A06O-01	0.00053725	2.57968e-06	1.12869e-06	5.55915e-05	0.0357876	2.6185e-05	0.00037832	0.000248517	2.28783e-05	0.0133981	0.000119631	1.32345e-05	0.940814	7.08024e-06	2.7533e-05	9.53226e-05	0.00845412	1.08494e-05
TCGA-E9-A1RD-01	0.0013634	2.84273e-05	5.12591e-05	1.07001e-05	0.00499311	2.94071e-06	0.0167952	0.000127479	0.000242295	0.000894607	0.00178681	1.50606e-05	0.968459	0.000111554	0.00031165	6.35572e-06	0.00479717	2.85562e-06
TCGA-A8-A06N-01	0.0109092	1.08716e-07	1.53694e-05	1.58635e-05	0.0168899	0.000257633	3.74566e-05	1.60713e-05	9.02634e-05	0.00275874	0.000152127	8.4718e-07	0.964914	9.90439e-07	2.75216e-05	5.51651e-05	0.00385633	2.29334e-06
TCGA-A7-A13D-01	0.00350105	6.5288e-07	4.50609e-06	0.00279353	0.0242204	0.000106083	0.00345227	0.000540215	0.00381178	0.0299237	0.000415393	3.16723e-06	0.286653	0.000334443	0.000404597	0.00517832	0.620695	0.0179617
TCGA-D8-A1XQ-01	0.001886	1.23966e-08	1.56332e-06	0.00416195	0.0506504	9.87439e-05	0.0074234	0.00123306	0.00665096	0.0118873	0.00160795	1.07075e-05	0.388397	1.53702e-06	0.000377838	0.00867256	0.37551	0.141429
TCGA-AR-A0TW-01	0.0277323	8.96938e-08	0.000178616	0.000105979	0.0100101	1.63829e-05	6.61839e-06	0.000188016	0.000551416	0.00137035	3.37721e-05	2.61285e-06	0.837003	2.07055e-07	1.87125e-05	0.000494242	0.12228	7.57187e-06
TCGA-JL-A3YX-01	0.0124797	1.19613e-06	0.000818986	0.000102517	0.0181541	2.63428e-06	0.000109724	0.00046117	0.000384235	0.00019256	3.24503e-05	1.46026e-07	0.846362	1.42873e-05	6.24257e-05	0.00702372	0.113798	5.94329e-07
TCGA-BH-A0H7-01	0.000403615	4.57846e-06	8.93971e-05	0.00132998	0.00781799	0.000106542	0.000429281	6.83474e-05	0.00011985	0.00371228	0.00450959	4.2481e-06	0.868932	8.50807e-06	0.000193959	0.000448158	0.111809	1.19195e-05
TCGA-OK-A5Q2-01	0.00370557	3.60318e-07	3.43374e-06	0.000162333	0.00458862	5.48405e-07	0.000124397	5.21597e-05	0.00345514	0.000713369	1.11046e-05	7.16268e-07	0.833372	1.18577e-05	5.21215e-06	0.000422882	0.15337	3.48236e-07
TCGA-D8-A141-01	0.00148996	7.65407e-07	3.78684e-05	3.1125e-05	0.0125392	2.55585e-05	0.000419459	0.000336799	0.000426173	0.00272859	0.000262474	2.45282e-05	0.945842	0.000222853	0.00034615	6.204e-05	0.0349231	0.000281867
TCGA-A7-A56D-01	0.0155167	1.80814e-08	0.000528985	0.00127501	0.0012242	1.54499e-05	0.0119506	0.000178363	0.000173713	0.000829414	5.40921e-05	7.05547e-09	0.935531	0.00317586	3.29492e-05	0.000202411	0.0293056	5.92241e-06
TCGA-C8-A26V-01	0.000411158	4.06043e-08	8.835e-06	7.10555e-05	0.00244272	4.16594e-05	0.000453468	2.31459e-05	0.000123985	0.0216617	0.00415653	8.34359e-06	0.92715	1.25119e-05	1.74805e-05	0.00078807	0.0425218	0.000107944
TCGA-A2-A0YE-01	0.0202377	1.31909e-07	4.59377e-07	0.0150805	0.000928737	0.000140496	0.00153021	0.00170577	0.00800605	0.0911107	0.00108661	3.52729e-06	0.125788	7.08018e-05	0.000310454	0.00080053	0.229482	0.503717
TCGA-A2-A0CW-01	5.46231e-05	9.2897e-10	4.43552e-06	6.72029e-05	0.00478659	2.86252e-06	4.51787e-05	2.87905e-05	0.000146506	0.00121075	0.000242578	2.05322e-07	0.924823	1.28856e-07	1.25078e-05	9.2787e-06	0.0685429	2.28353e-05
TCGA-E2-A1LB-11	0.00256	2.83379e-05	2.3423e-05	0.00028612	0.00210647	1.53302e-05	0.00164953	0.000401766	0.00101816	0.00232214	0.00364047	5.21999e-07	0.538501	1.27064e-05	2.99423e-05	0.000140831	0.446135	0.00112796
TCGA-AR-A24K-01	0.000108399	5.37043e-05	3.60789e-06	8.02878e-06	0.00179477	6.93453e-07	1.48487e-05	0.000177581	4.59261e-06	0.000133121	5.84277e-05	6.39982e-05	0.993481	1.51009e-06	6.82368e-05	9.83674e-06	0.00389328	0.000124362
TCGA-A1-A0SQ-01	0.0538917	9.64306e-05	9.25117e-06	0.000195118	0.0058497	0.000192241	0.0232545	0.00233328	0.000245695	0.00351416	6.69507e-05	3.44275e-07	0.790643	0.00429878	0.000830432	2.55697e-05	0.114551	2.40742e-06
TCGA-C8-A27B-01	8.74101e-05	8.29896e-07	6.17021e-08	0.000709985	0.0640821	1.00238e-05	0.0604342	0.00233702	0.00324613	0.103188	0.00266326	0.000349768	0.131984	7.08268e-06	2.76231e-05	0.00112298	0.609291	0.0204594
TCGA-D8-A143-01	0.000406312	2.90958e-08	2.72467e-07	0.000903091	0.000680329	1.07204e-06	0.00666673	0.00265381	0.0295508	0.00886795	0.000888333	3.02187e-06	0.269686	1.42649e-06	6.39692e-05	0.000106224	0.602161	0.0773595
TCGA-E9-A248-01	0.00351981	5.91069e-06	8.91496e-07	0.00280622	0.00467496	1.41714e-05	0.0397703	0.00351986	0.000668153	0.0310376	0.000161182	4.06395e-05	0.599196	5.30194e-05	0.00184567	4.67939e-05	0.312448	0.000190924
TCGA-A2-A04N-01	0.000878476	9.7265e-06	3.24935e-06	0.000153225	0.00503701	5.89232e-06	0.000131386	2.87889e-05	5.3461e-05	0.000510075	0.000130871	8.4393e-07	0.944943	7.90878e-06	4.82524e-05	0.0003998	0.0476341	2.41276e-05
TCGA-BH-A1EW-11	0.00058247	8.35432e-05	1.88874e-05	7.80804e-05	0.0126805	1.10765e-05	0.00424332	0.000115419	0.000305002	0.000722643	0.000493479	1.31767e-06	0.976962	5.74734e-06	0.000538631	1.15135e-05	0.00298002	0.000166824
TCGA-BH-A208-11	0.00154782	9.72234e-05	5.67494e-05	0.00263017	0.0155875	4.76025e-05	0.00162133	0.000642851	0.0010511	0.00185327	0.00383648	5.38242e-06	0.779011	6.97301e-06	0.000129995	0.000138485	0.191601	0.000134882
TCGA-A2-A3KC-01	0.00303514	1.41513e-06	5.0251e-06	0.000163379	0.0135672	1.06018e-05	0.000275767	9.0047e-05	0.00279878	0.000736333	6.31417e-05	9.88484e-07	0.919669	5.83391e-05	0.00061743	0.000426604	0.0584671	1.40042e-05
TCGA-A2-A0EM-01	0.00378493	2.6682e-05	8.26019e-06	1.32792e-05	0.00555828	1.38022e-05	0.00032384	0.000131409	0.000343451	0.00328689	0.000583956	2.30533e-06	0.975291	2.41973e-05	0.000262074	3.82044e-05	0.0102899	1.76538e-05
TCGA-GM-A2DI-01	0.000109292	6.69075e-08	3.91738e-05	0.000160758	0.00781062	2.29586e-06	0.00124273	5.1233e-05	0.00046388	0.000210056	6.15735e-05	1.7057e-06	0.956365	1.37329e-05	0.000111691	1.61418e-05	0.0333079	3.21514e-05
TCGA-AO-A12B-01	0.0423998	8.00062e-07	0.000672853	0.0040384	0.0091304	7.05529e-05	0.00209609	0.000420985	0.00197539	0.00502894	9.81981e-05	2.7313e-07	0.908499	0.000273537	0.00151968	0.000119668	0.0236317	2.33905e-05
TCGA-E9-A1RH-11	0.000957524	0.000790487	0.00090736	0.0154473	0.392836	0.000386433	0.020512	0.00157158	0.00416572	0.00671527	0.0111436	0.000390584	0.0392807	2.16546e-05	0.00139018	0.000143518	0.502848	0.000491686
TCGA-BH-A0DT-01	0.00105304	1.51751e-06	2.25553e-05	0.000176033	0.0281793	7.28456e-06	0.000223856	0.000101848	0.000767578	0.00133665	0.000774735	7.44412e-06	0.919137	1.74749e-05	0.000137375	0.00126475	0.0467656	2.61968e-05
TCGA-BH-A0BW-11	0.00261976	3.85435e-05	2.3559e-05	0.00321001	0.0517626	2.3347e-05	0.056512	0.000670134	0.0293384	0.0157012	0.00409425	1.59244e-05	0.146406	2.88007e-05	0.00040289	0.00014593	0.687415	0.00159202
TCGA-A7-A4SC-01	0.00784239	6.65025e-07	3.08558e-05	2.83861e-05	0.0127592	3.1551e-06	0.000461208	0.000142534	0.00106393	0.000174312	3.39465e-06	1.158e-07	0.960432	5.21417e-05	3.73266e-05	0.00211199	0.0148556	9.43679e-07
TCGA-D8-A140-01	0.00110962	3.0919e-05	1.02552e-05	4.95438e-05	0.00182751	0.000118875	0.000611013	6.63349e-06	0.000329319	0.00149469	2.86581e-05	8.9715e-06	0.989762	1.65601e-05	7.65606e-06	1.74557e-06	0.00456196	2.35762e-05
TCGA-A8-A07O-01	0.00125083	2.4291e-06	7.73831e-06	0.000149304	0.0293955	1.05408e-05	0.000179738	0.00672489	0.0015097	0.00637226	0.000151849	0.000124733	0.348115	1.43042e-05	0.000348612	0.00495227	0.599298	0.00139202
TCGA-BH-A208-01	0.00383396	0.000292834	0.00185328	0.00282887	0.00913459	6.86012e-05	0.0206677	0.00320932	0.00615874	0.00328813	0.00710818	0.000794015	0.576098	6.55078e-05	0.00814543	4.65092e-05	0.356339	6.76524e-05
TCGA-B6-A0IA-01	0.0188801	4.35387e-05	7.37174e-05	0.000246063	0.0120343	3.49639e-05	0.00173845	0.00812758	0.00108016	0.0210865	0.00455587	2.23546e-05	0.77356	6.74924e-05	0.00209633	0.0214361	0.134917	7.41931e-09
TCGA-AR-A0TZ-01	0.00052893	5.63079e-08	3.35634e-06	2.61687e-06	0.00114746	6.40466e-06	0.000628097	2.43261e-05	2.03125e-05	8.19477e-05	1.41403e-06	1.13033e-07	0.996416	3.77929e-06	3.52347e-05	1.52941e-05	0.00108329	1.10442e-06
TCGA-BH-A0BS-11	0.00343837	4.77695e-06	0.000145899	0.00873496	0.0842102	2.37072e-05	0.00252247	0.000218402	0.000534112	0.00320029	0.00850277	4.23858e-07	0.512956	5.54868e-06	1.38313e-05	0.000174751	0.375263	5.07253e-05
TCGA-E2-A10A-01	0.00106721	0.000153058	3.14206e-05	4.43715e-05	0.00220618	1.36302e-05	0.00787912	0.000323043	0.000188654	0.000906585	0.000208095	0.000216668	0.889254	7.31569e-05	0.0050446	1.95303e-05	0.0923626	8.18103e-06
TCGA-A7-A6VW-01	0.000346846	5.66904e-08	0.0034155	0.0153403	0.291387	2.35127e-06	0.013825	0.0256702	0.012897	0.00188528	0.0296376	3.22962e-07	0.313731	0.00216211	0.0139397	0.0017514	0.270695	0.00331381
TCGA-C8-A26Y-01	0.000507883	7.10065e-07	7.01797e-06	0.000321849	0.000432049	7.06746e-05	0.00570543	0.000319159	0.000366004	0.00379632	3.42516e-05	1.44981e-06	0.817585	1.15584e-05	2.00452e-05	0.000137569	0.170683	7.74639e-08
TCGA-AO-A0J5-01	0.00546263	5.66042e-06	9.04109e-05	0.000313748	0.00148644	7.00891e-05	0.000273971	3.62654e-05	0.000116539	0.00120289	0.000147913	2.79053e-06	0.982153	5.45899e-06	1.36944e-05	4.36589e-05	0.00854948	2.50879e-05
TCGA-BH-A1FN-11	0.0113016	0.00142538	0.000269025	0.00823205	0.0782593	0.000310684	0.026807	0.00474285	0.0200157	0.0289327	0.0429264	0.000271872	0.179686	0.000103929	0.00313271	0.00271484	0.584579	0.00628883
TCGA-B6-A2IU-01	0.00509847	5.39453e-07	3.62395e-06	0.000188956	0.00760427	2.36459e-06	1.94172e-05	0.000156307	0.000356248	0.000367433	8.11579e-05	8.55345e-08	0.963222	2.34929e-07	6.24261e-06	0.00105455	0.0218376	3.3473e-07
TCGA-C8-A26Z-01	0.00556537	7.44236e-06	4.61693e-05	0.000530452	0.0295243	7.73221e-05	0.00583265	0.000226231	0.000334626	0.0100786	7.85443e-05	2.64824e-06	0.909071	3.22679e-05	0.000129934	0.000298928	0.0381606	2.54223e-06
TCGA-D8-A27N-01	0.000365611	3.49974e-09	6.34133e-06	0.000718054	0.00173981	1.87145e-05	0.000491567	9.00737e-05	0.000168033	0.00173125	0.000101964	2.72639e-06	0.951314	1.56162e-05	5.97847e-05	3.71669e-05	0.0428025	0.000336324
TCGA-D8-A27K-01	0.00242722	2.87682e-05	1.25987e-05	7.68728e-05	0.00377348	1.71e-05	0.000203794	8.36629e-05	0.000475384	0.00148456	9.87077e-05	6.06956e-06	0.954484	3.46569e-05	0.000297987	4.69299e-05	0.0362636	0.000184539
TCGA-E2-A14X-01	0.000949642	0.000532934	1.54392e-07	0.000646862	0.00194619	6.81745e-05	0.0468549	0.0101493	0.00115308	0.00748701	0.000432912	3.8729e-05	0.695377	2.41797e-07	9.02195e-05	0.00549145	0.220171	0.00861
TCGA-A2-A1G1-01	6.36646e-05	0.000114502	0.000148359	0.0185249	0.0553773	2.16317e-05	0.0312704	0.0187882	0.0363351	0.0056994	0.0280041	7.62051e-05	0.191815	3.7821e-05	0.00289545	0.0281803	0.556558	0.0260898
TCGA-A7-A26I-01	9.72644e-05	1.78874e-05	3.78597e-05	0.000609552	0.00815993	5.53764e-05	0.00525461	0.00368303	0.00111933	0.00120082	0.00659428	0.000283781	0.470411	4.68427e-07	0.000618871	0.191709	0.131448	0.178699
TCGA-BH-A0HK-11	0.00212159	6.1063e-06	7.73072e-06	0.00470436	0.0281406	1.07612e-06	0.0131295	0.000342607	0.00655055	0.000486465	0.00781089	4.36781e-06	0.310868	1.4068e-05	0.000163558	0.000297256	0.625338	1.2521e-05
TCGA-BH-A6R9-01	0.000323186	7.99806e-06	0.0165616	0.0350537	0.00497528	0.000204699	0.0297785	0.000979736	0.00320811	0.00868596	0.323438	8.09016e-05	0.00714562	0.0500732	0.000503487	0.000238511	0.516445	0.00229629
TCGA-A7-A0DA-01	0.000674885	1.1128e-05	1.07254e-05	0.00389383	0.0261341	0.000447328	0.0528393	0.00107181	0.00161751	0.0648708	0.00160495	1.28093e-05	0.498011	0.000114623	0.000254804	0.0243714	0.270265	0.0537942
TCGA-A8-A09E-01	0.00626012	9.43458e-07	2.47997e-05	0.000904154	0.00568085	1.59103e-05	0.00273216	0.000605055	1.17837e-05	0.0113489	0.00121718	3.26896e-06	0.915069	2.61597e-06	0.00024192	0.000813198	0.055068	3.68628e-07
TCGA-AN-A0G0-01	0.0821151	5.86034e-06	6.61482e-07	0.00256395	0.00773538	1.89164e-05	0.00495769	0.0131815	0.00326371	0.275912	0.000151231	9.30288e-07	0.155349	0.00027812	0.00199325	0.00109789	0.428114	0.0232607
TCGA-E2-A15E-01	0.000412401	4.96131e-06	4.07019e-05	4.1138e-05	0.0532394	5.41074e-06	0.00380552	6.26309e-05	4.64605e-05	0.00133261	0.00366059	1.19794e-06	0.86439	3.04457e-06	2.11746e-05	0.000110715	0.0728129	8.82469e-06
TCGA-LL-A73Z-01	0.00110013	1.65259e-07	5.30187e-06	0.00645944	0.0117758	4.33595e-06	0.050258	0.000186795	0.000111939	0.00175513	0.00437226	2.04259e-07	0.765523	0.000155451	0.000734503	0.000468801	0.157089	4.10848e-07
TCGA-E2-A9RU-01	0.00120451	6.14114e-08	0.000471253	0.00032832	0.0182755	7.89776e-05	0.0366174	0.00154382	0.000181715	0.0020917	0.00071305	2.53819e-07	0.630417	0.000843482	0.000281195	0.00558239	0.301287	8.31239e-05
TCGA-LD-A9QF-01	8.67656e-05	1.22003e-09	8.68347e-06	0.000195566	0.0266628	1.02032e-05	0.000151076	0.000326804	0.00895099	0.00106136	0.000107908	3.6107e-07	0.83969	2.17208e-05	7.77817e-05	0.00132889	0.121268	5.07434e-05
TCGA-OL-A66P-01	0.0200024	1.78142e-10	0.000286213	6.66904e-05	0.0241722	1.30156e-05	0.0011664	3.66786e-05	0.00139905	0.000194993	0.00148465	1.04561e-08	0.799199	0.00025024	0.00846679	0.00409439	0.138615	0.000551324
TCGA-E2-A1LG-01	2.92022e-05	0.000320855	6.29853e-08	0.0455627	0.00635155	2.22413e-06	0.017421	0.00775109	0.00208775	0.00619087	0.0198521	5.87985e-05	0.742165	9.19745e-07	0.0493708	0.0232758	0.0613969	0.0181624
TCGA-A8-A081-01	0.000723386	5.44692e-06	1.15726e-06	0.000351489	0.00396333	2.37176e-05	0.00145484	0.000134721	0.00859705	0.00869716	5.91335e-05	1.58769e-06	0.957564	2.56961e-07	5.71292e-05	1.92936e-06	0.0183277	3.6125e-05
TCGA-A8-A0A6-01	0.00257507	7.93337e-05	3.04207e-05	0.00010308	0.00653898	1.6623e-05	0.00568949	0.00200805	0.00855511	0.00515718	0.000760499	3.66884e-05	0.891193	0.000123173	0.00366803	3.11978e-05	0.0734266	7.11365e-06
TCGA-BH-A0HB-01	0.00044674	6.24292e-08	1.40938e-05	0.000215556	0.0271797	9.2374e-05	0.00359948	9.10129e-06	8.86948e-05	0.0100916	0.0376935	6.6546e-07	0.703997	8.55079e-06	0.00714904	0.000325654	0.209084	3.85976e-06
TCGA-A8-A08B-01	0.00253686	7.38793e-06	8.25452e-07	0.000158074	0.00293782	7.03461e-06	0.00383041	0.000978728	1.69183e-05	0.000437829	0.00104717	4.96291e-05	0.968838	1.60388e-06	0.000108478	0.00250222	0.0164771	6.4193e-05
TCGA-E2-A15L-01	0.0133842	1.03201e-05	3.51987e-05	8.52533e-06	0.00707594	1.46463e-05	0.00471378	0.00011423	0.000135699	0.000943744	0.000223587	7.8924e-06	0.951181	0.00059367	0.000754777	0.000101673	0.0206917	9.31705e-06
TCGA-B6-A1KC-01	0.000397674	1.04582e-05	5.10984e-05	7.4931e-05	0.0136981	4.24531e-05	0.000818561	4.92254e-05	8.55563e-05	0.0246415	0.000277368	1.34673e-05	0.955535	3.66276e-06	6.97173e-06	9.96781e-05	0.00416389	3.03157e-05
TCGA-E2-A15S-01	0.000244909	7.26613e-06	2.60743e-06	0.000150324	0.00185333	0.000171866	3.63768e-05	2.52482e-05	3.16088e-05	0.000684476	3.04649e-05	6.28363e-06	0.907131	1.51956e-08	2.70845e-06	2.27641e-06	0.0895891	3.03629e-05
TCGA-A2-A0YD-01	0.000165615	5.2459e-07	5.75172e-06	5.73918e-05	0.0160965	2.17224e-06	0.000503885	2.21119e-05	0.000719634	0.000209102	8.32031e-05	3.68352e-06	0.902922	9.7915e-06	0.00017582	0.000409203	0.0785008	0.000112807
TCGA-E2-A1B1-01	0.000303934	1.08124e-05	5.60881e-06	0.000574267	0.00115558	3.15821e-05	0.00930286	0.000162101	0.000730314	0.00250341	0.0168453	0.000109471	0.956388	2.48419e-06	0.00330524	3.02566e-06	0.00854415	2.18057e-05
TCGA-C8-A27A-01	0.000867378	1.09626e-05	2.74935e-05	8.42056e-05	0.00107001	1.63649e-05	0.0150915	0.0028834	0.0108307	0.00376685	0.0022459	0.000205995	0.929972	4.65129e-07	0.0117821	0.000815621	0.0203226	6.49424e-06
TCGA-A8-A082-01	0.000460079	3.5885e-07	5.79424e-06	0.000177783	0.00264878	2.26082e-05	0.000184127	0.000574142	0.000253085	0.00221849	9.42148e-05	1.57057e-07	0.906734	7.6495e-05	0.00148228	0.000848261	0.0841897	2.98366e-05
TCGA-D8-A1JI-01	0.0186495	2.09869e-05	0.000143525	0.000548672	0.181693	1.4245e-05	6.93256e-05	0.00121967	0.00516869	0.0031021	0.0028063	2.04805e-06	0.715318	0.000208212	0.000170183	0.00227732	0.0685571	3.12541e-05
TCGA-A2-A0T7-01	0.000661942	3.64625e-07	5.56595e-06	0.00110128	0.00801717	1.70253e-05	6.50797e-05	0.000175874	0.000755242	0.000757474	0.00209263	5.65499e-06	0.810217	6.3716e-08	2.45441e-05	0.000398643	0.17567	3.41904e-05
TCGA-E9-A1N3-01	0.00862994	5.94155e-05	0.000126444	8.78808e-05	0.00198405	8.73129e-05	0.000395698	0.000246089	0.000129145	0.0223874	3.24119e-05	1.04821e-05	0.903491	2.08811e-06	0.000272315	9.27828e-07	0.0620551	2.17007e-06
TCGA-OL-A6VQ-01	0.00136101	3.33224e-07	3.6594e-05	7.75442e-05	0.0756911	1.68751e-05	0.0023298	0.00104329	0.00921673	0.000517193	0.000212526	2.75822e-07	0.79193	0.000253333	0.000881712	0.0165983	0.0998318	1.72901e-06
TCGA-BH-A0AZ-11	0.000283407	3.87326e-05	0.000121947	4.41768e-05	0.0276303	1.12317e-05	0.00171008	0.000507285	0.000812742	0.00123998	0.000544215	5.24185e-07	0.910931	5.28684e-06	0.000193518	0.000340767	0.0555574	2.73703e-05
TCGA-AN-A0FK-01	0.00623866	1.12261e-05	2.98634e-06	0.000138914	0.00161793	5.33452e-06	0.00087218	0.00156829	0.000810321	0.000519144	0.000888232	2.27047e-06	0.976389	5.48121e-06	0.0006366	1.80982e-05	0.010275	2.50998e-07
TCGA-LL-A442-01	0.00315288	1.88047e-06	3.72145e-05	2.19411e-05	0.0082867	1.59527e-05	0.000241914	0.000172824	6.67593e-05	0.000567039	2.23234e-07	1.57489e-07	0.977984	6.21576e-05	6.63862e-05	5.15636e-05	0.00925357	1.72456e-05
TCGA-BH-A0DO-11	0.000747283	5.24895e-05	4.2362e-05	0.000664518	0.00721206	2.62692e-05	0.00069869	0.000272336	0.00160963	0.00170211	0.00373238	1.49912e-06	0.78993	3.42745e-06	5.12755e-05	1.76019e-05	0.193062	0.000173453
TCGA-D8-A1JC-01	6.29511e-05	1.02321e-07	1.05627e-06	0.000474658	0.00255282	2.48823e-05	1.51411e-05	2.26578e-05	5.1148e-05	0.00310882	0.00529476	1.59424e-05	0.983853	4.0727e-08	3.0028e-05	2.28257e-05	0.00446578	2.94126e-06
TCGA-EW-A6SD-01	3.80374e-05	1.12983e-08	8.03757e-07	6.73868e-05	0.00475491	1.59374e-06	6.74783e-06	2.62447e-05	0.000640949	0.000101996	1.21994e-05	2.68158e-08	0.957872	3.98782e-06	1.37744e-05	0.00200602	0.0344103	4.34547e-05
TCGA-A1-A0SP-01	0.00276974	2.24145e-05	1.21116e-05	0.0122243	0.0250019	5.94599e-06	0.00189518	0.00615553	0.00535078	0.00810766	0.000698697	1.24383e-05	0.0579551	0.000131493	0.00241371	0.00226929	0.844595	0.0303786
TCGA-E2-A15P-01	0.000786114	3.59252e-06	2.08045e-05	0.000101588	0.00225232	1.21105e-05	0.0011084	1.38015e-05	0.0007607	0.000601226	0.000412924	2.11491e-07	0.92647	9.26111e-06	2.189e-05	1.02654e-05	0.0674089	6.21886e-06
TCGA-AC-A6IV-01	0.000558328	3.50728e-07	0.00021489	0.000362894	0.0114315	0.000173878	0.000613789	0.000153333	0.000559207	0.00227702	1.07258e-05	1.14759e-05	0.75795	0.000181969	0.00022031	5.18702e-06	0.224645	0.000629521
TCGA-C8-A1HE-01	0.00299207	7.09184e-05	1.15652e-05	6.76619e-05	0.00187372	3.43688e-06	0.00346157	0.00164713	0.000186238	0.00115759	0.000135596	8.32456e-07	0.9773	0.000169953	0.00291737	3.05258e-05	0.00797321	4.93027e-07
TCGA-A8-A086-01	0.000726158	2.4332e-05	0.000724865	0.000605927	0.0229745	6.62234e-05	0.00136037	8.28971e-05	0.000253064	0.00506163	0.00226059	2.18959e-05	0.898026	4.47833e-05	0.000458026	0.000416847	0.0668711	2.02928e-05
TCGA-OL-A66I-01	0.000412814	4.66315e-09	1.81939e-05	0.0382528	0.0162908	0.000203802	0.0393164	0.0136927	0.00830288	0.0224229	0.000836934	1.17619e-05	0.166002	0.00116176	0.000549816	3.00501e-05	0.674985	0.0175094
TCGA-E2-A1IG-01	0.00352	1.71765e-06	0.000127059	0.000868338	0.0170151	3.93664e-05	0.00161888	4.02447e-05	0.00276217	0.00114261	0.000882655	6.15233e-06	0.858552	0.000155488	5.00928e-05	0.000875308	0.112315	2.70027e-05
TCGA-AR-A24Q-01	0.00031684	6.12026e-06	1.76823e-05	0.0111227	0.00769001	0.000424739	0.0553973	0.0011217	0.00188773	0.49578	0.000909197	5.45863e-05	0.171894	1.35487e-05	0.000345333	0.0152734	0.215225	0.0225203
TCGA-E2-A1B4-01	0.00205998	3.07167e-06	3.14024e-05	9.16765e-05	0.0274627	9.10014e-06	0.00456429	2.65852e-05	4.91298e-05	0.00114107	0.000796698	9.14063e-08	0.9003	0.00185555	1.56857e-05	0.000507589	0.0610856	2.28454e-07
TCGA-B6-A0IM-01	0.00324256	2.71563e-06	0.000628653	0.00037919	0.0129512	1.09369e-05	0.00438804	2.879e-05	0.00023459	0.00124298	2.04547e-05	2.52499e-06	0.927329	2.8936e-05	0.000179858	0.000165443	0.0491503	1.42524e-05
TCGA-C8-A12T-01	0.00122259	5.36359e-07	3.3129e-05	0.000670275	0.0207245	1.56895e-05	0.00164695	6.1856e-05	9.21139e-05	0.00262927	0.000335938	1.63919e-06	0.770853	0.000721507	5.5952e-05	0.000312921	0.200596	2.62044e-05
TCGA-A1-A0SK-01	0.0012527	0.000585599	1.29712e-06	0.0152847	0.0147654	5.97153e-05	0.0016217	0.0058994	0.00373511	0.0156091	0.000259735	0.000117271	0.104588	1.57702e-08	0.00062463	0.00222009	0.770202	0.0631734
TCGA-D8-A147-01	0.0013976	8.07478e-06	5.8036e-06	0.0136792	0.0533373	0.000103723	0.212383	0.000536969	0.00028601	0.10201	0.00263923	0.000164111	0.102257	3.07022e-07	0.000359036	0.000506135	0.140812	0.369514
TCGA-A8-A06P-01	0.00145146	7.75386e-07	1.33822e-05	0.000273842	0.00937118	2.58372e-05	0.000778893	3.44117e-05	0.000201499	0.00145422	0.000315438	1.00154e-05	0.923461	7.61631e-05	0.000153402	0.000596388	0.0617695	1.29291e-05
TCGA-BH-A0BA-11	0.00197493	3.87469e-05	4.48171e-05	0.00241961	0.108166	1.727e-05	0.00339752	0.000541224	0.000639347	0.000996062	0.00158888	8.67635e-06	0.45741	2.53028e-06	0.000696694	3.23416e-05	0.421898	0.000127587
TCGA-A8-A07J-01	0.000263132	3.33544e-07	1.32681e-05	0.000100059	0.00122393	6.51057e-06	0.000104466	1.95091e-05	0.000322368	0.00132082	0.000404078	2.73734e-06	0.969488	1.72304e-06	0.000164427	3.09252e-06	0.0265457	1.53271e-05
TCGA-OL-A66L-01	0.0864809	1.40833e-07	0.00467127	0.000119777	0.0201091	2.12867e-05	0.0124584	0.0017045	0.00296238	0.000572288	1.20203e-05	3.14523e-09	0.774113	0.00361026	5.95988e-05	0.0029681	0.0900943	4.27429e-05
TCGA-A2-A4S3-01	0.00667168	1.05678e-08	5.50416e-06	0.000675048	0.0637423	4.19721e-06	0.000267852	3.09434e-05	3.0339e-05	0.0028734	2.41598e-05	1.29395e-07	0.561696	3.18142e-05	4.65194e-06	0.00212764	0.361574	0.000240948
TCGA-AR-A5QM-01	0.0325274	2.47019e-08	7.4449e-05	0.00128962	0.00925022	8.38518e-06	0.00299854	0.00268297	0.00243764	0.000278994	8.96588e-06	3.94074e-08	0.797007	0.000163587	0.000215504	0.00166591	0.149389	1.62914e-06
TCGA-AR-A0TR-01	0.00316229	6.47503e-06	0.000164045	2.73131e-05	0.00639435	1.42815e-05	0.000278067	0.00179173	7.79434e-05	0.000181766	2.61111e-06	2.03041e-07	0.966911	5.14206e-05	0.000300131	7.39144e-06	0.0206174	1.1801e-05
TCGA-D8-A27V-01	0.000176058	6.83979e-05	2.4206e-06	1.24946e-05	0.000249004	2.0425e-06	0.000716773	4.13612e-05	0.000123289	0.000771501	0.000442632	3.49109e-06	0.995265	3.37575e-06	5.59268e-05	5.02094e-06	0.00206049	9.40728e-07
TCGA-A2-A3XS-01	0.000184136	4.0313e-06	1.07398e-06	0.0041323	0.000797407	3.15514e-05	0.00786641	0.00207536	0.00064987	0.0124136	3.07924e-05	2.62336e-07	0.854328	2.08451e-05	0.000221364	0.000650046	0.114994	0.00159932
TCGA-BH-A0E1-11	0.01133	2.18853e-05	2.70212e-05	0.000993433	0.0202381	3.63325e-05	0.000582179	0.000478958	0.000688607	0.00160039	0.00514802	1.29992e-06	0.664938	1.32053e-05	2.14657e-05	4.58171e-05	0.293675	0.000159405
TCGA-BH-A1EN-11	0.00101494	3.7569e-05	0.000248895	0.00838401	0.105069	2.15016e-05	0.00907711	0.000459867	0.00128608	0.00265626	0.0074829	2.16777e-05	0.0820748	5.31416e-06	0.000452981	4.76055e-05	0.78163	3.01122e-05
TCGA-A8-A07W-01	0.000345614	2.03452e-07	1.24979e-05	0.000358552	0.0186124	0.000163639	0.000202372	0.000337257	0.000310181	0.00718322	0.000419383	8.39799e-06	0.67888	2.2172e-06	6.40152e-05	0.000207886	0.292864	2.84192e-05
TCGA-EW-A424-01	0.00926595	4.51133e-06	3.50277e-05	0.000146501	0.00503909	6.89083e-06	0.000248916	6.89398e-05	0.00015047	0.000731064	2.01367e-05	5.17121e-08	0.881318	8.65131e-05	2.10451e-05	0.00119379	0.101646	1.70689e-05
TCGA-A7-A0CJ-01	0.000747195	1.24494e-06	6.67926e-06	5.47633e-05	0.00500808	1.51706e-05	0.00118691	8.76396e-05	0.000160895	0.00551246	0.0018476	1.1797e-06	0.816565	4.98974e-05	8.29768e-05	0.00022301	0.166071	0.00237815
TCGA-E2-A158-11	0.002896	0.000227854	0.0013215	0.00620883	0.131033	4.69707e-05	0.080394	0.00207309	0.0046966	0.00930262	0.00174245	0.000850589	0.0284336	0.000389652	0.00243241	0.000103344	0.727384	0.000463871
TCGA-S3-AA12-01	0.00505315	6.15818e-07	1.78304e-05	3.54494e-05	0.0214799	0.000248224	0.000280142	2.9073e-05	5.07761e-05	0.00228371	3.91994e-05	1.70162e-07	0.957445	4.87926e-05	4.58346e-06	3.20117e-05	0.0129488	2.31461e-06
TCGA-A2-A04V-01	0.000569443	4.07283e-06	0.000133235	4.24268e-05	0.0120279	5.81284e-06	0.000288742	5.96848e-05	0.000274587	0.000504472	0.000905372	3.29648e-06	0.967112	0.0001351	0.000847788	6.30572e-05	0.0167897	0.00023351
TCGA-AC-A2QJ-01	0.000780793	7.44166e-07	0.0008412	0.00228137	0.0159544	0.00548561	0.0539597	0.00161608	0.0091018	0.0763745	0.0748052	2.25344e-06	0.119874	0.520063	0.00167316	0.000144371	0.116299	0.000741674
TCGA-A2-A0EV-01	0.000396285	2.89911e-07	3.98504e-06	9.16696e-05	0.0116876	9.12858e-06	0.000286697	3.47089e-05	8.82097e-05	0.00255015	0.000231902	7.01679e-06	0.963794	5.24065e-06	0.000333506	0.000476612	0.0199691	3.33829e-05
TCGA-EW-A3U0-01	0.00208692	3.76354e-09	2.28288e-06	0.0327113	0.0540332	0.000183954	0.0228715	0.00470172	0.0184055	0.22115	0.0012538	3.6514e-05	0.289495	3.36292e-06	0.00147019	0.00020415	0.293615	0.0577755
TCGA-E9-A228-01	0.000467649	2.18404e-05	4.97567e-05	7.31223e-05	0.00872814	6.76956e-05	0.00125951	0.000157339	0.00103453	0.00918237	0.000115457	9.3074e-06	0.958387	1.82613e-05	0.000657026	3.32477e-05	0.0194101	0.000327388
TCGA-AO-A12C-01	0.00176628	1.33535e-05	7.24865e-05	0.000165511	0.00221047	6.75313e-06	5.80209e-05	7.33355e-05	0.000114032	0.000704543	0.00011524	9.88057e-06	0.972678	6.41637e-05	0.00026957	2.22115e-05	0.0216517	4.11206e-06
TCGA-D8-A1XM-01	3.15522e-05	5.12964e-07	8.02331e-06	7.51392e-06	0.00468128	2.25951e-06	0.000394116	1.58189e-05	4.30478e-05	0.000650801	0.000341711	1.11833e-06	0.989756	8.67571e-06	0.00024756	1.22067e-05	0.00368939	0.000108651
TCGA-AO-A125-01	0.00796899	5.44391e-06	0.000114624	0.000129308	0.00516021	3.13592e-05	0.000135624	0.00666041	0.000987165	0.000699087	0.000209073	1.12291e-07	0.930835	6.86727e-05	0.000184486	0.000747174	0.0460628	1.10449e-07
TCGA-BH-A0B2-01	0.000926272	3.12649e-08	0.0001068	0.000135792	0.0108201	1.33131e-05	0.000650058	0.000433834	0.000111233	0.00180634	0.000402252	3.82349e-06	0.971966	3.11041e-06	5.23077e-05	2.15613e-05	0.0125323	1.48163e-05
TCGA-E2-A1IL-01	0.000771844	1.2712e-06	6.79405e-05	3.97086e-05	0.0266942	2.05647e-05	0.00459488	2.23569e-05	0.000335164	0.00141134	0.000151705	4.71823e-07	0.949294	3.70834e-05	3.80843e-05	0.000130035	0.0163649	2.45162e-05
TCGA-E2-A150-01	0.000355817	3.3714e-07	1.91303e-06	0.000750809	0.00945628	0.000153555	0.00461115	0.00159887	0.00297457	0.0178318	0.00430285	4.85014e-06	0.0608569	0.000178959	0.000125024	0.00107794	0.892783	0.00293486
TCGA-BH-A0BO-01	0.00231951	4.77431e-08	6.23694e-05	0.000167704	0.219287	5.86555e-06	0.0040558	7.34446e-05	0.0266119	0.00143381	0.000451447	1.4991e-06	0.405867	0.000159014	0.00114954	0.000190408	0.338135	2.90228e-05
TCGA-AO-A0J8-01	0.00499811	1.23007e-07	0.00024423	0.000119279	0.0121448	3.05495e-06	0.000364383	8.42471e-05	0.000194433	0.000416311	0.000325214	5.03029e-07	0.946414	1.05994e-05	0.000165065	0.00169176	0.0327879	3.561e-05
TCGA-E2-A576-01	0.100731	1.72944e-07	0.000447706	0.000290596	0.0217122	0.000176916	0.0119087	0.000699638	0.000547427	0.00268028	3.59865e-05	5.59641e-10	0.741524	0.00506485	3.16311e-05	0.00148987	0.112657	1.41197e-06
TCGA-3C-AALK-01	0.000982818	1.87346e-07	3.87049e-05	0.000187834	0.00432516	3.16968e-06	0.00030536	1.46819e-05	0.000355282	0.000202842	5.98982e-05	4.725e-08	0.877922	9.71839e-05	7.9586e-06	0.000471929	0.115014	1.16109e-05
TCGA-AR-A1AT-01	0.00237353	3.36995e-07	1.26488e-05	3.62996e-05	0.00441557	2.7617e-06	9.24498e-05	6.4443e-05	0.00410851	0.000586572	8.80775e-05	3.00329e-07	0.79601	3.74058e-07	5.1106e-06	6.21648e-05	0.18996	0.00218069
TCGA-A2-A1G4-01	0.00143153	1.47579e-05	1.7958e-06	2.46957e-05	0.00259826	1.76034e-05	0.000495358	0.00135028	0.00671647	0.00233769	2.59222e-05	1.74787e-06	0.977379	7.4364e-07	0.000758874	1.811e-05	0.00681066	1.66162e-05
TCGA-BH-A1F0-01	0.00345413	1.62849e-07	2.14625e-05	0.00810834	0.0518348	5.8668e-05	0.0181267	0.0595346	0.00898159	0.0836761	0.0132524	7.3624e-05	0.409592	5.6754e-05	0.00884329	0.000945657	0.327058	0.00638183
TCGA-A2-A0CS-01	0.00721784	1.90435e-07	9.32509e-05	0.000350469	0.0233586	6.2679e-06	0.00343647	7.68457e-05	4.09263e-05	0.00472581	0.0029525	6.44158e-06	0.939961	0.000187283	0.000258225	6.0045e-05	0.0172655	2.31162e-06
TCGA-EW-A2FR-01	0.000192006	6.30306e-07	3.3507e-05	0.00059581	0.000608923	1.13861e-05	0.000443582	0.000355404	0.000123999	0.000350702	0.00010304	4.08276e-06	0.943435	2.27783e-05	0.00105801	1.19744e-05	0.0526339	1.56618e-05
TCGA-A8-A09X-01	0.0055625	3.17298e-08	0.000970569	0.000238328	0.00797687	6.78655e-06	0.00316584	0.000101733	0.000738098	0.0197202	0.00030533	3.92334e-06	0.889211	0.000331911	7.92855e-05	2.63542e-05	0.0714912	7.00625e-05
TCGA-BH-A203-01	0.000467583	3.3289e-06	1.31177e-07	0.00167757	0.00809982	3.6278e-06	0.00143235	0.000508432	0.0132748	0.00866537	0.005124	2.25684e-05	0.933669	1.78645e-06	0.000683379	0.000484774	0.0242208	0.00166028
TCGA-A2-A1FX-01	8.02057e-05	1.42494e-06	2.52547e-05	4.85411e-05	0.0120804	4.36999e-06	0.00302015	8.0876e-05	3.94757e-05	0.00386918	0.000318387	1.75776e-06	0.956409	6.37226e-06	0.00012135	5.9252e-05	0.0238215	1.24124e-05
TCGA-BH-A1EX-01	0.00104673	7.35955e-06	1.2762e-05	0.000134444	0.005056	6.02177e-05	0.00815966	0.000639177	0.00151694	0.00498973	0.000145666	1.37137e-05	0.921946	0.000134424	0.00031622	0.000647534	0.0551563	1.71931e-05
TCGA-HN-A2NL-01	0.000181996	1.8036e-06	1.86021e-05	0.000148508	0.010989	8.49209e-05	0.00148569	0.00370884	7.75414e-05	0.119095	5.16849e-05	3.04117e-05	0.0198876	1.39568e-05	2.99494e-05	1.17928e-05	0.478106	0.366077
TCGA-E2-A15M-11	0.000709758	1.25657e-05	5.27898e-05	0.00346166	0.0144719	7.36481e-06	0.0130449	0.0002078	0.00638884	0.00122919	0.00287214	1.86066e-05	0.74095	2.06247e-06	0.000171059	6.36607e-05	0.216332	3.89775e-06
TCGA-BH-A0C3-11	0.000492746	0.000114497	5.36034e-05	0.000184484	0.0121571	2.70463e-05	0.000701175	0.000267597	0.00171657	0.00229914	0.00169251	2.87035e-06	0.7955	7.29939e-06	4.25373e-05	1.7049e-05	0.184624	9.89425e-05
TCGA-E9-A1N9-11	0.0225164	2.93013e-07	1.33848e-05	0.0215238	0.133514	9.91959e-06	0.00133419	5.79969e-05	0.000106953	0.00117677	0.00152303	2.77686e-05	0.6829	4.33658e-06	7.23897e-05	1.00968e-05	0.135158	4.96178e-05
TCGA-A2-A0SY-01	0.00322891	1.04187e-06	6.20341e-06	5.00793e-05	0.0199401	1.12717e-06	0.000840841	8.56812e-05	0.00168861	0.000187346	1.35861e-05	8.16284e-07	0.936942	2.78084e-05	0.000982066	8.67651e-06	0.0358643	0.000130903
TCGA-A2-A0YT-01	0.000830806	8.56202e-08	4.9567e-07	0.000404461	0.0174647	8.26125e-06	1.3538e-05	0.000135705	0.000483563	0.00248771	0.000216577	3.20799e-06	0.878784	2.04764e-08	8.00798e-06	0.00203589	0.0971224	2.43672e-07
TCGA-E2-A1IO-01	0.00370714	1.48335e-06	1.58593e-05	0.000438581	0.00293615	8.86044e-06	0.000125024	5.76489e-05	0.000947148	0.000292487	0.000257172	7.94529e-07	0.871675	2.1316e-05	0.000101005	9.32166e-05	0.119229	9.21584e-05
TCGA-B6-A400-01	0.000107756	1.93846e-07	2.04039e-05	0.00357146	0.0261817	0.000137135	0.0208023	0.000669796	0.0154046	0.303167	0.000958148	7.98376e-06	0.284109	0.000168921	0.00403491	0.0166196	0.225384	0.0986552
TCGA-B6-A0IK-01	0.000281306	8.89811e-06	2.5287e-05	7.84344e-05	0.00201301	7.96141e-07	0.0054447	0.000815296	0.00408829	0.000583934	0.00230634	7.23401e-08	0.233662	1.91375e-06	2.83356e-05	0.0014424	0.749213	6.16316e-06
TCGA-B6-A0IO-01	0.00523822	7.0372e-05	9.59894e-05	0.000535541	0.0180753	1.76982e-05	0.00298902	0.00066514	0.000727348	0.00345593	7.41476e-05	5.62983e-07	0.787909	0.000341779	7.11519e-05	8.86286e-05	0.179643	6.69706e-07
TCGA-BH-A1FM-01	0.000395657	0.000435324	4.11229e-05	0.00217961	0.00078593	2.52456e-06	0.000153911	7.57695e-05	3.07101e-05	0.000606567	0.000392118	0.000837732	0.981833	7.05592e-05	1.88881e-05	1.28368e-05	0.0120563	7.10943e-05
TCGA-E2-A3DX-01	0.00223664	8.24159e-07	0.000238882	6.41798e-05	0.0612515	1.47817e-05	0.00237711	0.000315331	0.00153812	0.000756097	2.57163e-05	1.46132e-06	0.887861	0.000692852	0.00125238	0.000643737	0.0407074	2.20729e-05
TCGA-D8-A1J8-01	0.00178846	6.75638e-06	1.0032e-05	0.000167012	0.0023069	1.90216e-05	0.0108126	0.000627465	0.000876555	0.00368395	0.00011896	0.000168705	0.814161	0.00641609	0.147976	1.94329e-05	0.010829	1.18954e-05
TCGA-A8-A09B-01	0.0038075	1.28062e-05	1.92555e-05	7.77087e-05	0.0137335	3.95558e-06	0.000494983	1.91061e-05	0.000131058	0.00025855	2.11615e-05	7.32525e-07	0.932813	2.01396e-05	2.41828e-05	0.0010375	0.0475041	2.13381e-05
TCGA-A8-A09Z-01	0.00179939	1.3215e-10	9.23761e-05	0.00116418	0.01051	8.36087e-05	0.000299127	0.00128707	0.00421599	0.00351321	1.38834e-05	1.3912e-08	0.650607	5.92664e-05	3.03477e-05	0.00175503	0.324569	1.00874e-06
TCGA-B6-A0IG-01	0.000868127	1.38064e-08	3.30356e-06	0.00039399	0.000605952	4.51813e-06	0.00271694	0.000160843	6.28556e-05	0.000575176	7.0571e-05	4.90418e-08	0.953946	0.000177216	1.09768e-05	1.35284e-06	0.0404017	8.67928e-07
TCGA-A7-A6VV-01	4.59353e-05	2.5633e-06	8.91346e-05	0.0153895	0.00584027	0.000222791	0.00120888	0.0110383	0.00467939	0.0155764	0.0259464	1.62448e-05	0.218618	0.000330917	0.0011608	0.0732381	0.562805	0.0637921
TCGA-BH-A1F8-01	0.000899691	2.26152e-05	2.13267e-06	0.00231396	0.00322881	3.08398e-05	0.00487901	9.13251e-05	8.72108e-06	0.0687022	0.00206179	0.000377671	0.915291	5.22743e-06	0.000614069	7.12912e-07	0.00144828	2.22558e-05
TCGA-A2-A0CV-01	0.00810565	6.03261e-07	6.42723e-05	0.00489658	0.0114348	1.17632e-05	0.00519907	0.00170056	0.00420633	0.0026066	0.00203352	4.20059e-06	0.629404	3.13132e-05	0.000384886	0.0038913	0.326023	2.24524e-06
TCGA-B6-A0WS-01	0.000560131	7.79278e-06	2.62388e-06	2.99256e-05	0.000933139	4.3276e-05	0.000310793	0.000165957	0.000107504	0.00338108	0.000420799	2.20292e-05	0.978332	1.00769e-06	0.000193992	2.14228e-06	0.0154835	2.79045e-06
TCGA-OL-A5RZ-01	0.000343618	5.37168e-08	2.83789e-06	7.34128e-06	0.00115203	4.54466e-06	1.53956e-05	0.000242249	0.0019724	0.000106834	2.70572e-06	4.174e-09	0.915164	7.57431e-07	9.72898e-07	0.00087689	0.0780467	0.00206071
TCGA-BH-A1EV-01	0.00228674	3.26566e-06	4.89477e-06	4.33178e-05	0.00101381	9.23953e-06	9.29292e-05	0.000514541	0.000264614	0.000208225	0.000136925	1.98986e-06	0.941211	1.95386e-06	0.000103038	5.65954e-05	0.0538546	0.000192054
TCGA-AR-A0TU-01	0.00120132	9.22609e-08	5.65557e-05	0.0259806	0.0644507	9.99287e-06	0.0293325	0.0711545	0.000150517	0.0592168	0.000496708	0.000142513	0.248288	1.6665e-05	0.0142572	0.000890511	0.409794	0.0745609
TCGA-EW-A1IX-01	0.000665196	1.01911e-05	1.75474e-05	2.08779e-05	0.00492222	8.71432e-06	0.00191323	7.01587e-05	5.72964e-05	0.000227484	2.51927e-05	5.05693e-07	0.981617	1.66085e-05	0.000379319	3.89932e-05	0.0100041	5.53656e-06
TCGA-E2-A15K-01	0.0010965	5.17337e-07	4.16112e-05	0.000140649	0.0052941	9.2275e-06	0.000607114	0.000167635	0.00132101	0.00106292	0.000219933	3.06212e-06	0.761135	0.00011531	0.000618606	0.00157084	0.226593	3.46692e-06
TCGA-GI-A2C8-11	0.0040982	0.00190149	0.0336819	0.00318054	0.0768921	0.0192905	0.0152519	0.0184482	0.390631	0.12547	0.000690764	0.00172983	0.0264581	0.00544761	0.00213536	0.000248881	0.273807	0.000636918
TCGA-AR-A1AR-01	0.000130984	1.85358e-05	3.77761e-05	0.000428784	0.0490745	9.42283e-06	0.00631718	0.00982223	0.00251377	0.00872489	0.00564788	0.000286099	0.473923	2.23592e-05	0.000792618	0.000324837	0.328753	0.113172
TCGA-E9-A1R2-01	0.000243628	3.39252e-06	4.28661e-06	4.78864e-05	0.00109957	1.09105e-05	3.83209e-05	5.17706e-05	0.00034173	0.000122988	0.000206258	1.62091e-07	0.875872	2.58236e-07	7.49227e-06	6.07766e-05	0.121806	8.30419e-05
[truncated: 5,687 more rows]

## Sheet: supp_fig2_d_e
	celltype	ccc	pearsonr	ncelltypes	method
0	lung neuroendocrine cell	0.0012117	0.999468	1	ucdbase
1	monocyte	0.0908777	0.936874	1	ucdbase
2	natural killer cell	0.922933	0.996405	1	ucdbase
[truncated: 719 more rows]

## Sheet: supp_fig2_e_c
	method	celltype	pearsonr	ccc	pval
[truncated: 133 more rows]

[truncated: 53 more sheets: supp_fig2_d_i, supp_fig2_d_b, supp_fig3_a_a_right, supp_fig2_d_d, fig4_b, supp_fig5_a_d, supp_fig2_d_g, supp_fig2_f_b_left, fig2_d, supp_fig2_d_c, fig3_f, fig5_b, supp_fig4_b, fig5_f, fig3_g, fig6_f, supp_fig2_c, supp_fig5_b, supp_fig2_d_a, supp_fig2_b_a …]
